# Supplementary material for: Synthesis, crystal structure and Hirshfeld surface analysis of a propyl 4-{[1-(2-methyl-4-nitro­phen­yl)-1H-1,2,3-triazol-4-yl]meth­oxy}benzoate copper(II) chloride complex
Source: Acta Crystallogr E Crystallogr Commun. 2025 Mar 4;81(Pt 4):271–4. doi: 10.1107/S2056989025001732 (PMC11974326; doi:10.1107/S2056989025001732)
Supplement: Supplementary file 1 [file e-81-00271-sup1.cif]

##############################################################################
#                                                                            #
# This CIF contains the data in a paper accepted for publication in          #
# Acta Crystallographica Section E. It conforms to the requirements of       #
# Notes for Authors for Acta Crystallographica Section E, and has been       #
# peer reviewed under the auspices of the IUCr Commission on Journals.       #
#                                                                            #
# Full details of the Crystallographic Information File format               #
# are given in the paper "The Crystallographic Information File (CIF):       #
# a New Standard Archive File for Crystallography" by S. R. Hall, F. H.      #
# Allen and I. D. Brown [Acta Cryst. (1991), A47, 655-685].                  #
#                                                                            #
# The current version of the core CIF dictionary is obtainable from          #
# ftp://ftp.iucr.org/pub/cif_core.dic.                                       #
#                                                                            #
# Software is freely available for graphical display of the structure(s)     #
# in this CIF. For information consult the CIF software page                 #
# http://www.iucr.org/resources/cif/software.                                #
#                                                                            #
# This file may be used for bona fide research purposes within the           #
# scientific community so long as proper attribution is given to the journal # 
# article from which it was obtained.                                        #
#                                                                            #
##############################################################################
data_I
_audit_creation_method
;
Olex2 1.5-alpha
(compiled 2024.11.02 svn.r19aeb66f for OlexSys, GUI svn.r7078)
;
_journal_date_recd_electronic     2024-12-05
_journal_date_accepted     2025-02-24
_journal_name_full     'Acta Crystallographica, Section E'
_journal_year     2025
_journal_volume     81
_journal_issue      1
_journal_page_first     0
_journal_page_last     0
_journal_paper_category     GM
_journal_paper_doi     10.1107/S2056989025001732
_journal_coeditor_code     EJ2010
_publ_contact_author_name     'Muminjon Hakimov'
_publ_contact_author_address
;
Namangan State University, Boburshoh str. 161, Namangan, 160107, Uzbekistan
;
_publ_contact_author_email     'hakimov1094@yahoo.com'
_publ_contact_author_fax     ?
_publ_contact_author_phone     '+998999101094'
_publ_section_title
;
Synthesis, crystal structure and Hirshfeld surface analysis of a propyl
4-{[1-(2-methyl-4-nitrophenyl)-1<i>H</i>-1,2,3-triazol-4-yl]methoxy}benzoate
copper(II) chloride complex
;
loop_
    _publ_author_name
    _publ_author_footnote
    _publ_author_address
    'Hakimov, Muminjon' .
;
Namangan State University, Boburshoh str. 161, Namangan, 160107,
Uzbekistan
;
    'Ortikov, Ilkhomjon' .
;
Alfraganus University, Yukari Karakamysh str. 2A 100190, Tashkent,
Uzbekistan
;
    'Sattarov, Tulkinjon' .
;
Namangan State University, Boburshoh str. 161, Namangan, 160107,
Uzbekistan
;
    'Tashkhodjaev, Bakhodir' .
;
Institute of the Chemistry of Plant Substances, Uzbekistan Academy of Sciences,
Mirzo Ulugbek Str. 77, Tashkent 100170,
Uzbekistan
;
    'Tojiboev, Akmaljon' .
;
University of Geological Sciences, Olimlar Str. 64, Tashkent 100170,
Uzbekistan
;
_publ_section_synopsis
;
The title coordination compound was synthesized upon complexation of a propyl
4-{[1-(2-methyl-4-nitrophenyl)-1<i>H</i>-1,2,3-triazol-4-yl]methoxy}benzoate
and copper(II) chloride at 323 K. It crystallizes as a centrosymmetric dimer,
with one copper atom, two chlorine atoms and two a propyl
4-{[1-(2-methyl-4-nitrophenyl)-1<i>H</i>-1,2,3-triazol-4-yl]methoxy}benzoate
ligand in the asymmetric unit.
;
_chemical_name_systematic
;\
Dichloridobis(propyl
4-{[1-(2-methyl-4-nitrophenyl)-1<i>H</i>-1,2,3-triazol-4-yl]methoxy}benzoate)\
copper(II)
;
_chemical_name_common     ?
_chemical_formula_moiety     'C40 H40 Cl2 Cu N8 O10'
_chemical_formula_sum     'C40 H40 Cl2 Cu N8 O10'
_chemical_formula_iupac     '[Cu Cl2 (C20 H20 N4 O5)2]'
_chemical_formula_weight     927.24
_chemical_melting_point     ?
_space_group_crystal_system     monoclinic
_space_group_name_H-M_alt     'P 1 21/c 1'
_space_group_name_Hall     '-P 2ybc'
loop_
    _space_group_symop_operation_xyz
    'x, y, z'
    '-x, y+1/2, -z+1/2'
    '-x, -y, -z'
    'x, -y-1/2, z-1/2'
_cell_length_a     15.8765(4)
_cell_length_b     16.2381(3)
_cell_length_c     8.0187(2)
_cell_angle_alpha     90
_cell_angle_beta     92.984(2)
_cell_angle_gamma     90
_cell_volume     2064.45(8)
_cell_formula_units_Z     2
_cell_measurement_reflns_used     6038
_cell_measurement_theta_min     2.8070
_cell_measurement_theta_max     71.1880
_cell_measurement_temperature     295
_exptl_crystal_description     prism
_exptl_crystal_colour     'metallic pinkish pink'
_exptl_crystal_size_max     0.4
_exptl_crystal_size_mid     0.2
_exptl_crystal_size_min     0.1
_exptl_crystal_density_diffrn     1.492
_exptl_crystal_density_meas     ?
_exptl_crystal_density_method     ?
_exptl_crystal_F_000     958
_exptl_absorpt_coefficient_mu     2.518
_exptl_absorpt_correction_type     multi-scan
_exptl_absorpt_process_details
;
(CrysAlisPro; Rigaku OD, 2020)
;
_exptl_absorpt_correction_T_min     0.61702
_exptl_absorpt_correction_T_max     1.00000
_diffrn_ambient_temperature     295
_diffrn_source     ?
_diffrn_radiation_type     CuK\a
_diffrn_radiation_wavelength     1.54184
_diffrn_measurement_device_type
                         'XtaLAB Synergy, Single source at home/near, HyPix3000'
_diffrn_measurement_method     'scan'
_diffrn_detector_area_resol_mean     10.000
_diffrn_reflns_number     11763
_diffrn_reflns_av_R_equivalents     0.0337
_diffrn_reflns_av_unetI/netI     0.0369
_diffrn_reflns_theta_min     2.787
_diffrn_reflns_theta_max     71.457
_diffrn_reflns_theta_full     67.684
_diffrn_measured_fraction_theta_max     0.990
_diffrn_measured_fraction_theta_full     0.999
_diffrn_reflns_limit_h_min     -18
_diffrn_reflns_limit_h_max     19
_diffrn_reflns_limit_k_min     -19
_diffrn_reflns_limit_k_max     16
_diffrn_reflns_limit_l_min     -9
_diffrn_reflns_limit_l_max     9
_refine_special_details     ?
_reflns_number_total     3975
_reflns_number_gt     3315
_reflns_threshold_expression     'I > 2\s(I)'
_refine_ls_structure_factor_coef     Fsqd
_refine_ls_matrix_type     full
_refine_ls_R_factor_all     0.0659
_refine_ls_R_factor_gt     0.0583
_refine_ls_wR_factor_gt     0.1652
_refine_ls_wR_factor_ref     0.1706
_refine_ls_goodness_of_fit_ref     1.075
_refine_ls_restrained_S_all     1.075
_refine_ls_number_reflns     3975
_refine_ls_number_parameters     279
_refine_ls_number_restraints     0
_refine_ls_hydrogen_treatment     constr
_refine_ls_weighting_scheme     calc
_refine_ls_weighting_details
              'w=1/[\s^2^(Fo^2^)+(0.0806P)^2^+2.7811P] where P=(Fo^2^+2Fc^2^)/3'
_atom_sites_solution_hydrogens     geom
_atom_sites_solution_primary     iterative
_atom_sites_solution_secondary     ?
_refine_ls_shift/su_max     0.000
_refine_ls_shift/su_mean     0.000
_refine_diff_density_max     1.108
_refine_diff_density_min     -0.728
_refine_ls_extinction_method     none
_refine_ls_extinction_coef     .
loop_
    _atom_type_symbol
    _atom_type_description
    _atom_type_scat_dispersion_real
    _atom_type_scat_dispersion_imag
    _atom_type_scat_source
    'C' 'C' 0.0181 0.0091
                         'International Tables Vol C Tables 4.2.6.8 and 6.1.1.4'
    'H' 'H' 0.0000 0.0000
                         'International Tables Vol C Tables 4.2.6.8 and 6.1.1.4'
    'Cl' 'Cl' 0.3639 0.7018
                         'International Tables Vol C Tables 4.2.6.8 and 6.1.1.4'
    'Cu' 'Cu' -1.9646 0.5888
                         'International Tables Vol C Tables 4.2.6.8 and 6.1.1.4'
    'N' 'N' 0.0311 0.0180
                         'International Tables Vol C Tables 4.2.6.8 and 6.1.1.4'
    'O' 'O' 0.0492 0.0322
                         'International Tables Vol C Tables 4.2.6.8 and 6.1.1.4'
_computing_data_collection
;
CrysAlisPro 1.171.40.84a (Rigaku OD, 2020)
;
_computing_cell_refinement
;
CrysAlisPro 1.171.40.84a (Rigaku OD, 2020)
;
_computing_data_reduction
;
CrysAlisPro 1.171.40.84a (Rigaku OD, 2020)
;
_computing_structure_solution
;
<i>olex2.solve</i> 1.5-alpha (Bourhis <i>et al.</i>,  2015)
;
_computing_structure_refinement
;
<i>SHELXL2019/3</i> (Sheldrick, 2015)
;
_computing_molecular_graphics
;
Olex2 1.5-alpha (Dolomanov <i>et al.</i>,  2009)
;
_computing_publication_material
;
publCIF (Westrip, 2010)
;
loop_
    _atom_site_type_symbol
    _atom_site_label
    _atom_site_fract_x
    _atom_site_fract_y
    _atom_site_fract_z
    _atom_site_U_iso_or_equiv
    _atom_site_adp_type
    _atom_site_calc_flag
    _atom_site_occupancy
    _atom_site_disorder_assembly
    _atom_site_disorder_group
    Cu Cu 0.500000 1.000000 0.500000 0.0332(2) Uani d 1 . .
    Cl Cl 0.47301(8) 0.90207(6) 0.68768(12) 0.0572(3) Uani d 1 . .
    N N14 0.51141(17) 0.91436(16) 0.3218(3) 0.0326(6) Uani d 1 . .
    N N13 0.58540(18) 0.90064(16) 0.2623(3) 0.0356(6) Uani d 1 . .
    N N12 0.57226(17) 0.84290(16) 0.1438(3) 0.0335(6) Uani d 1 . .
    C C16 0.4907(2) 0.8206(2) 0.1295(4) 0.0388(7) Uani d 1 . .
    H H16 0.466154 0.781814 0.056789 0.047 Uiso calc 1 . .
    C C15 0.4514(2) 0.86703(19) 0.2442(4) 0.0357(7) Uani d 1 . .
    C C11 0.3628(2) 0.86819(19) 0.2929(5) 0.0406(8) Uani d 1 . .
    H H11A 0.356711 0.904300 0.387925 0.049 Uiso calc 1 . .
    H H11B 0.325842 0.887620 0.201033 0.049 Uiso calc 1 . .
    O O10 0.34212(16) 0.78556(14) 0.3351(4) 0.0475(6) Uani d 1 . .
    C C5 0.2652(2) 0.7721(2) 0.3977(4) 0.0373(7) Uani d 1 . .
    C C6 0.2435(2) 0.6895(2) 0.4118(5) 0.0430(8) Uani d 1 . .
    H H6 0.279257 0.648799 0.375015 0.052 Uiso calc 1 . .
    C C7 0.1692(2) 0.6684(2) 0.4801(5) 0.0430(8) Uani d 1 . .
    H H7 0.155728 0.613122 0.492948 0.052 Uiso calc 1 . .
    C C2 0.1138(2) 0.7287(2) 0.5304(4) 0.0374(7) Uani d 1 . .
    C C3 0.1353(2) 0.8107(2) 0.5119(5) 0.0444(8) Uani d 1 . .
    H H3 0.098309 0.851467 0.544037 0.053 Uiso calc 1 . .
    C C4 0.2108(2) 0.8329(2) 0.4463(5) 0.0450(8) Uani d 1 . .
    H H4 0.224769 0.888164 0.435060 0.054 Uiso calc 1 . .
    C C1 0.0341(2) 0.7081(2) 0.6095(5) 0.0417(8) Uani d 1 . .
    O O9 0.02717(16) 0.62677(16) 0.6325(3) 0.0488(6) Uani d 1 . .
    C C27 -0.0424(2) 0.5987(2) 0.7267(5) 0.0469(9) Uani d 1 . .
    H H27A -0.095493 0.618928 0.677040 0.056 Uiso calc 1 . .
    H H27B -0.036330 0.618210 0.841093 0.056 Uiso calc 1 . .
    C C28 -0.0399(3) 0.5062(2) 0.7216(6) 0.0589(11) Uani d 1 . .
    H H28A -0.051299 0.488279 0.607285 0.071 Uiso calc 1 . .
    H H28B -0.084449 0.484809 0.787746 0.071 Uiso calc 1 . .
    C C29 0.0439(4) 0.4699(3) 0.7865(7) 0.0789(16) Uani d 1 . .
    H H29A 0.087621 0.486837 0.715733 0.118 Uiso calc 1 . .
    H H29B 0.040059 0.410879 0.786445 0.118 Uiso calc 1 . .
    H H29C 0.056727 0.488996 0.898212 0.118 Uiso calc 1 . .
    C C17 0.6440(2) 0.8097(2) 0.0661(4) 0.0342(7) Uani d 1 . .
    C C22 0.6531(2) 0.7246(2) 0.0682(4) 0.0358(7) Uani d 1 . .
    H H22 0.613273 0.690744 0.114771 0.043 Uiso calc 1 . .
    C C21 0.7238(2) 0.6921(2) -0.0018(4) 0.0380(7) Uani d 1 . .
    C C20 0.7843(2) 0.7405(2) -0.0689(5) 0.0465(8) Uani d 1 . .
    H H20 0.831569 0.717168 -0.113705 0.056 Uiso calc 1 . .
    C C19 0.7731(2) 0.8247(2) -0.0681(5) 0.0467(9) Uani d 1 . .
    H H19 0.813681 0.857969 -0.113702 0.056 Uiso calc 1 . .
    C C18 0.7032(2) 0.8617(2) -0.0014(4) 0.0393(8) Uani d 1 . .
    C C26 0.6933(3) 0.9537(2) -0.0065(5) 0.0553(10) Uani d 1 . .
    H H26A 0.636487 0.967348 -0.043287 0.083 Uiso calc 1 . .
    H H26B 0.731712 0.976626 -0.082638 0.083 Uiso calc 1 . .
    H H26C 0.705328 0.975968 0.103051 0.083 Uiso calc 1 . .
    N N23 0.7348(2) 0.60191(19) 0.0011(4) 0.0469(8) Uani d 1 . .
    O O25 0.6897(2) 0.56138(16) 0.0887(4) 0.0610(8) Uani d 1 . .
    O O24 0.7876(2) 0.5722(2) -0.0855(5) 0.0753(10) Uani d 1 . .
    O O8 -0.01809(19) 0.75633(18) 0.6508(5) 0.0674(9) Uani d 1 . .
loop_
    _atom_site_aniso_label
    _atom_site_aniso_U_11
    _atom_site_aniso_U_22
    _atom_site_aniso_U_33
    _atom_site_aniso_U_12
    _atom_site_aniso_U_13
    _atom_site_aniso_U_23
    Cu 0.0392(4) 0.0267(3) 0.0345(4) -0.0014(3) 0.0092(3) -0.0058(3)
    Cl 0.0881(8) 0.0353(5) 0.0505(5) 0.0033(4) 0.0254(5) 0.0041(4)
    N14 0.0386(14) 0.0267(13) 0.0330(13) -0.0035(11) 0.0078(11) -0.0039(10)
    N13 0.0396(15) 0.0324(14) 0.0351(14) -0.0030(12) 0.0053(11) -0.0094(11)
    N12 0.0409(15) 0.0262(12) 0.0339(14) -0.0016(11) 0.0074(11) -0.0061(10)
    C16 0.0420(18) 0.0297(16) 0.0449(18) -0.0054(14) 0.0030(14) -0.0080(14)
    C15 0.0413(18) 0.0257(15) 0.0403(17) -0.0024(13) 0.0038(14) -0.0013(13)
    C11 0.0394(18) 0.0260(16) 0.057(2) -0.0019(13) 0.0066(15) -0.0025(15)
    O10 0.0418(13) 0.0270(11) 0.0755(18) -0.0004(10) 0.0185(12) 0.0026(11)
    C5 0.0350(17) 0.0317(16) 0.0452(18) -0.0029(13) 0.0020(14) 0.0017(14)
    C6 0.0430(19) 0.0295(16) 0.057(2) 0.0009(14) 0.0102(16) -0.0007(15)
    C7 0.0456(19) 0.0302(17) 0.054(2) -0.0036(15) 0.0050(16) 0.0018(15)
    C2 0.0355(17) 0.0356(17) 0.0410(18) -0.0031(14) 0.0002(13) 0.0017(14)
    C3 0.0407(19) 0.0318(17) 0.061(2) 0.0032(15) 0.0078(16) -0.0012(16)
    C4 0.044(2) 0.0292(16) 0.063(2) -0.0011(15) 0.0116(17) 0.0023(16)
    C1 0.0415(19) 0.0403(18) 0.0433(18) -0.0015(15) 0.0022(15) 0.0019(15)
    O9 0.0464(14) 0.0397(13) 0.0622(16) -0.0055(11) 0.0210(12) 0.0031(12)
    C27 0.0420(19) 0.052(2) 0.048(2) -0.0043(17) 0.0133(16) 0.0029(17)
    C28 0.070(3) 0.049(2) 0.060(3) -0.022(2) 0.027(2) -0.0047(19)
    C29 0.093(4) 0.051(3) 0.096(4) 0.016(3) 0.038(3) 0.017(3)
    C17 0.0398(17) 0.0303(16) 0.0330(16) 0.0001(13) 0.0057(13) -0.0040(13)
    C22 0.0433(18) 0.0307(16) 0.0336(16) -0.0003(14) 0.0043(13) -0.0019(13)
    C21 0.0429(18) 0.0351(17) 0.0357(17) 0.0060(14) -0.0005(14) -0.0031(14)
    C20 0.0413(19) 0.051(2) 0.048(2) 0.0038(17) 0.0066(15) -0.0079(17)
    C19 0.046(2) 0.051(2) 0.044(2) -0.0079(17) 0.0121(16) -0.0016(16)
    C18 0.051(2) 0.0346(17) 0.0329(16) -0.0049(15) 0.0057(14) -0.0013(13)
    C26 0.078(3) 0.0349(19) 0.055(2) -0.0079(19) 0.020(2) 0.0034(17)
    N23 0.0530(19) 0.0382(16) 0.0492(18) 0.0113(14) -0.0018(15) -0.0043(14)
    O25 0.093(2) 0.0366(14) 0.0546(17) 0.0082(14) 0.0110(15) 0.0061(12)
    O24 0.064(2) 0.0563(18) 0.107(3) 0.0209(16) 0.0236(18) -0.0154(18)
    O8 0.0484(17) 0.0448(16) 0.111(3) 0.0069(13) 0.0250(16) 0.0018(16)
_geom_special_details
;
 All esds (except the esd in the dihedral angle between two l.s. planes)
 are estimated using the full covariance matrix.  The cell esds are taken
 into account individually in the estimation of esds in distances, angles
 and torsion angles; correlations between esds in cell parameters are only
 used when they are defined by crystal symmetry.  An approximate (isotropic)
 treatment of cell esds is used for estimating esds involving l.s. planes.
;
loop_
    _geom_bond_atom_site_label_1
    _geom_bond_atom_site_label_2
    _geom_bond_site_symmetry_2
    _geom_bond_distance
    _geom_bond_publ_flag
    Cu Cl . 2.2460(9) ?
    Cu Cl 3_676 2.2460(9) ?
    Cu N14 3_676 2.009(2) ?
    Cu N14 . 2.009(2) ?
    N14 N13 . 1.310(4) ?
    N14 C15 . 1.350(4) ?
    N13 N12 . 1.344(4) ?
    N12 C16 . 1.344(4) ?
    N12 C17 . 1.432(4) ?
    C16 H16 . 0.9300 ?
    C16 C15 . 1.365(5) ?
    C15 C11 . 1.481(5) ?
    C11 H11A . 0.9700 ?
    C11 H11B . 0.9700 ?
    C11 O10 . 1.426(4) ?
    O10 C5 . 1.361(4) ?
    C5 C6 . 1.390(5) ?
    C5 C4 . 1.383(5) ?
    C6 H6 . 0.9300 ?
    C6 C7 . 1.369(5) ?
    C7 H7 . 0.9300 ?
    C7 C2 . 1.391(5) ?
    C2 C3 . 1.384(5) ?
    C2 C1 . 1.483(5) ?
    C3 H3 . 0.9300 ?
    C3 C4 . 1.381(5) ?
    C4 H4 . 0.9300 ?
    C1 O9 . 1.338(4) ?
    C1 O8 . 1.199(5) ?
    O9 C27 . 1.444(4) ?
    C27 H27A . 0.9700 ?
    C27 H27B . 0.9700 ?
    C27 C28 . 1.503(5) ?
    C28 H28A . 0.9700 ?
    C28 H28B . 0.9700 ?
    C28 C29 . 1.522(7) ?
    C29 H29A . 0.9600 ?
    C29 H29B . 0.9600 ?
    C29 H29C . 0.9600 ?
    C17 C22 . 1.390(4) ?
    C17 C18 . 1.394(5) ?
    C22 H22 . 0.9300 ?
    C22 C21 . 1.385(5) ?
    C21 C20 . 1.373(5) ?
    C21 N23 . 1.475(4) ?
    C20 H20 . 0.9300 ?
    C20 C19 . 1.378(5) ?
    C19 H19 . 0.9300 ?
    C19 C18 . 1.393(5) ?
    C18 C26 . 1.502(5) ?
    C26 H26A . 0.9600 ?
    C26 H26B . 0.9600 ?
    C26 H26C . 0.9600 ?
    N23 O25 . 1.221(4) ?
    N23 O24 . 1.216(4) ?
loop_
    _geom_angle_atom_site_label_1
    _geom_angle_atom_site_label_2
    _geom_angle_atom_site_label_3
    _geom_angle_site_symmetry_1
    _geom_angle_site_symmetry_3
    _geom_angle
    _geom_angle_publ_flag
    Cl Cu Cl 3_676 . 180.0 ?
    N14 Cu Cl 3_676 3_676 90.80(8) ?
    N14 Cu Cl . 3_676 89.20(8) ?
    N14 Cu Cl 3_676 . 89.20(8) ?
    N14 Cu Cl . . 90.80(8) ?
    N14 Cu N14 3_676 . 180.0 ?
    N13 N14 Cu . . 119.5(2) ?
    N13 N14 C15 . . 111.1(3) ?
    C15 N14 Cu . . 129.4(2) ?
    N14 N13 N12 . . 105.5(2) ?
    N13 N12 C16 . . 111.2(3) ?
    N13 N12 C17 . . 118.2(3) ?
    C16 N12 C17 . . 130.3(3) ?
    N12 C16 H16 . . 127.3 ?
    N12 C16 C15 . . 105.4(3) ?
    C15 C16 H16 . . 127.3 ?
    N14 C15 C16 . . 106.8(3) ?
    N14 C15 C11 . . 121.9(3) ?
    C16 C15 C11 . . 131.2(3) ?
    C15 C11 H11A . . 110.4 ?
    C15 C11 H11B . . 110.4 ?
    H11A C11 H11B . . 108.6 ?
    O10 C11 C15 . . 106.5(3) ?
    O10 C11 H11A . . 110.4 ?
    O10 C11 H11B . . 110.4 ?
    C5 O10 C11 . . 117.4(3) ?
    O10 C5 C6 . . 114.6(3) ?
    O10 C5 C4 . . 125.1(3) ?
    C4 C5 C6 . . 120.3(3) ?
    C5 C6 H6 . . 120.1 ?
    C7 C6 C5 . . 119.8(3) ?
    C7 C6 H6 . . 120.1 ?
    C6 C7 H7 . . 119.6 ?
    C6 C7 C2 . . 120.7(3) ?
    C2 C7 H7 . . 119.6 ?
    C7 C2 C1 . . 122.1(3) ?
    C3 C2 C7 . . 118.8(3) ?
    C3 C2 C1 . . 119.0(3) ?
    C2 C3 H3 . . 119.5 ?
    C4 C3 C2 . . 121.1(3) ?
    C4 C3 H3 . . 119.5 ?
    C5 C4 H4 . . 120.4 ?
    C3 C4 C5 . . 119.3(3) ?
    C3 C4 H4 . . 120.4 ?
    O9 C1 C2 . . 111.1(3) ?
    O8 C1 C2 . . 126.0(3) ?
    O8 C1 O9 . . 122.9(3) ?
    C1 O9 C27 . . 117.0(3) ?
    O9 C27 H27A . . 110.5 ?
    O9 C27 H27B . . 110.5 ?
    O9 C27 C28 . . 106.2(3) ?
    H27A C27 H27B . . 108.7 ?
    C28 C27 H27A . . 110.5 ?
    C28 C27 H27B . . 110.5 ?
    C27 C28 H28A . . 108.8 ?
    C27 C28 H28B . . 108.8 ?
    C27 C28 C29 . . 113.7(4) ?
    H28A C28 H28B . . 107.7 ?
    C29 C28 H28A . . 108.8 ?
    C29 C28 H28B . . 108.8 ?
    C28 C29 H29A . . 109.5 ?
    C28 C29 H29B . . 109.5 ?
    C28 C29 H29C . . 109.5 ?
    H29A C29 H29B . . 109.5 ?
    H29A C29 H29C . . 109.5 ?
    H29B C29 H29C . . 109.5 ?
    C22 C17 N12 . . 116.9(3) ?
    C22 C17 C18 . . 122.4(3) ?
    C18 C17 N12 . . 120.6(3) ?
    C17 C22 H22 . . 121.3 ?
    C21 C22 C17 . . 117.3(3) ?
    C21 C22 H22 . . 121.3 ?
    C22 C21 N23 . . 118.0(3) ?
    C20 C21 C22 . . 122.6(3) ?
    C20 C21 N23 . . 119.3(3) ?
    C21 C20 H20 . . 120.9 ?
    C21 C20 C19 . . 118.2(3) ?
    C19 C20 H20 . . 120.9 ?
    C20 C19 H19 . . 118.8 ?
    C20 C19 C18 . . 122.4(3) ?
    C18 C19 H19 . . 118.8 ?
    C17 C18 C26 . . 122.8(3) ?
    C19 C18 C17 . . 117.0(3) ?
    C19 C18 C26 . . 120.2(3) ?
    C18 C26 H26A . . 109.5 ?
    C18 C26 H26B . . 109.5 ?
    C18 C26 H26C . . 109.5 ?
    H26A C26 H26B . . 109.5 ?
    H26A C26 H26C . . 109.5 ?
    H26B C26 H26C . . 109.5 ?
    O25 N23 C21 . . 118.1(3) ?
    O24 N23 C21 . . 118.0(3) ?
    O24 N23 O25 . . 123.9(3) ?
loop_
    _geom_torsion_atom_site_label_1
    _geom_torsion_atom_site_label_2
    _geom_torsion_atom_site_label_3
    _geom_torsion_atom_site_label_4
    _geom_torsion_site_symmetry_1
    _geom_torsion_site_symmetry_2
    _geom_torsion_site_symmetry_3
    _geom_torsion_site_symmetry_4
    _geom_torsion
    _geom_torsion_publ_flag
    Cu N14 N13 N12 . . . . -178.21(19) ?
    Cu N14 C15 C16 . . . . 178.1(2) ?
    Cu N14 C15 C11 . . . . -4.7(5) ?
    N14 N13 N12 C16 . . . . -0.1(3) ?
    N14 N13 N12 C17 . . . . -174.4(3) ?
    N14 C15 C11 O10 . . . . -122.9(3) ?
    N13 N14 C15 C16 . . . . 0.2(4) ?
    N13 N14 C15 C11 . . . . 177.5(3) ?
    N13 N12 C16 C15 . . . . 0.2(4) ?
    N13 N12 C17 C22 . . . . 125.8(3) ?
    N13 N12 C17 C18 . . . . -51.5(4) ?
    N12 C16 C15 N14 . . . . -0.3(4) ?
    N12 C16 C15 C11 . . . . -177.1(3) ?
    N12 C17 C22 C21 . . . . -177.9(3) ?
    N12 C17 C18 C19 . . . . 177.2(3) ?
    N12 C17 C18 C26 . . . . -3.8(5) ?
    C16 N12 C17 C22 . . . . -47.3(5) ?
    C16 N12 C17 C18 . . . . 135.4(4) ?
    C16 C15 C11 O10 . . . . 53.6(5) ?
    C15 N14 N13 N12 . . . . -0.1(3) ?
    C15 C11 O10 C5 . . . . 174.7(3) ?
    C11 O10 C5 C6 . . . . 170.4(3) ?
    C11 O10 C5 C4 . . . . -10.0(5) ?
    O10 C5 C6 C7 . . . . 177.1(3) ?
    O10 C5 C4 C3 . . . . -178.4(4) ?
    C5 C6 C7 C2 . . . . 2.2(6) ?
    C6 C5 C4 C3 . . . . 1.2(6) ?
    C6 C7 C2 C3 . . . . -0.6(6) ?
    C6 C7 C2 C1 . . . . -178.1(3) ?
    C7 C2 C3 C4 . . . . -0.7(6) ?
    C7 C2 C1 O9 . . . . 3.6(5) ?
    C7 C2 C1 O8 . . . . -177.3(4) ?
    C2 C3 C4 C5 . . . . 0.4(6) ?
    C2 C1 O9 C27 . . . . 172.7(3) ?
    C3 C2 C1 O9 . . . . -173.9(3) ?
    C3 C2 C1 O8 . . . . 5.2(6) ?
    C4 C5 C6 C7 . . . . -2.5(6) ?
    C1 C2 C3 C4 . . . . 176.9(3) ?
    C1 O9 C27 C28 . . . . 175.3(3) ?
    O9 C27 C28 C29 . . . . 56.2(5) ?
    C17 N12 C16 C15 . . . . 173.7(3) ?
    C17 C22 C21 C20 . . . . 1.1(5) ?
    C17 C22 C21 N23 . . . . 179.3(3) ?
    C22 C17 C18 C19 . . . . 0.1(5) ?
    C22 C17 C18 C26 . . . . 179.1(3) ?
    C22 C21 C20 C19 . . . . -0.9(5) ?
    C22 C21 N23 O25 . . . . -12.1(5) ?
    C22 C21 N23 O24 . . . . 167.0(3) ?
    C21 C20 C19 C18 . . . . 0.3(6) ?
    C20 C21 N23 O25 . . . . 166.1(3) ?
    C20 C21 N23 O24 . . . . -14.8(5) ?
    C20 C19 C18 C17 . . . . 0.1(5) ?
    C20 C19 C18 C26 . . . . -178.9(4) ?
    C18 C17 C22 C21 . . . . -0.7(5) ?
    N23 C21 C20 C19 . . . . -179.1(3) ?
    O8 C1 O9 C27 . . . . -6.4(6) ?
loop_
    _geom_hbond_atom_site_label_d
    _geom_hbond_atom_site_label_h
    _geom_hbond_atom_site_label_a
    _geom_hbond_site_symmetry_d
    _geom_hbond_site_symmetry_h
    _geom_hbond_site_symmetry_a
    _geom_hbond_distance_dh
    _geom_hbond_distance_ha
    _geom_hbond_distance_da
    _geom_hbond_angle_dha
    _geom_hbond_publ_flag
    C7 H7 O9 ? ? . 0.93 2.39 2.706(4) 100 yes
    C22 H22 Cl . . 4_575 0.93 2.78 3.689(3) 167 yes
    C29 H29B O8 . . 2_546 0.96 2.59 3.531(6) 168 yes
_shelx_space_group_comment
;
The symmetry employed for this shelxl refinement is uniquely defined
by the following loop, which should always be used as a source of
symmetry information in preference to the above space-group names.
They are only intended as comments.
;
_shelx_estimated_absorpt_T_min     0.432
_shelx_estimated_absorpt_T_max     0.787
_shelx_hkl_file
;
   1   0   0 1211.07   39.70
  -1   0   0 1218.20   39.62
  -1   0   0 1251.15   39.53
   1   0   0 1318.08   39.73
   2   0   0  658.87   21.83
  -2   0   0  674.19   21.61
   2   0   0  648.38   21.79
  -2   0   0  678.54   21.44
   3   0   0   44.31    2.36
   3   0   0   45.57    2.34
   4   0   0 5797.62  185.30
   4   0   0 5841.10  185.14
   5   0   0  506.23   16.97
   5   0   0  467.60   17.26
   6   0   0 1556.11   48.99
   6   0   0 1415.00   49.30
   7   0   0  705.27   24.49
   8   0   0  419.83   15.83
   9   0   0   35.08    3.01
  10   0   0    2.50    1.14
  11   0   0  340.78   14.25
  11   0   0  321.53   14.49
  12   0   0    0.59    0.72
  12   0   0    1.18    1.10
  12   0   0    1.36    1.12
  13   0   0  454.17   19.45
  13   0   0  470.67   20.34
  13   0   0  507.78   19.94
  14   0   0   70.84    5.60
  15   0   0  118.01    7.61
  16   0   0   22.82    3.12
  17   0   0    9.66    2.14
  18   0   0    0.94    0.97
  19   0   0    1.36    0.74
   0   1   0    0.07    0.05
   0  -1   0    0.38    0.11
   1   1   0   41.72    1.58
   1  -1   0   39.92    1.59
  -1  -1   0   43.36    1.60
   2   1   0  738.03   24.48
  -2   1   0  801.96   24.54
   2  -1   0  763.68   24.32
   2  -1   0  737.41   24.63
  -2  -1   0  751.94   24.39
   3   1   0  442.19   14.44
  -3   1   0  425.86   14.21
   3  -1   0  426.08   14.52
  -3  -1   0  418.23   14.07
   4   1   0  133.94    5.40
  -4   1   0  137.98    4.99
   4  -1   0  125.91    5.35
  -4  -1   0  120.01    4.75
   5   1   0   81.84    4.11
  -5   1   0   87.60    3.58
   5  -1   0   73.69    3.94
   5   1   0   84.15    4.13
  -5  -1   0   75.09    3.33
   5  -1   0   78.95    3.78
   5   1   0   80.05    3.79
   6   1   0  300.89   11.87
   6   1   0  324.97   11.48
   6  -1   0  311.60   11.38
   6   1   0  298.64   11.78
   6  -1   0  279.87   11.58
   7  -1   0   45.61    2.99
   7   1   0   41.92    2.91
   7   1   0   45.55    3.31
   8   1   0  175.13    7.79
   8  -1   0  167.58    7.70
   9  -1   0  575.24   21.25
   9   1   0  571.72   21.27
  10  -1   0   55.51    4.23
  10   1   0   55.69    4.25
  11   1   0   -0.26    0.93
  11  -1   0   -0.26    0.98
  11  -1   0    1.19    1.11
  11   1   0    0.30    0.93
  11  -1   0    1.34    0.84
 -11  -1   0    0.51    0.59
  12  -1   0    0.89    0.88
  12   1   0   -0.29    0.92
  12   1   0    1.70    1.07
  12  -1   0   -0.34    1.02
  12  -1   0    0.60    0.85
  12   1   0    1.46    1.08
 -12  -1   0    0.38    0.65
  13  -1   0   46.94    4.34
  13   1   0   50.37    4.49
  13  -1   0   41.13    4.43
  13   1   0   44.82    4.59
  13   1   0   40.33    4.01
  13  -1   0   40.64    4.10
 -13  -1   0   45.15    3.50
  14   1   0    7.54    2.06
  14  -1   0    7.58    2.07
  15   1   0   51.24    4.76
  15  -1   0   49.42    4.69
  16   1   0    4.92    1.73
  16  -1   0    4.30    1.78
  17  -1   0   -1.16    1.29
  17   1   0   -0.87    1.38
  18   1   0    0.23    0.92
  18  -1   0   -0.47    0.99
  19   1   0    0.33    0.59
  19  -1   0    1.34    0.81
   0  -2   0  699.99   22.36
   0  -2   0  710.77   22.75
   0   2   0  698.88   22.38
   1  -2   0  639.17   20.22
   1   2   0  611.57   20.23
   1  -2   0  641.83   20.31
  -1  -2   0  628.34   20.10
   1   2   0  666.45   20.45
   2   2   0 2208.27   68.20
  -2  -2   0 2205.21   68.26
   2  -2   0 2061.97   68.20
   2  -2   0 2108.77   68.14
   3   2   0  355.81   12.04
  -3   2   0  328.56   12.00
  -3  -2   0  369.53   11.99
   3  -2   0  362.94   11.87
   4   2   0  691.42   22.12
  -4   2   0  609.37   21.74
  -4  -2   0  667.86   21.77
   4   2   0  655.11   21.97
   4  -2   0  683.72   21.98
   5   2   0 1037.14   34.29
  -5  -2   0 1011.98   33.68
   5  -2   0 1062.58   34.06
   5   2   0 1019.46   34.03
   6   2   0   73.05    4.11
   6   2   0   78.11    4.22
  -6  -2   0   67.89    3.41
   6  -2   0   77.92    3.89
   6   2   0   79.56    3.94
   7   2   0  170.05    8.27
   7   2   0  194.92    8.52
   7   2   0  196.37    8.05
   7  -2   0  188.86    7.96
   8  -2   0  114.81    5.76
   8   2   0  118.33    5.84
   8   2   0  101.19    6.04
   9  -2   0  688.98   24.84
   9   2   0  719.03   24.98
   9  -2   0  652.56   24.62
  10  -2   0  343.61   14.40
  10   2   0  346.55   14.42
  10  -2   0  337.86   14.18
  11   2   0  290.03   12.37
  11  -2   0  297.36   12.51
  11  -2   0  270.81   12.57
  11   2   0  260.05   12.46
  11  -2   0  251.94   12.10
 -11  -2   0  274.09   11.20
  12   2   0   10.25    2.00
  12  -2   0    9.54    1.97
  12  -2   0    8.68    2.01
  12   2   0    9.66    2.22
  12  -2   0    9.90    1.95
  12   2   0    8.63    1.81
 -12  -2   0   10.65    1.63
  13   2   0    2.88    1.32
  13  -2   0    0.78    1.29
  13   2   0    0.76    1.37
  13   2   0    2.85    1.18
  13  -2   0    2.70    1.16
 -13  -2   0    1.49    0.95
  14  -2   0    2.07    1.57
  14   2   0    0.68    1.26
 -14  -2   0    1.79    1.02
  15   2   0   28.17    3.49
  15  -2   0   26.98    3.54
 -15  -2   0   34.22    3.04
  16   2   0   62.28    5.07
  16  -2   0   52.04    4.73
 -16  -2   0   61.58    4.17
  17   2   0   11.13    2.08
  17  -2   0   11.05    2.08
  18   2   0    0.22    0.88
  18  -2   0    0.90    0.90
  19   2   0    0.62    0.63
  19  -2   0    0.63    0.65
   0   3   0    0.05    0.11
   0  -3   0   -0.11    0.32
   1  -3   0 1524.30   50.03
   1   3   0 1598.81   49.37
   1  -3   0 1536.03   49.32
   1  -3   0 1514.45   49.53
   1   3   0 1602.55   49.74
   2  -3   0   52.09    2.40
  -2  -3   0   56.14    2.41
   2   3   0   53.13    2.28
   2   3   0   50.16    2.12
   2  -3   0   52.80    2.12
   2  -3   0   50.96    2.19
   3  -3   0  234.87    8.25
  -3  -3   0  253.21    8.37
  -3   3   0  224.57    8.39
   3   3   0  237.17    8.25
   3  -3   0  230.87    8.15
   3   3   0  225.49    8.16
   3  -3   0  226.96    8.16
  -4  -3   0  673.33   22.20
   4  -3   0  682.39   22.02
  -4   3   0  642.03   22.22
   4   3   0  685.99   22.25
   4  -3   0  666.26   22.15
   4   3   0  667.26   22.19
   4  -3   0  642.75   22.12
   5   3   0   23.11    1.81
   5  -3   0   26.35    1.82
   5   3   0   25.20    1.82
   5  -3   0   24.03    1.75
  -5  -3   0   26.20    1.76
   6   3   0   83.28    4.34
   6  -3   0   71.29    3.94
   6  -3   0   84.91    4.14
   6   3   0   81.36    4.14
  -6  -3   0   88.32    4.02
   7   3   0  184.69    8.35
   7  -3   0  184.05    7.93
   7   3   0  186.29    8.01
   7  -3   0  179.14    7.89
  -7  -3   0  197.42    7.69
   8   3   0  274.45   12.15
   8  -3   0  282.31   11.63
   8   3   0  277.96   11.58
   8  -3   0  294.97   11.75
  -8  -3   0  307.17   11.25
   9  -3   0  271.99   11.45
   9   3   0  265.40   11.39
   9   3   0  262.01   12.00
   9  -3   0  256.97   11.28
  10  -3   0   73.66    5.02
  10   3   0   69.70    4.94
  10  -3   0   67.12    4.76
 -10  -3   0   78.36    4.38
  11   3   0   24.25    2.85
  11  -3   0   22.58    2.78
  11   3   0   21.98    2.93
  11  -3   0   21.17    2.93
  11  -3   0   25.42    2.92
 -11  -3   0   26.99    2.47
  12   3   0    5.87    1.61
  12  -3   0    7.23    1.81
  12   3   0    6.92    1.83
  12  -3   0    6.35    1.80
  12  -3   0    5.38    1.46
 -12  -3   0    8.65    1.53
  13   3   0    0.32    1.14
  13  -3   0   -0.33    1.30
  13  -3   0    0.39    1.16
  13   3   0   -0.39    1.01
  13   3   0    0.31    0.82
  13  -3   0   -0.34    0.97
 -13  -3   0   -0.22    0.79
 -14  -3   0   83.49    5.20
  14   3   0   77.69    5.90
  14  -3   0   82.62    6.06
 -15  -3   0   22.60    2.58
  15  -3   0   24.37    3.14
  15   3   0   24.12    3.14
 -16  -3   0   14.74    1.96
  16  -3   0   10.10    2.23
  16   3   0   11.97    2.32
 -17  -3   0    0.37    0.61
  17  -3   0    0.27    0.93
  17   3   0   -0.26    1.01
 -18  -3   0   19.22    1.87
  18  -3   0   14.18    2.01
  18   3   0   15.61    2.07
  19  -3   0    0.14    0.58
   0  -4   0  182.72    6.87
   0   4   0  180.79    6.22
   1   4   0 1075.75   34.30
  -1   4   0 1050.77   33.98
   1  -4   0 1052.77   33.98
   1  -4   0 1073.27   34.70
   2   4   0    4.98    0.62
   2  -4   0    5.59    0.83
   2  -4   0    5.80    0.58
   2  -4   0    4.91    0.70
   3   4   0  350.02   11.40
   3  -4   0  319.50   11.24
   3  -4   0  313.79   11.50
  -3  -4   0  327.94   11.50
   4   4   0    0.16    0.32
   4  -4   0    0.08    0.27
   4  -4   0   -0.07    0.28
  -4  -4   0    0.09    0.36
   4  -4   0    0.24    0.36
   5   4   0  227.03    8.75
   5  -4   0  225.56    8.54
   5  -4   0  220.77    8.47
   5   4   0  215.17    8.49
  -5  -4   0  228.57    8.62
   5  -4   0  226.75    8.38
   6   4   0  272.57   10.91
   6  -4   0  280.01   10.70
   6  -4   0  268.55   10.63
   6   4   0  283.50   10.77
  -6  -4   0  304.54   10.83
   7   4   0  346.75   13.39
   7  -4   0  313.45   12.79
   7  -4   0  334.05   12.93
   7   4   0  347.58   13.06
  -7  -4   0  355.62   12.87
   8   4   0  315.34   13.52
   8  -4   0  317.87   12.98
   8   4   0  335.20   13.20
   8  -4   0  314.20   12.97
  -8  -4   0  356.85   12.88
   9  -4   0    2.95    1.09
   9   4   0    4.37    1.34
   9   4   0    3.03    1.20
   9  -4   0    5.02    1.23
  10   4   0   50.58    4.10
  10  -4   0   46.58    3.90
 -10  -4   0   48.30    3.42
  11  -4   0   95.78    6.28
 -11  -4   0  107.38    5.73
  12  -4   0   88.68    6.08
 -12  -4   0   97.23    5.56
  13  -4   0  105.77    6.93
 -13  -4   0  105.32    6.05
  14  -4   0   20.86    3.03
 -14  -4   0   21.04    2.45
  15  -4   0    2.30    1.43
 -15  -4   0    4.36    1.21
  16  -4   0   13.79    2.34
 -16  -4   0   15.03    2.00
  17  -4   0   15.58    2.31
 -17  -4   0   22.21    2.22
  18  -4   0   35.01    2.99
 -18  -4   0   42.01    2.82
   0  -5   0    0.69    0.49
   0   5   0    0.12    0.31
   1  -5   0  788.22   27.46
   1   5   0  843.63   26.97
   2  -5   0   57.01    3.03
   2  -5   0   57.57    3.13
   2   5   0   59.69    2.76
   3  -5   0    7.49    0.96
  -3  -5   0   10.63    1.07
   3   5   0    7.25    0.84
   3  -5   0    8.21    1.11
   4  -5   0   11.66    1.20
  -4  -5   0   13.99    1.31
   4   5   0    9.97    1.09
  -5  -5   0    9.01    1.14
   5  -5   0    9.49    1.14
   5   5   0    9.68    1.17
  -6  -5   0  459.03   16.50
   6   5   0  451.43   16.64
  -7  -5   0  740.02   25.07
   7   5   0  686.98   25.32
  -8  -5   0   11.49    1.58
   8   5   0   13.26    1.95
   9   5   0   55.19    4.43
 -10  -5   0   38.71    3.01
  10   5   0   26.44    3.36
 -11  -5   0  129.51    6.69
 -12  -5   0   11.87    1.83
 -13  -5   0   -0.23    0.77
 -14  -5   0   30.30    2.96
 -15  -5   0   10.06    1.70
 -16  -5   0    4.97    1.21
 -17  -5   0    0.35    0.65
 -18  -5   0    0.13    0.46
   0   6   0   15.26    1.21
   0  -6   0   13.55    1.43
   1   6   0    0.47    0.34
   1  -6   0    0.75    0.58
   2  -6   0    0.34    0.41
   2   6   0    0.57    0.34
   2  -6   0    0.52    0.48
  -3  -6   0  251.60    9.98
   3  -6   0  258.24   10.36
   3  -6   0  269.23   10.16
   3   6   0  282.74    9.81
  -4  -6   0   21.05    1.76
   4  -6   0   19.63    1.92
   4  -6   0   18.99    1.72
   4   6   0   21.91    1.66
   5  -6   0    7.93    1.11
  -5  -6   0    8.93    1.25
   5  -6   0    6.99    1.23
   5   6   0    8.28    1.13
  -6  -6   0    3.98    0.91
   6   6   0    3.26    0.89
  -7  -6   0   63.76    3.96
   7   6   0   62.04    4.11
  -8  -6   0   21.75    2.23
   8   6   0   12.87    2.05
  -9  -6   0  183.39    8.64
   9   6   0  187.58    9.57
  -9  -6   0  188.43    8.31
   9   6   0  163.64    9.17
  10   6   0    0.65    1.07
 -10  -6   0    0.80    0.63
  10   6   0    1.74    1.20
  11   6   0   68.74    5.47
 -11  -6   0   64.88    4.39
 -12  -6   0   60.63    4.30
 -13  -6   0    9.34    1.73
 -14  -6   0   83.28    5.29
 -15  -6   0  120.68    6.56
 -16  -6   0   48.90    3.60
 -17  -6   0    7.60    1.27
 -18  -6   0   11.22    1.34
   0  -7   0    0.15    0.48
   1  -7   0    4.53    1.01
   1  -7   0    4.61    0.97
   2  -7   0  538.65   19.37
   2  -7   0  541.44   19.18
  -3  -7   0   94.26    4.46
   3  -7   0   82.45    4.41
   3  -7   0   80.80    4.61
   4  -7   0  103.96    5.17
   4  -7   0   95.53    5.29
  -5  -7   0   12.08    1.53
   5  -7   0   15.75    1.69
   5  -7   0   14.24    1.80
  -6  -7   0  239.97    9.99
   7   7   0   54.78    3.98
  -7  -7   0   57.76    3.85
   8   7   0  108.25    6.45
   8  -7   0  110.32    6.07
   8   7   0  117.90    7.10
  -8  -7   0  106.33    6.01
  -9  -7   0   20.32    2.40
   9   7   0   20.36    2.89
  -9  -7   0   21.11    2.21
   9   7   0   19.06    2.71
  10   7   0   47.69    4.56
 -10  -7   0   49.60    3.66
  10   7   0   41.07    4.42
  11   7   0    9.70    2.27
 -11  -7   0    9.44    1.67
  11   7   0    7.79    2.06
  12   7   0    0.38    1.19
 -12  -7   0    0.24    0.88
 -13  -7   0   13.44    2.03
 -14  -7   0    3.98    1.26
  15  -7   0    5.36    1.96
 -15  -7   0    5.43    1.33
 -16  -7   0    4.15    1.05
 -17  -7   0    3.05    0.84
 -18  -7   0    1.53    0.56
   0  -8   0  152.62    6.95
   0  -8   0  139.14    6.73
   1  -8   0    3.20    1.02
   1  -8   0    3.23    0.94
  -1  -8   0    4.33    1.01
   2  -8   0 1974.47   66.63
   2  -8   0 1885.91   66.33
   3  -8   0    6.28    1.30
  -3  -8   0    5.03    1.06
   3  -8   0    6.18    1.15
   4  -8   0  224.50    9.28
   4  -8   0  197.84    9.38
  -4  -8   0  225.55    9.18
   5  -8   0    2.66    0.83
  -5  -8   0    2.98    0.89
  -6  -8   0   39.04    3.09
   7   8   0    1.86    0.90
   7  -8   0    2.84    1.09
   7   8   0    3.70    1.34
  -7  -8   0    2.55    1.04
   8   8   0   55.54    4.47
   8  -8   0   56.64    4.16
   8   8   0   62.89    5.12
  -8  -8   0   58.77    4.22
  -9  -8   0   41.78    3.63
   9   8   0   36.12    3.90
  10   8   0   14.37    2.75
 -10  -8   0   18.46    2.19
  10   8   0   12.19    2.53
  11   8   0    3.19    1.64
 -11  -8   0    2.74    1.14
  11   8   0    2.11    1.52
 -12  -8   0    3.31    1.20
  12   8   0    1.98    1.42
 -13  -8   0   47.44    3.78
  13   8   0   40.57    4.40
 -14  -8   0   -0.23    0.74
  14  -8   0   -0.40    1.32
 -15  -8   0   14.67    1.98
  15  -8   0   16.25    2.73
 -16  -8   0    3.12    0.95
  16  -8   0    2.51    1.21
 -17  -8   0    9.72    1.28
   0  -9   0   -0.37    0.67
   1  -9   0    1.87    0.97
  -1  -9   0    1.82    0.83
   1  -9   0    1.72    0.85
   2  -9   0   44.24    3.55
  -2  -9   0   49.01    3.32
  -2  -9   0   48.27    3.41
   3  -9   0    5.74    1.35
  -3  -9   0    7.68    1.29
   3  -9   0    6.08    1.23
   4  -9   0    0.60    0.63
  -4  -9   0    0.19    0.56
  -5  -9   0   10.28    1.66
   5  -9   0   10.32    1.61
  -6  -9   0   26.20    2.61
   6  -9   0   24.77    2.51
   6   9   0   22.72    2.90
  -6  -9   0   25.58    2.37
  -7  -9   0   85.89    5.35
   7  -9   0   86.02    5.28
   7   9   0   82.23    5.44
   7   9   0   75.83    5.93
  -7  -9   0   95.54    5.12
   8   9   0    1.19    0.93
   8  -9   0    1.47    1.12
   8   9   0   -0.37    1.11
  -8  -9   0    1.27    0.80
  -8  -9   0    0.39    0.67
   9   9   0    9.97    2.37
  -9  -9   0   10.25    1.89
   9   9   0    9.76    2.07
  10   9   0   24.55    3.59
  10   9   0   24.13    3.47
  11   9   0    1.26    1.45
 -12  -9   0   67.16    4.56
  12   9   0   60.60    5.66
 -13  -9   0   19.35    2.30
  13   9   0   11.42    2.56
 -14  -9   0   -0.42    0.75
  14   9   0    1.01    1.16
  14  -9   0    1.54    1.48
 -15  -9   0    0.74    0.66
  15  -9   0    0.65    1.07
 -16  -9   0    0.30    0.52
  16  -9   0    1.02    0.92
 -17  -9   0    7.94    1.05
   0 -10   0  899.71   31.76
   1 -10   0  509.25   19.95
  -1 -10   0  555.18   19.64
  -1 -10   0  526.89   19.93
   2 -10   0  650.39   25.11
  -2 -10   0  661.22   24.65
  -2 -10   0  732.31   24.78
   2 -10   0  694.05   25.05
  -3 -10   0  394.83   15.26
   3 -10   0  381.34   15.53
   4 -10   0  302.54   13.07
  -4 -10   0  312.27   12.89
  -4 -10   0  321.24   12.61
  -5 -10   0  365.98   14.69
   5 -10   0  363.65   14.81
   5  10   0  356.54   15.31
  -5 -10   0  380.85   14.35
   5 -10   0  372.80   14.54
   5 -10   0  326.49   14.19
  -6 -10   0  103.67    6.16
   6 -10   0  107.32    6.10
   6  10   0  101.70    6.83
  -6 -10   0  111.92    5.92
  -7 -10   0  293.11   12.12
  -7 -10   0  311.00   12.94
   7 -10   0  286.80   12.53
   7  10   0  280.71   12.81
   7  10   0  266.00   13.63
   7 -10   0  295.49   12.86
  -8 -10   0  345.35   14.75
   8 -10   0  347.11   14.61
   8  10   0  337.07   15.21
  -8 -10   0  361.73   14.08
   8  10   0  324.70   16.04
   9  10   0  279.10   13.65
  -9 -10   0  275.21   12.75
  -9 -10   0  292.36   12.04
   9  10   0  285.57   14.44
  10  10   0   15.35    3.09
  11  10   0   64.66    5.95
  12  10   0   35.80    4.38
  13 -10   0  161.79    9.45
  13  10   0  120.33    8.19
 -14 -10   0    0.19    0.67
  14 -10   0    0.36    1.38
 -15 -10   0    0.95    0.59
  15 -10   0    0.59    1.02
 -16 -10   0   -0.12    0.41
  16 -10   0   -0.45    0.89
   0 -11   0    0.25    0.75
   0 -11   0   -0.80    0.66
  -1 -11   0   64.76    4.47
  -1 -11   0   58.63    4.07
   1 -11   0   60.26    4.46
   1 -11   0   56.40    4.32
  -2 -11   0   34.14    3.10
  -2 -11   0   29.28    2.83
   2 -11   0   31.43    3.22
  -2 -11   0   32.66    2.79
  -3 -11   0    9.84    1.70
  -3 -11   0   11.15    1.67
   3 -11   0    6.87    1.56
   4 -11   0    2.15    0.97
  -4 -11   0    3.90    1.09
   5 -11   0   23.25    2.59
   5 -11   0   25.52    2.71
  -5 -11   0   26.87    2.68
   5 -11   0   23.52    2.78
  -5 -11   0   26.74    2.90
   6 -11   0    1.23    1.09
   6  11   0    1.72    1.28
  -6 -11   0    0.28    0.87
  -6 -11   0    1.74    0.84
  -7 -11   0   83.14    5.66
   7  11   0   68.39    5.92
   7 -11   0   82.41    5.47
  -7 -11   0   87.09    5.21
   7 -11   0   79.87    5.61
   8 -11   0   42.40    3.87
  -8 -11   0   36.21    3.73
  -8 -11   0   47.09    3.66
   8  11   0   38.27    4.54
  -9 -11   0   23.87    2.59
   9  11   0   28.76    4.02
 -10 -11   0   87.12    5.20
  10  11   0   87.93    7.14
  11  11   0   19.59    3.44
  12 -11   0    1.27    1.64
  12  11   0    2.01    1.79
  13 -11   0    1.14    1.52
  13  11   0    2.83    1.45
  14 -11   0    9.08    2.09
  15 -11   0   11.12    1.92
  16 -11   0    0.37    0.69
   0 -12   0  240.63   11.30
   1 -12   0  157.24    8.53
  -1 -12   0  160.34    8.22
  -1 -12   0  161.40    8.40
   1 -12   0  161.20    8.52
  -2 -12   0  225.06   10.39
   2 -12   0  220.52   10.82
   2 -12   0  212.96   10.51
  -3 -12   0 1031.91   36.51
   3 -12   0 1070.15   37.83
  -3 -12   0 1059.94   37.26
  -4 -12   0  432.94   16.50
   4 -12   0  397.94   17.25
  -4 -12   0  410.72   17.03
   5 -12   0    6.62    1.60
  -5 -12   0    8.95    1.83
  -5 -12   0    7.05    1.43
   6 -12   0   33.14    3.32
  -6 -12   0   34.23    3.55
  -6 -12   0   32.04    3.06
   7 -12   0  127.48    7.30
   7 -12   0  123.89    7.53
  -7 -12   0  138.98    7.05
   8 -12   0   54.36    4.44
  -8 -12   0   59.24    4.19
   8 -12   0   48.02    4.45
   9  12   0   79.25    6.73
  -9 -12   0   74.67    4.86
  10  12   0  185.64   11.38
 -10 -12   0  217.88    9.54
  11  12   0   78.50    6.67
  11 -12   0   99.49    7.28
  12 -12   0   46.87    4.81
  12  12   0   44.58    4.67
  13 -12   0   16.17    2.77
  14 -12   0   42.16    3.84
  14 -12   0   40.71    3.26
  15 -12   0    5.92    1.34
   0 -13   0   -0.31    0.83
   1 -13   0    3.25    1.34
  -1 -13   0    0.91    0.85
  -1 -13   0    1.71    0.88
   1 -13   0    1.83    1.05
  -2 -13   0    2.50    1.07
   2 -13   0    0.66    1.19
   2 -13   0    1.55    1.07
   3 -13   0   75.71    5.76
  -3 -13   0   82.35    5.61
   3 -13   0   72.69    5.57
  -3 -13   0   74.09    4.88
   4 -13   0   52.43    4.27
  -4 -13   0   53.13    4.49
   4 -13   0   53.28    4.64
  -4 -13   0   57.24    4.20
  -5 -13   0   32.79    3.59
  -5 -13   0   33.47    3.20
   5 -13   0   43.88    3.80
   6 -13   0  205.48   10.02
   6 -13   0  201.60   10.38
  -6 -13   0  198.54    9.50
   7 -13   0   14.58    2.35
   7  13   0   11.55    2.49
   7 -13   0   16.05    2.66
  -7 -13   0   14.60    2.17
   8 -13   0   57.95    4.63
   8 -13   0   54.81    4.80
  -8 -13   0   58.73    4.19
   8  13   0   52.22    5.23
  -9 -13   0   25.32    2.69
   9  13   0   27.87    3.89
 -10 -13   0   63.63    4.21
  10  13   0   61.24    5.74
  10 -13   0   65.13    5.70
 -11 -13   0   14.74    1.83
  11 -13   0   13.89    2.65
  12 -13   0   91.73    6.42
  13 -13   0    1.51    0.91
  13 -13   0    1.98    1.35
  14 -13   0    0.64    0.59
  14 -13   0   -0.89    1.06
   0 -14   0    0.53    0.69
   1 -14   0   35.76    3.76
  -1 -14   0   38.34    3.50
   2 -14   0    8.78    1.99
   3 -14   0   10.31    2.12
  -3 -14   0   10.94    1.83
   4 -14   0    3.62    1.42
  -4 -14   0    3.60    1.20
   4 -14   0    1.70    1.13
   4 -14   0    5.97    1.66
   5 -14   0   58.82    4.63
  -5 -14   0   60.06    4.34
   5 -14   0   56.67    4.98
   5 -14   0   56.86    4.75
   6 -14   0   52.17    4.70
   6 -14   0   60.06    4.68
  -6 -14   0   55.83    4.18
   6 -14   0   61.22    5.19
   6 -14   0   56.52    4.88
   7 -14   0   34.65    3.78
  -7 -14   0   35.69    3.17
   7 -14   0   32.39    3.41
   8 -14   0    0.96    1.00
  -8 -14   0    1.09    0.84
   8 -14   0    0.28    1.08
  -9 -14   0    0.81    0.73
   9 -14   0    1.47    1.17
 -10 -14   0   11.49    1.68
  10 -14   0   13.83    2.29
 -11 -14   0    2.50    0.87
  11 -14   0    1.60    1.00
  12 -14   0    5.61    1.54
  12 -14   0    8.03    1.52
  12 -14   0    4.25    1.30
  13 -14   0   30.19    2.89
  13 -14   0   23.98    2.34
  13 -14   0   30.48    2.74
   0 -15   0    0.27    0.70
  -1 -15   0    6.03    1.57
   1 -15   0    4.62    1.41
   2 -15   0   12.37    2.25
   3 -15   0   10.59    2.17
   3 -15   0   13.89    2.23
   4 -15   0   40.81    4.13
   4 -15   0   40.84    3.74
  -4 -15   0   42.91    3.56
   5 -15   0    4.81    1.47
   5 -15   0    5.54    1.57
  -5 -15   0    6.89    1.50
   5 -15   0    3.76    1.41
   5 -15   0    3.33    1.45
   6 -15   0    0.31    0.91
   6 -15   0    0.27    0.90
  -6 -15   0    1.11    0.83
   6 -15   0    0.69    1.03
   6 -15   0    1.64    1.30
   7 -15   0   -0.31    0.97
   7 -15   0    0.27    0.93
   7 -15   0    0.34    0.90
   7 -15   0   -0.32    1.13
   8 -15   0    2.10    1.27
   8 -15   0    1.33    1.19
   8 -15   0    1.77    1.24
  -8 -15   0    2.56    0.92
   9 -15   0    0.28    0.89
   9 -15   0    0.31    0.88
   9 -15   0   -0.52    1.10
  -9 -15   0    0.18    0.67
 -10 -15   0    0.16    0.56
  10 -15   0    0.77    1.05
  10 -15   0    0.28    0.79
 -11 -15   0    1.29    0.56
  11 -15   0    1.53    0.87
  11 -15   0    0.48    0.72
  12 -15   0    7.42    1.28
  12 -15   0    7.15    1.32
   0 -16   0    3.86    1.23
   1 -16   0    9.96    1.83
   2 -16   0    1.07    0.99
   2 -16   0    1.60    1.12
   3 -16   0   -0.27    0.95
   3 -16   0    0.27    0.76
   3 -16   0    1.56    1.24
   4 -16   0   23.36    2.75
  -4 -16   0   20.06    2.32
   4 -16   0   28.97    3.27
   4 -16   0   25.32    2.89
   4 -16   0   20.08    2.90
   5 -16   0    3.83    1.22
   5 -16   0    3.34    1.29
  -5 -16   0    5.61    1.26
   5 -16   0    3.79    1.41
   5 -16   0    5.40    1.71
   6 -16   0   25.47    3.00
   6 -16   0   29.25    3.02
  -6 -16   0   27.71    2.62
   6 -16   0   31.22    3.38
   6 -16   0   32.01    3.50
   7 -16   0   11.55    2.01
   7 -16   0   10.97    1.91
   7 -16   0    9.70    1.98
   7 -16   0   11.38    2.09
  -7 -16   0   11.08    1.62
   8 -16   0   49.28    4.14
   8 -16   0   58.27    4.58
   8 -16   0   56.99    4.39
  -8 -16   0   59.46    3.71
   9 -16   0    4.90    1.31
   9 -16   0    8.04    1.64
   9 -16   0    5.59    1.40
  -9 -16   0    7.40    1.23
 -10 -16   0   16.46    1.58
  10 -16   0   17.73    2.11
  10 -16   0   11.33    1.58
  10 -16   0   15.90    2.07
 -11 -16   0   14.32    1.32
  11 -16   0   11.16    1.59
  11 -16   0   11.03    1.55
   0 -17   0    0.23    0.61
   1 -17   0    3.79    1.18
   1 -17   0    4.13    1.39
   2 -17   0    5.52    1.44
   2 -17   0    3.60    1.44
   2 -17   0    4.82    1.41
   3 -17   0   13.05    2.05
   3 -17   0   14.72    2.38
   3 -17   0   15.43    2.15
   4 -17   0   -0.28    0.95
   4 -17   0    0.23    0.80
   4 -17   0   -0.24    0.93
   4 -17   0    0.29    1.06
   5 -17   0    1.36    1.01
   5 -17   0    0.22    0.70
  -5 -17   0   -0.35    0.60
   5 -17   0    0.71    0.78
   5 -17   0   -0.56    1.16
   6 -17   0    0.91    0.82
   6 -17   0    1.49    0.95
   6 -17   0    1.58    0.98
   6 -17   0    1.35    0.87
   6 -17   0    2.11    1.20
  -6 -17   0    0.99    0.63
   7 -17   0   25.70    2.60
   7 -17   0   27.38    2.86
   7 -17   0   20.28    2.36
   7 -17   0   23.83    2.69
  -7 -17   0   21.32    2.04
   8 -17   0   23.82    2.44
   8 -17   0   22.62    2.31
   8 -17   0   22.19    2.50
   8 -17   0   25.11    2.55
  -8 -17   0   23.12    1.97
  -9 -17   0    0.23    0.43
   9 -17   0   -0.17    0.55
   9 -17   0   -0.15    0.55
   9 -17   0    0.20    0.61
 -10 -17   0   22.05    1.66
  10 -17   0   24.68    2.22
  10 -17   0   27.88    2.21
   0 -18   0   27.02    2.53
   0 -18   0   25.13    2.78
   0 -18   0   20.79    2.35
   1 -18   0   12.67    1.78
   1 -18   0   11.89    2.01
   1 -18   0   13.64    1.94
   2 -18   0   -0.40    0.78
   2 -18   0   -0.20    0.67
   3 -18   0   11.73    1.83
   3 -18   0   15.06    2.33
   3 -18   0   15.84    2.01
   4 -18   0    2.78    0.97
   4 -18   0    2.21    1.10
   4 -18   0    2.85    1.00
   5 -18   0    7.08    1.38
   5 -18   0    6.65    1.53
   5 -18   0    8.27    1.42
  -6 -18   0    9.91    1.23
   6 -18   0    9.05    1.61
   6 -18   0    7.30    1.32
  -7 -18   0   13.25    1.34
   7 -18   0   10.32    1.56
   7 -18   0   10.13    1.46
   8 -18   0    0.13    0.45
  -8 -18   0   -0.28    0.39
   0 -19   0   -0.16    0.63
  -1 -19   0    8.45    1.35
   1 -19   0   10.49    1.48
   1 -19   0    9.88    1.59
   1 -19   0    8.29    1.27
  -2 -19   0    0.48    0.73
   2 -19   0    0.16    0.66
   2 -19   0    0.79    0.81
   2 -19   0    0.92    0.59
  -3 -19   0    0.31    0.65
   3 -19   0    2.26    0.85
   3 -19   0    1.35    0.88
   3 -19   0    0.46    0.66
   4 -19   0    2.97    0.86
   4 -19   0    4.90    1.02
   4 -19   0    3.99    1.12
   5 -19   0    1.11    0.63
   5 -19   0    0.32    0.63
   6 -19   0    0.12    0.42
  19   0  -1   -0.17    0.58
  18   0  -1   -0.23    1.00
  17   0  -1    0.28    1.26
  16   0  -1   -0.95    1.22
  15   0  -1    0.99    1.31
  14   0  -1    0.32    1.07
  13   0  -1    0.34    1.08
  12   0  -1    0.30    0.89
 -11   0   1    0.53    0.66
  11   0  -1    0.51    0.68
  10   0  -1   -0.22    0.70
   9   0  -1    1.16    0.70
   9   0  -1    0.83    0.78
   8   0  -1    0.49    0.78
   7   0  -1    0.66    0.81
  -6   0   1    0.24    0.44
   6   0  -1    0.57    0.85
  -5   0   1    0.10    0.42
   5   0  -1    0.16    0.63
  -4   0   1   -0.09    0.44
   4   0  -1   -0.14    0.63
  -3   0   1    0.71    0.44
   3   0  -1    0.22    0.61
  -2   0   1    1.17    0.40
   2   0  -1   -0.08    0.35
  -1   0   1   -0.05    0.20
  -1   0   1    0.08    0.14
   0   0   1    0.11    0.11
   0   0   1    0.07    0.15
   0   0   1    0.09    0.13
   0   0  -1    0.03    0.16
   1   0   1   -0.02    0.10
   1   0   1   -0.03    0.12
   1   0   1    0.30    0.28
   1   0   1    0.22    0.13
   1   0   1    0.03    0.13
   1   0   1   -0.03    0.14
   2   0   1    0.05    0.22
   2   0   1    0.04    0.17
   2   0   1    0.06    0.29
   3   0   1    0.11    0.32
   3   0   1   -0.06    0.27
   3   0   1    0.15    0.38
  -3   0  -1    0.06    0.13
   3   0   1    0.20    0.22
   4   0   1    0.48    0.46
   4   0   1    0.69    0.58
   5   0   1    0.62    0.65
   5   0   1   -0.12    0.54
   5   0   1    0.10    0.34
   6   0   1   -0.31    0.68
   6   0   1    0.31    0.68
   6   0   1    0.63    0.45
   7   0   1   -0.37    0.87
   7   0   1   -0.15    0.43
   8   0   1   -0.22    0.83
   8   0   1   -0.56    0.66
   9   0   1   -0.27    0.84
   9   0   1   -0.22    0.65
  10   0   1   -0.31    0.98
  10   0   1    0.26    0.83
  10   0   1   -0.25    0.72
  11   0   1    1.07    1.18
  11   0   1    0.60    0.99
  11   0   1    0.29    0.82
  12   0   1   -0.40    1.06
  12   0   1    0.33    0.99
  12   0   1    0.32    0.91
  13   0   1    0.45    1.26
  13   0   1    0.36    1.18
  13   0   1    0.35    0.99
  14   0   1    0.74    1.38
  15   0   1   -0.36    1.31
  16   0   1    0.33    1.10
  17   0   1    0.29    1.07
  18   0   1   -0.68    0.93
  19   0   1    0.16    0.62
  19   1  -1   -0.16    0.58
  19  -1  -1   -0.16    0.70
  18   1  -1    0.68    0.85
  18  -1  -1    0.69    0.91
  17   1  -1   19.32    2.72
  17  -1  -1   17.49    2.65
  16   1  -1    1.57    1.50
  16  -1  -1    0.63    1.22
  15  -1  -1   20.78    3.01
  15   1  -1   22.59    3.16
 -15  -1   1   27.75    2.76
  14  -1  -1    3.56    1.58
  14   1  -1    1.61    1.32
 -14  -1   1    0.91    0.88
 -13  -1   1   12.14    1.85
  13  -1  -1    9.99    2.00
  13  -1  -1   12.70    2.44
  13   1  -1   11.31    2.29
 -12  -1   1    0.80    0.69
  12   1  -1    0.89    0.89
  12  -1  -1    0.30    0.84
 -11  -1   1   10.85    1.63
  11  -1  -1   11.86    2.00
  11   1  -1   10.80    1.91
  10  -1  -1   52.35    3.88
  10   1  -1   52.02    3.88
   9  -1  -1   59.55    3.94
   9   1  -1   57.23    3.90
   9  -1  -1   63.47    4.67
   9   1  -1   59.47    4.63
   8  -1  -1  177.11    8.84
   8   1  -1  185.62    9.07
  -7   1   1  418.71   15.09
   7   1  -1  412.33   16.34
   7  -1  -1  406.83   16.14
  -6   1   1   15.52    1.59
   6   1  -1   21.96    2.21
   6  -1  -1   21.34    2.23
  -5   1   1    0.33    0.45
   5  -1  -1   -0.16    0.62
   5   1  -1    0.79    0.63
  -4  -1   1    2.07    0.64
  -4   1   1    1.46    0.57
   4   1  -1    1.16    0.69
   4  -1  -1    0.66    0.57
  -3   1   1  265.76    9.80
  -3  -1   1  269.34    9.77
   3  -1  -1  279.82   10.18
  -2   1   1  101.48    4.16
  -2  -1   1  101.53    4.10
  -2  -1   1   96.04    3.81
   2  -1  -1  102.40    4.26
  -1  -1   1  802.56   26.64
  -1   1   1  818.85   26.77
  -1  -1   1  773.53   26.40
   1  -1  -1  869.06   26.77
  -1   1   1  837.76   26.49
  -1  -1   1  837.65   26.48
   0  -1   1  697.14   22.36
   0   1   1  693.25   22.64
   0  -1   1  684.77   22.58
   0  -1   1  698.75   22.68
   0   1   1  714.25   22.47
   0  -1  -1  710.51   22.63
  -1  -1  -1  756.61   23.94
   1  -1   1  745.87   23.69
   1  -1   1  730.31   23.68
   1   1   1  755.48   23.97
   1   1   1  732.00   23.97
   1  -1   1  737.86   23.93
   1   1   1  742.99   23.75
   1   1   1  751.20   23.91
   1   1   1  737.07   23.85
   1  -1   1  726.37   23.89
   1  -1   1  763.20   24.10
   1  -1   1  736.68   24.19
   1   1   1  741.40   24.20
   2  -1   1   61.98    2.59
   2   1   1   59.52    2.56
   2   1   1   64.08    2.81
   2  -1   1   60.95    2.79
   2  -1   1   63.94    2.72
   2  -1   1   64.42    2.54
   2   1   1   63.60    2.57
   2   1   1   63.73    2.53
   3   1   1 1739.93   56.03
   3  -1   1 1766.14   56.22
   3   1   1 1737.09   56.08
   3  -1   1 1786.28   56.40
   3   1   1 1750.20   56.36
  -3  -1  -1 1736.35   55.71
   4   1   1 1963.31   61.90
   4   1   1 1906.47   61.85
   4  -1   1 1938.22   62.01
   4  -1   1 1945.85   62.22
   4   1   1 1921.59   62.20
  -4  -1  -1 1894.27   61.33
   5  -1   1 1205.34   41.18
   5   1   1 1239.14   41.23
   5   1   1 1288.93   41.04
   5  -1   1 1244.39   40.96
   6   1   1  288.96   11.99
   6  -1   1  294.55   11.98
   6   1   1  340.66   12.15
   6  -1   1  330.46   11.94
   7  -1   1  475.13   17.72
   7   1   1  449.10   17.62
   7   1   1  497.81   17.81
   7   1   1  468.25   17.21
   7  -1   1  478.73   17.36
   8   1   1  272.83   11.98
   8  -1   1  267.68   11.86
   8   1   1  292.32   12.12
   8   1   1  280.09   11.49
   8  -1   1  300.16   11.79
   9  -1   1   67.24    4.90
   9   1   1   76.47    5.18
   9  -1   1   69.70    4.66
   9   1   1   72.29    4.61
  10  -1   1  161.13    8.95
  10   1   1  167.93    9.05
  10  -1   1  165.02    8.58
  10   1   1  165.18    8.59
  10  -1   1  159.31    8.45
  10   1   1  182.64    8.67
  11  -1   1   64.17    5.52
  11   1   1   81.81    6.10
  11  -1   1   75.00    5.50
  11   1   1   76.74    5.51
  11   1   1   79.00    5.45
  11  -1   1   79.01    5.54
  12  -1   1  121.18    8.04
  12   1   1  103.80    7.56
  12   1   1  121.30    7.39
  12  -1   1  108.48    7.10
  12   1   1  102.18    6.79
  12  -1   1  111.33    7.13
  13   1   1  122.76    8.51
  13  -1   1  106.45    8.03
  13  -1   1  109.33    7.41
  13   1   1  109.42    7.36
  13   1   1  121.34    7.53
  13  -1   1  111.77    7.46
  14  -1   1  153.23    9.20
  14   1   1  158.31    9.22
  15  -1   1    0.73    1.54
  15   1   1    1.80    1.43
  16  -1   1   42.16    4.24
  16   1   1   37.08    4.05
  17  -1   1   31.15    3.43
  17   1   1   28.01    3.18
  18  -1   1   18.32    2.34
  18   1   1   19.69    2.39
  19  -1   1   -0.61    0.70
  19   1   1    0.15    0.54
  19  -2  -1    2.03    0.82
  19   2  -1    1.99    0.78
  18  -2  -1    0.44    0.76
  18   2  -1   -0.44    0.87
  17   2  -1    1.08    1.24
  17  -2  -1    2.75    1.34
 -17  -2   1    2.49    0.90
  16   2  -1    2.46    1.50
  16  -2  -1    4.66    1.67
 -16  -2   1    3.28    1.11
  15  -2  -1   10.12    2.25
 -15  -2   1    8.83    1.68
  14  -2  -1   34.23    3.78
  14   2  -1   36.87    3.87
 -14  -2   1   36.82    3.29
  13   2  -1  380.57   15.71
  13  -2  -1  374.79   15.73
 -13  -2   1  353.57   14.52
  13  -2  -1  361.20   15.74
  13   2  -1  340.02   15.76
  13  -2  -1  351.49   15.92
 -12  -2   1   13.80    1.90
  12  -2  -1   14.34    2.23
  12  -2  -1   10.48    2.08
  12   2  -1   12.23    2.24
 -11  -2   1   23.26    2.34
  11  -2  -1   22.79    2.72
  11   2  -1   24.24    2.73
  10   2  -1    0.22    0.63
  10  -2  -1    0.22    0.74
   9   2  -1   10.12    2.10
   9  -2  -1    9.31    1.59
   9   2  -1   11.79    1.73
   8   2  -1  291.47   12.80
  -7   2   1   13.77    1.60
   7  -2  -1   14.87    2.01
   7   2  -1   13.57    2.03
   6   2  -1   74.23    4.24
  -6   2   1   62.48    3.63
   6   2  -1   70.25    4.27
   6  -2  -1   66.86    4.21
   5   2  -1   98.61    4.89
  -5   2   1  105.35    4.77
  -5  -2   1   93.97    4.24
   5  -2  -1  100.03    5.11
   4   2  -1  214.15    8.41
  -4   2   1  218.57    8.43
  -4  -2   1  216.71    7.95
   4  -2  -1  220.43    8.73
   3   2  -1  716.97   24.09
  -3   2   1  749.20   24.45
  -3  -2   1  719.29   23.90
   2   2  -1    3.27    0.50
  -2   2   1    4.02    0.71
  -2   2   1    5.62    0.63
  -2  -2   1    6.59    0.74
  -2  -2   1    5.10    0.58
  -1  -2   1   38.76    1.76
  -1   2   1   40.98    1.79
  -1  -2   1   40.62    1.82
   1   2  -1   39.12    1.63
   0  -2   1 1319.85   42.90
   0  -2   1 1348.33   43.01
   0  -2   1 1358.71   43.17
   0   2   1 1340.26   42.90
   0  -2  -1 1372.50   43.27
   0  -2   1 1356.77   42.88
   0   2   1 1333.47   43.13
   1  -2   1    3.94    0.31
   1  -2   1    3.00    0.42
   1  -2   1    3.95    0.51
   1   2   1    3.71    0.38
   1   2   1    3.62    0.32
   1  -2   1    2.91    0.35
   1  -2   1    2.59    0.49
   1   2   1    3.60    0.52
  -1  -2  -1    4.92    0.57
   1  -2   1    2.91    0.31
   1   2   1    3.63    0.50
   1   2   1    3.85    0.47
   2  -2   1  972.10   31.28
   2   2   1  973.04   30.91
   2   2   1  931.36   31.26
   2  -2   1  961.04   31.30
   2   2   1  969.20   31.11
   2   2   1  953.86   31.16
  -3  -2  -1   12.45    0.91
   3  -2   1   13.27    1.09
   3   2   1   12.76    1.14
   3  -2   1   14.92    1.20
   3   2   1   12.78    1.03
   4   2   1    0.31    0.36
   4   2   1    0.98    0.53
   4  -2   1    0.59    0.47
   4  -2   1    1.76    0.53
   5   2   1  849.38   27.59
   5   2   1  808.59   27.87
   5  -2   1  798.67   27.82
   5  -2   1  826.38   27.65
   6   2   1    4.31    0.90
   6   2   1    3.11    0.92
   6  -2   1    3.52    0.96
   6  -2   1    4.15    0.90
   7   2   1    0.35    0.61
   7  -2   1    1.70    0.75
   7   2   1    1.33    0.71
   7  -2   1   -0.16    0.54
   8   2   1  103.89    5.88
   8   2   1  102.00    5.92
   8  -2   1   98.23    5.82
   8  -2   1  106.12    5.70
   9   2   1   37.96    3.54
   9   2   1   34.77    3.07
   9  -2   1   35.59    3.19
   9  -2   1   34.31    3.40
   9   2   1   40.23    3.71
  10   2   1   25.62    2.77
  10  -2   1   29.25    3.06
  10   2   1   23.62    3.04
  10  -2   1   26.93    3.20
  10   2   1   21.58    2.71
  10  -2   1   20.59    2.65
  11   2   1   13.92    2.55
  11  -2   1   11.69    2.38
 -11  -2  -1   12.86    1.70
  11  -2   1    7.97    1.83
  11   2   1   14.40    2.32
  11  -2   1   11.81    2.18
  11  -2   1    8.27    1.81
  11   2   1   11.75    2.06
  12   2   1   22.45    3.08
  12  -2   1   20.42    2.97
  12  -2   1   25.07    3.60
  12   2   1   17.23    3.07
  12  -2   1   21.46    2.97
  12   2   1   21.55    2.85
 -12  -2  -1   18.54    2.17
  13  -2   1    4.32    1.69
  13   2   1    4.24    1.70
  13  -2   1    9.40    2.32
  13   2   1    3.12    1.67
  13   2   1    6.74    1.72
  13  -2   1    6.99    1.87
 -13  -2  -1    6.64    1.39
 -14  -2  -1    9.32    1.68
  14   2   1    3.98    1.70
  14  -2   1    8.11    2.24
 -15  -2  -1   41.42    3.37
  15   2   1   35.53    4.00
  15  -2   1   31.26    3.79
  16   2   1    0.32    1.15
  16  -2   1    3.28    1.66
  17   2   1    8.43    1.88
  17  -2   1    9.71    1.97
  18   2   1    3.16    1.17
  18  -2   1    2.79    1.11
  19   2   1    3.07    1.27
  19  -2   1    1.29    0.66
  19   2   1    3.64    0.91
  19  -3  -1    7.90    1.24
  18   3  -1    7.29    1.49
  18  -3  -1    8.13    1.60
 -18  -3   1    8.45    1.27
  17   3  -1    6.69    1.69
  17  -3  -1    8.17    1.81
 -17  -3   1    5.15    1.22
  16   3  -1   41.00    3.96
  16  -3  -1   48.31    4.32
 -16  -3   1   53.07    3.83
  15  -3  -1  179.23    9.61
  15   3  -1  176.62    9.43
 -15  -3   1  177.40    8.66
  14   3  -1   13.15    2.40
 -14  -3   1   14.53    2.11
  13   3  -1   28.30    3.51
  13  -3  -1   23.59    3.21
  13   3  -1   31.80    3.45
  13  -3  -1   30.13    3.40
 -13  -3   1   34.03    3.08
 -12  -3   1  215.45    9.51
  12  -3  -1  211.96   10.32
  12   3  -1  199.11   10.26
  12  -3  -1  190.54   10.09
 -11  -3   1   64.53    4.18
  11  -3  -1   61.11    4.57
  11  -3  -1   57.89    4.46
  11   3  -1   56.22    4.40
 -10  -3   1  139.50    6.54
  10  -3  -1  123.57    6.76
  10   3  -1  123.81    6.73
   9   3  -1    0.93    1.15
   9  -3  -1    0.19    0.70
   9   3  -1    0.19    0.75
   8   3  -1    7.47    1.67
   8   3  -1    6.43    1.21
   8  -3  -1    8.99    1.41
   7   3  -1   29.25    2.75
   7   3  -1   29.71    2.91
   6   3  -1  762.88   26.13
  -6   3   1  754.82   25.84
  -6  -3   1  727.29   25.22
   5   3  -1   82.17    4.17
  -5   3   1   82.81    4.21
  -5  -3   1   74.68    3.72
   4   3  -1  954.13   32.02
  -4   3   1  998.12   32.52
  -4  -3   1  958.23   31.84
   3   3  -1  439.52   14.73
  -3  -3   1  423.64   14.74
  -3   3   1  434.25   15.30
  -2   3   1  761.03   24.63
  -2  -3   1  769.77   24.63
  -2  -3   1  735.70   24.59
  -2  -3   1  754.06   24.76
  -1  -3   1   50.35    2.13
  -1  -3   1   50.53    2.18
  -1   3   1   51.46    2.15
  -1  -3   1   55.18    2.42
   1  -3  -1   56.86    2.69
  -1  -3   1   52.06    2.31
  -1   3   1   50.32    2.37
   1   3  -1   48.23    1.91
   0   3   1  888.53   28.10
   0  -3   1  855.68   28.08
   0  -3   1  856.21   28.29
   0  -3   1  909.50   28.53
   0  -3   1  855.00   28.23
   0  -3   1  879.97   28.65
   0  -3  -1  905.19   28.79
   0   3   1  890.70   28.49
   1   3   1  391.16   12.70
   1  -3   1  401.42   13.38
   1   3   1  410.82   12.92
   1  -3   1  387.62   12.90
   1  -3   1  372.14   13.22
   1   3   1  409.30   13.33
   1   3   1  396.08   13.29
   1   3   1  396.82   13.41
  -1  -3  -1  406.78   13.58
   1  -3   1  385.24   13.08
   2  -3   1  798.17   26.38
   2   3   1  808.01   26.19
   2  -3   1  839.86   26.78
   2  -3   1  825.58   26.70
   2   3   1  795.46   26.63
   2   3   1  835.14   26.59
   2   3   1  806.15   26.69
   3  -3   1  319.29   11.16
   3   3   1  299.53   11.06
   3  -3   1  323.26   11.20
   3   3   1  318.15   11.05
  -4  -3  -1  171.53    6.47
   4  -3   1  173.27    6.78
   4   3   1  164.93    6.79
   4  -3   1  162.51    6.79
   4   3   1  180.56    6.68
  -5  -3  -1   13.70    1.24
   5   3   1   14.21    1.34
   5   3   1   12.58    1.41
   5  -3   1   13.45    1.48
   5  -3   1   13.10    1.35
   6   3   1   13.76    1.52
   6   3   1    9.52    1.42
   6  -3   1   11.45    1.54
   6  -3   1   13.60    1.53
   7   3   1  406.92   14.91
   7   3   1  364.34   14.95
   7  -3   1  378.44   15.00
   7  -3   1  403.15   14.86
   8   3   1  134.96    7.06
   8  -3   1  133.16    7.11
   8   3   1  130.91    7.13
   8  -3   1  151.65    7.13
   9   3   1  324.27   14.19
   9   3   1  336.35   13.55
   9  -3   1  342.76   13.98
   9   3   1  329.69   14.35
   9  -3   1  332.93   14.33
  10   3   1   49.89    4.11
  10  -3   1   47.39    4.09
  10   3   1   54.76    4.02
  10  -3   1   50.55    4.19
  10   3   1   50.16    4.46
  10  -3   1   34.72    3.59
  10   3   1   50.68    4.46
  10  -3   1   47.12    4.28
  11  -3   1  210.73   10.97
  11   3   1  220.11   11.03
  11  -3   1  231.96   11.89
  11   3   1  216.80   11.61
  11  -3   1  237.72   11.40
  11   3   1  242.52   11.04
 -11  -3  -1  240.94   10.02
  12   3   1   34.33    3.82
  12  -3   1   38.68    4.00
  12   3   1   33.63    4.16
  12  -3   1   35.87    4.24
  12   3   1   38.94    3.80
  12  -3   1   33.96    3.83
 -12  -3  -1   37.54    3.17
  13   3   1    5.95    1.86
  13  -3   1    6.79    1.93
  13   3   1    9.42    2.37
  13  -3   1    6.32    2.07
  13  -3   1    9.75    2.16
 -13  -3  -1   10.14    1.74
  14  -3   1    1.46    1.36
  14   3   1    0.35    1.22
 -14  -3  -1    1.58    0.87
  15   3   1  192.03   10.44
  15  -3   1  188.22   10.46
 -15  -3  -1  206.53    9.31
  16   3   1    6.75    1.78
  16  -3   1    3.16    1.48
 -16  -3  -1    4.68    1.22
  17   3   1    2.30    1.20
  17  -3   1    1.32    1.08
 -17  -3  -1    3.11    0.94
  18   3   1    0.97    0.82
  18  -3   1    0.80    0.82
  18  -4  -1    1.88    0.97
 -18  -4   1    3.49    0.90
  17  -4  -1    1.47    1.01
 -17  -4   1    0.56    0.67
  16  -4  -1    1.73    1.22
 -16  -4   1    3.05    1.09
  15  -4  -1   22.46    2.95
 -15  -4   1   23.24    2.63
  14  -4  -1    5.99    1.79
 -14  -4   1    7.54    1.62
  13  -4  -1  101.86    6.55
 -13  -4   1   96.01    5.81
 -12  -4   1    9.02    1.64
 -11  -4   1   11.84    1.80
 -10  -4   1   22.50    2.28
  10  -4  -1   22.98    2.33
  10   4  -1   17.72    2.29
   9  -4  -1    6.35    1.28
   9   4  -1    5.55    1.25
   8   4  -1  150.24    7.85
   8   4  -1  156.11    8.29
   8  -4  -1  150.40    7.05
   8   4  -1  154.46    7.11
  -7  -4   1   24.87    2.11
   7   4  -1   23.99    2.44
  -6  -4   1  357.84   13.67
  -6   4   1  373.63   14.32
   6   4  -1  400.13   14.38
  -5  -4   1  363.89   13.15
  -5   4   1  362.14   13.78
   5   4  -1  364.35   13.34
  -4  -4   1   21.53    1.62
  -4   4   1   19.28    1.85
   4   4  -1   20.82    1.62
  -3  -4   1    3.01    0.56
  -3  -4   1    2.97    0.58
  -2  -4   1   91.92    3.60
  -2  -4   1   96.43    3.88
  -2  -4   1   88.75    3.88
   1  -4  -1    0.79    0.48
  -1   4   1    0.93    0.36
  -1  -4   1    0.83    0.34
  -1  -4   1    5.74    0.79
  -1  -4   1    5.68    0.87
   0   4   1  424.50   14.52
   0  -4   1  432.35   14.53
   0  -4   1  395.07   14.27
   0  -4   1  433.28   14.77
  -1  -4  -1  935.96   29.97
   1   4   1  972.54   29.80
   1   4   1  905.03   29.48
   1  -4   1  857.06   29.43
   1  -4   1  860.08   29.52
   1  -4   1  924.65   29.88
   2   4   1  257.33    9.43
   2   4   1  275.92    9.34
   2  -4   1  263.26    9.42
   2  -4   1  252.95    9.25
   3   4   1  165.64    6.40
   3  -4   1  163.46    6.37
   3  -4   1  162.17    6.44
   4   4   1   33.54    2.09
   4  -4   1   32.94    2.15
   4  -4   1   33.88    2.17
   4   4   1   28.84    2.03
  -4  -4  -1   31.53    2.00
   5   4   1   51.60    2.97
   5  -4   1   51.85    3.06
   5  -4   1   49.77    3.07
   5   4   1   51.68    3.12
  -5  -4  -1   55.16    2.94
   6   4   1   15.78    1.60
   6   4   1   16.72    1.71
   6  -4   1   13.77    1.57
   6   4   1   11.09    1.55
   6  -4   1   13.46    1.68
  -6  -4  -1   15.84    1.52
   7  -4   1    7.58    1.35
   7   4   1   10.10    1.54
   7   4   1    8.82    1.43
   7  -4   1    8.04    1.38
   8  -4   1   20.12    2.41
   8   4   1   20.19    2.47
   8   4   1   24.39    2.52
   8  -4   1   16.30    2.08
   9  -4   1   41.01    3.87
   9   4   1   40.81    3.81
   9   4   1   46.24    3.97
   9  -4   1   40.99    3.56
  10   4   1  136.26    8.18
  10  -4   1  142.10    7.88
  10   4   1  147.11    8.43
  11  -4   1   22.78    3.01
 -11  -4  -1   28.54    2.66
 -12  -4  -1   -0.22    0.71
  12  -4   1   -0.72    1.19
  12  -4   1   -0.34    1.11
  13  -4   1   22.30    3.21
 -13  -4  -1   33.51    3.04
  14  -4   1    0.36    1.28
 -14  -4  -1    0.69    0.75
  15  -4   1    4.39    1.66
 -15  -4  -1    8.61    1.61
  16  -4   1    7.16    1.86
 -16  -4  -1   13.39    1.84
  17  -4   1    3.40    1.24
 -17  -4  -1    2.52    0.84
 -18  -4  -1    0.77    0.54
 -18  -5   1   27.82    2.23
 -17  -5   1   16.93    1.96
 -16  -5   1   20.72    2.37
 -15  -5   1   30.01    2.99
 -14  -5   1  330.56   13.93
 -13  -5   1  177.86    8.77
 -12  -5   1  130.46    6.99
  11  -5  -1  145.02    7.50
 -11  -5   1  149.00    7.46
  10  -5  -1  129.70    6.78
 -10  -5   1  135.51    6.79
   9   5  -1  195.62    9.90
   9   5  -1  196.20   10.35
   9  -5  -1  196.98    8.78
   8   5  -1  221.43   10.45
  -8  -5   1  235.64    9.81
   7   5  -1  104.89    5.84
  -7  -5   1  113.48    5.56
   6   5  -1  402.68   15.17
  -6  -5   1  403.90   14.89
   5   5  -1  580.71   20.18
  -5   5   1  580.46   20.80
  -5  -5   1  568.22   20.11
   4   5  -1   61.73    3.20
  -4   5   1   58.41    3.63
  -4  -5   1   63.93    3.34
  -3  -5   1  149.62    6.10
  -2   5   1  318.98   10.99
  -2  -5   1  309.92   10.98
  -2  -5   1  293.25   10.94
   2  -5  -1  304.81   11.53
  -1  -5   1  116.82    4.59
  -1   5   1  126.04    4.96
  -1  -5   1  133.80    5.23
  -1  -5   1  115.74    4.88
   1  -5  -1  122.45    5.49
   0  -5   1   33.42    1.95
   0  -5   1   37.40    2.32
   1  -5   1   81.83    3.88
   1   5   1   97.88    4.25
   1   5   1  100.04    4.00
   1  -5   1   82.01    3.95
   1  -5   1   84.37    4.20
   2  -5   1    2.99    0.59
   2  -5   1    4.01    0.68
   2   5   1    2.94    0.57
   2   5   1    3.74    0.68
   2  -5   1    4.40    0.83
   3  -5   1  175.88    7.05
   3   5   1  182.46    7.08
   4  -5   1  101.83    4.60
   4   5   1   99.07    4.50
  -4  -5  -1   91.80    4.39
   5  -5   1    2.98    0.76
   5   5   1    3.04    0.73
  -5  -5  -1    2.66    0.70
   6  -5   1   71.87    4.10
   6   5   1   72.58    4.05
  -6  -5  -1   76.18    4.05
   7  -5   1   92.74    5.19
   7   5   1  100.34    5.35
   8  -5   1   14.74    1.96
   8   5   1   12.40    1.93
   9  -5   1    6.63    1.47
   9   5   1    7.32    1.62
  10  -5   1   16.80    2.44
  10   5   1   18.25    2.81
 -11  -5  -1    0.21    0.62
  11  -5   1   -0.33    0.94
  11   5   1   -0.39    1.09
 -12  -5  -1    2.24    0.97
 -13  -5  -1    0.23    0.83
 -14  -5  -1    0.92    0.92
 -15  -5  -1   24.47    2.57
 -16  -5  -1    0.19    0.70
 -17  -5  -1   25.18    2.30
 -18  -5  -1    1.09    0.55
 -18  -6   1    2.27    0.68
 -17  -6   1    2.04    0.86
 -16  -6   1    3.10    1.05
 -15  -6   1   16.69    2.21
 -14  -6   1    2.22    1.04
 -13  -6   1   -0.25    0.93
  12   6  -1   16.50    2.71
 -12  -6   1   17.55    2.29
  11   6  -1   14.94    2.53
 -11  -6   1   15.16    2.10
  10  -6  -1    2.96    1.07
 -10  -6   1    2.50    1.00
   9  -6  -1   10.14    1.65
  -9  -6   1   10.60    1.65
   9   6  -1    9.42    2.01
   8   6  -1   65.57    4.80
  -8  -6   1   72.99    4.46
   7   6  -1  103.14    5.78
  -7  -6   1  101.38    5.39
   6   6  -1   97.55    5.19
  -6  -6   1  100.43    5.16
   5   6  -1  383.84   14.27
  -5  -6   1  391.33   14.38
  -4   6   1   19.53    2.06
   4  -6  -1   25.29    2.30
  -4  -6   1   22.07    1.86
   3  -6  -1  193.40    8.23
  -3  -6   1  188.18    7.63
  -2  -6   1   92.25    4.28
  -2  -6   1   93.82    4.33
   2  -6  -1   91.02    4.77
   1  -6  -1  233.15    9.19
  -1  -6   1  227.27    8.73
  -1  -6   1  210.51    8.37
  -1   6   1  228.03    8.35
   0  -6   1  153.45    6.39
   0   6   1  158.32    5.90
   0   6   1  151.41    6.17
   1  -6   1    6.96    1.05
   1  -6   1    5.28    0.86
   1   6   1    6.81    0.98
   1   6   1    6.17    0.79
  -1  -6  -1    8.30    1.25
   2  -6   1   64.28    3.50
   2   6   1   59.04    2.95
   2   6   1   56.84    3.15
   3  -6   1  171.31    7.02
   3   6   1  148.84    6.50
  -4  -6  -1    0.12    0.45
   4   6   1   -0.12    0.39
  -5  -6  -1   18.69    1.78
   5   6   1   20.64    1.86
  -6  -6  -1   21.96    2.05
   6   6   1   24.05    2.16
  -7  -6  -1   26.65    2.40
   7   6   1   27.77    2.64
   8   6   1    0.48    0.67
   9   6   1   23.78    3.06
   9   6   1   26.23    3.05
  10   6   1    0.35    0.98
 -10  -6  -1    0.41    0.70
  10   6   1    0.70    0.98
 -11  -6  -1   37.18    3.24
  11   6   1   38.01    4.39
 -12  -6  -1   -0.23    0.79
  13  -6   1    1.70    1.40
 -13  -6  -1    1.64    0.88
  14  -6   1    1.20    1.38
 -14  -6  -1    0.69    0.79
 -15  -6  -1    7.26    1.49
 -16  -6  -1   27.37    2.54
 -17  -6  -1    1.83    0.79
 -18  -6  -1    1.88    0.61
 -18  -7   1    4.53    0.83
 -17  -7   1   14.00    1.67
 -16  -7   1   39.30    3.11
 -15  -7   1   47.14    3.66
  14   7  -1    1.38    1.33
 -14  -7   1    0.73    0.93
  13   7  -1   11.37    2.41
 -13  -7   1    6.70    1.56
  12   7  -1   78.07    6.17
 -12  -7   1   79.75    5.18
  11   7  -1  199.47   10.71
 -11  -7   1  192.38    9.20
  10  -7  -1  151.59    8.03
  10   7  -1  173.38    9.48
 -10  -7   1  165.36    7.92
  10   7  -1  151.44    9.15
   9   7  -1  154.21    8.92
  -9  -7   1  162.05    8.27
   9  -7  -1  158.07    8.07
   8   7  -1  396.69   16.91
  -8  -7   1  420.18   16.38
   8  -7  -1  436.91   16.35
   7   7  -1  254.52   11.09
  -7  -7   1  254.43   10.81
   6  -7  -1    8.61    1.64
  -6  -7   1   12.73    1.67
   5  -7  -1  276.36   10.86
  -5  -7   1  294.20   11.21
   5  -7  -1  261.17   11.65
   4  -7  -1  390.63   15.06
   4  -7  -1  362.10   14.19
  -4  -7   1  407.65   14.46
   3  -7  -1  406.81   15.80
  -3  -7   1  422.75   15.15
  -2  -7   1  549.12   19.26
   2  -7  -1  529.30   19.86
  -2  -7   1  559.05   19.17
   1  -7  -1    2.75    0.97
  -1  -7   1    1.35    0.76
  -1  -7   1    1.33    0.60
   0   7   1  384.69   13.72
   0  -7   1  379.04   14.00
   0  -7   1  341.40   13.29
   1   7   1   22.87    1.98
   1  -7   1   25.31    2.19
   2   7   1  775.00   27.17
   2  -7   1  839.82   27.81
   3   7   1  223.66    9.14
   3  -7   1  241.11    9.70
   4   7   1  232.12    8.94
  -4  -7  -1  206.57    8.80
   5   7   1   -0.15    0.54
  -5  -7  -1   -0.30    0.45
   6   7   1   11.81    1.61
  -6  -7  -1   14.14    1.69
   7   7   1  165.32    8.11
  -7  -7  -1  171.08    7.88
   8   7   1   29.03    3.46
   8  -7   1   30.71    3.01
   8   7   1   34.63    3.34
   9   7   1    5.01    1.68
   9   7   1    6.15    1.74
  10   7   1    2.65    1.36
 -10  -7  -1    1.27    0.90
  10   7   1    0.36    1.25
  11   7   1    0.78    1.10
 -11  -7  -1    1.13    0.78
  11   7   1    0.41    1.16
 -12  -7  -1    1.17    0.91
  12  -7   1    0.45    1.34
 -13  -7  -1   25.66    2.77
  13  -7   1   27.49    3.90
 -14  -7  -1    5.87    1.48
  14  -7   1    4.04    1.71
 -15  -7  -1   23.08    2.45
  15  -7   1   21.92    3.24
 -16  -7  -1   16.39    1.93
 -17  -7  -1    0.56    0.52
 -18  -7  -1    1.46    0.52
 -17  -8   1    0.41    0.49
 -16  -8   1    0.18    0.61
  16  -8  -1    0.82    1.06
 -15  -8   1    8.14    1.55
 -14  -8   1    0.46    0.80
  14   8  -1   -0.35    1.09
 -13  -8   1    4.12    1.28
  13   8  -1    6.77    2.09
 -12  -8   1   -0.49    0.77
  12   8  -1    0.39    1.35
 -11  -8   1  120.61    6.77
  11   8  -1  138.06    8.51
  10   8  -1   71.67    5.93
  -9  -8   1    1.28    0.81
   9  -8  -1    0.25    0.73
   9   8  -1    0.36    1.07
   8  -8  -1    2.70    1.26
  -8  -8   1    0.96    0.75
  -8  -8   1    2.11    0.74
   8  -8  -1    2.94    1.03
   8   8  -1    2.00    1.15
   7  -8  -1    2.12    1.05
  -7  -8   1    2.87    1.06
  -7  -8   1    2.22    0.80
   7  -8  -1    2.05    0.87
   6  -8  -1   21.78    2.71
  -6  -8   1   20.17    2.25
   5  -8  -1    1.73    0.92
   5  -8  -1    3.05    0.94
  -5  -8   1    3.14    0.96
   4  -8  -1   54.86    3.98
  -4  -8   1   57.72    3.64
   4  -8  -1   53.80    3.57
  -3  -8   1  370.32   13.85
   3  -8  -1  356.33   14.49
   2  -8  -1  116.62    6.26
  -2  -8   1  121.66    5.75
  -2  -8   1  123.31    5.86
   1  -8  -1    6.04    1.35
  -1   8   1    5.62    1.03
   0   8   1   31.31    2.42
   0  -8  -1   39.23    3.07
   0  -8   1   30.76    2.30
   0  -8   1   38.77    2.83
   1   8   1 1048.65   36.97
   1  -8   1 1019.02   37.40
   2   8   1   92.89    4.77
   2  -8   1   95.39    5.22
   3   8   1   57.74    3.54
   3  -8   1   70.91    4.25
   4   8   1    6.69    1.14
  -4  -8  -1    5.27    1.05
   5   8   1   87.57    4.66
  -5  -8  -1   75.42    4.52
   6   8   1    0.57    0.50
  -6  -8  -1    0.38    0.68
  -7  -8  -1   44.78    3.32
  -7  -8  -1   50.42    3.71
   7   8   1   54.17    4.04
   7  -8   1   58.63    4.06
   7   8   1   49.41    4.55
   7  -8   1   50.64    4.05
   8   8   1    0.27    0.72
   8  -8   1    0.24    0.88
   8   8   1   -0.36    0.95
   8  -8   1    0.54    0.89
   9   8   1   59.69    5.49
   9   8   1   68.99    5.31
  10   8   1   52.63    5.17
 -10  -8  -1   55.87    3.98
  10   8   1   52.16    5.04
 -11  -8  -1    5.28    1.32
  11   8   1    6.20    2.02
 -12  -8  -1   20.88    2.47
  12   8   1   15.73    2.99
 -13  -8  -1  104.10    6.05
  13  -8   1  112.85    8.02
 -14  -8  -1   -0.22    0.78
  14  -8   1   -1.19    1.43
 -15  -8  -1    0.39    0.84
  15  -8   1    0.68    1.22
 -16  -8  -1    2.91    0.87
  16  -8   1    3.23    1.29
 -17  -8  -1    0.62    0.46
 -17  -9   1    0.66    0.41
 -16  -9   1    0.15    0.54
  16  -9  -1    1.26    1.00
 -15  -9   1    8.60    1.46
  15   9  -1   10.47    2.07
  15  -9  -1    8.98    2.06
 -14  -9   1   12.15    1.81
  14   9  -1   12.19    2.48
 -13  -9   1   17.42    2.20
  13   9  -1   13.65    2.77
  12   9  -1   24.98    3.60
  11   9  -1   45.73    4.89
  10   9  -1   14.57    2.85
   9   9  -1  138.35    8.46
  -9  -9   1  118.07    6.99
  -9  -9   1  116.64    6.24
   8  -9  -1   97.64    5.95
  -8  -9   1   97.14    5.47
  -8  -9   1   95.60    6.04
   7  -9  -1   25.38    2.63
   7   9  -1   25.58    3.21
  -7  -9   1   23.62    2.37
  -7  -9   1   20.31    2.48
   7  -9  -1   22.38    3.02
   6  -9  -1   36.32    3.63
  -6  -9   1   39.06    3.23
   6   9  -1   31.98    3.45
  -6  -9   1   33.04    2.81
   5  -9  -1    3.03    1.13
  -5  -9   1    3.80    1.09
   5  -9  -1    1.97    0.84
  -4  -9   1   78.25    4.64
   4  -9  -1   74.79    4.60
   4  -9  -1   70.58    4.96
   3  -9  -1   65.50    4.65
   3  -9  -1   66.43    4.27
  -3  -9   1   70.23    4.23
   2  -9  -1   90.03    5.47
  -2  -9   1   87.09    4.80
  -2  -9   1   86.10    4.87
   1  -9  -1  934.06   32.94
  -1  -9   1  919.25   31.86
  -1  -9   1  943.64   32.34
   0  -9  -1  690.58   24.12
   0  -9   1  612.64   23.26
   1  -9   1  604.90   22.17
   2  -9   1    4.69    1.24
   3  -9   1  202.05    9.25
  -3  -9  -1  194.36    8.63
   4   9   1  400.04   14.98
  -4  -9  -1  386.83   15.18
  -5  -9  -1  358.86   14.68
   5  -9   1  392.10   14.96
   5  -9   1  365.23   14.71
   5   9   1  378.45   14.59
   5   9   1  389.95   16.00
   5  -9   1  377.94   15.18
  -6  -9  -1  170.44    8.51
  -6  -9  -1  201.31    9.16
   6  -9   1  205.47    9.28
   6  -9   1  214.00    9.39
   6   9   1  206.05    9.17
   6   9   1  193.87   10.21
   6  -9   1  208.21    9.72
  -7  -9  -1  174.61    8.34
  -7  -9  -1  183.25    8.84
   7  -9   1  203.91    9.22
   7   9   1  188.26    9.28
   7   9   1  172.62    9.99
   7  -9   1  194.09    9.51
  -8  -9  -1  129.03    6.77
  -8  -9  -1  140.48    7.43
   8   9   1  143.39    7.96
   8  -9   1  141.21    7.61
   8   9   1  136.26    8.76
   8  -9   1  136.19    7.86
   9   9   1   83.96    6.79
   9   9   1   87.76    6.27
  10   9   1   12.57    2.74
  10   9   1    7.46    1.97
 -11  -9  -1   48.91    3.82
  11  -9   1   58.48    5.77
  11   9   1   45.70    5.01
 -12  -9  -1  466.40   18.00
  12  -9   1  500.18   21.24
 -13  -9  -1   48.05    3.74
  13  -9   1   60.15    5.61
  13   9   1   46.36    4.63
 -14  -9  -1   48.51    3.62
  14  -9   1   49.25    4.87
 -15  -9  -1    5.26    1.22
  15  -9   1    5.10    1.71
 -16  -9  -1   19.31    1.89
  16  -9   1   17.61    2.38
 -17  -9  -1    0.61    0.44
  16 -10  -1    4.19    1.25
  15 -10  -1    1.45    1.19
  15  10  -1    1.56    1.07
  14  10  -1   13.17    2.45
  13  10  -1    8.93    2.33
  12  10  -1   21.55    3.43
  11  10  -1    2.98    1.85
  10  10  -1  261.57   13.64
  -9 -10   1    5.78    1.55
  -9 -10   1    2.55    1.04
   9  10  -1    8.23    2.21
  -8 -10   1    4.23    1.38
  -8 -10   1    4.89    1.22
   8  10  -1    5.02    1.81
  -7 -10   1   16.95    2.10
  -7 -10   1   18.08    2.40
   7  10  -1   18.17    2.86
  -6 -10   1   68.99    4.84
   6 -10  -1   68.36    5.40
  -6 -10   1   73.87    4.59
   6  10  -1   73.03    5.40
   5 -10  -1    0.31    0.81
  -5 -10   1    1.67    0.98
   5 -10  -1    0.23    0.60
  -5 -10   1    1.58    0.81
   4 -10  -1    1.17    0.92
  -4 -10   1    0.22    0.74
   4 -10  -1    1.14    0.82
  -4 -10   1    1.34    0.71
   3 -10  -1    8.94    1.80
   3 -10  -1    6.38    1.40
  -3 -10   1   10.67    1.78
   2 -10  -1  133.88    7.47
   2 -10  -1  136.88    7.19
  -2 -10   1  137.49    6.83
   1 -10  -1   19.77    2.53
  -1 -10   1   22.02    2.38
   0 -10   1   58.19    4.17
   1 -10   1    9.56    1.74
   2 -10   1    4.21    1.24
   3 -10   1  355.45   14.61
  -3 -10  -1  381.45   14.68
   4  10   1   15.22    2.30
   4 -10   1   21.65    2.40
  -4 -10  -1   18.41    2.21
   5 -10   1   -0.22    0.73
   5 -10   1    0.91    0.85
  -5 -10  -1   -0.23    0.64
  -5 -10  -1    0.19    0.55
   5  10   1    0.31    0.87
   5 -10   1    0.26    0.78
  -6 -10  -1   32.04    2.87
  -6 -10  -1   31.40    3.08
   6 -10   1   33.57    3.25
   6 -10   1   36.58    3.34
   6  10   1   34.11    3.85
   6 -10   1   30.82    3.33
  -7 -10  -1    1.54    0.85
  -7 -10  -1    1.88    0.88
   7 -10   1    1.55    1.06
   7  10   1    1.99    1.02
   7  10   1    0.39    1.09
   7 -10   1    2.70    1.23
  -8 -10  -1    9.43    1.90
  -8 -10  -1   15.39    2.02
   8  10   1   13.31    2.35
   8 -10   1   13.66    2.30
   8  10   1   10.97    2.65
   8 -10   1   14.53    2.51
  -9 -10  -1   54.64    4.01
   9  10   1   60.13    5.78
   9 -10   1   62.92    5.03
   9  10   1   59.60    5.24
  10 -10   1    8.05    2.50
  10  10   1    6.77    2.26
  11  10   1   20.23    3.44
  11 -10   1   27.29    4.04
  12  10   1   -0.82    1.68
  12 -10   1   -1.35    1.68
  13 -10   1    0.82    1.41
 -13 -10  -1   -0.20    0.75
  14 -10   1    9.59    2.28
 -14 -10  -1    9.69    1.52
  15 -10   1    0.58    1.11
 -15 -10  -1    0.60    0.65
  16 -10   1   -0.43    0.87
 -16 -10  -1    0.23    0.43
  16 -11  -1    1.99    0.89
  15 -11  -1    0.50    0.87
  14 -11  -1   -0.63    1.33
  14  11  -1    0.30    1.17
  13  11  -1   -0.35    1.40
  12  11  -1    1.59    1.53
  11  11  -1   10.22    2.59
 -10 -11   1  133.45    6.92
  10  11  -1  130.56    8.77
  -9 -11   1   10.93    1.79
   9  11  -1    8.11    2.57
  -8 -11   1    3.31    1.28
  -8 -11   1    4.30    1.24
   8  11  -1    4.01    1.88
  -7 -11   1  211.15    9.49
  -7 -11   1  191.40    9.92
   7  11  -1  193.00   10.70
  -6 -11   1   36.39    3.52
  -6 -11   1   32.80    3.03
  -5 -11   1   51.56    3.89
   5 -11  -1   56.74    4.30
  -5 -11   1   53.42    4.24
   5 -11  -1   45.26    4.44
  -4 -11   1  154.24    7.49
   4 -11  -1  146.47    7.90
  -4 -11   1  159.77    8.06
   4 -11  -1  140.20    8.41
   3 -11  -1   -0.31    0.76
   3 -11  -1   -0.26    0.90
  -3 -11   1    0.81    0.78
  -3 -11   1    7.20    1.70
  -3 -11   1    6.51    1.55
   2 -11  -1   21.08    2.85
  -2 -11   1   26.86    2.67
  -2 -11   1   35.83    3.41
   2 -11  -1   21.43    2.68
  -2 -11   1   31.72    2.95
   1 -11  -1   19.46    2.76
  -1 -11   1   29.50    3.16
  -1 -11   1   24.90    2.64
   1 -11  -1   24.63    2.77
  -1 -11   1   21.57    2.66
   0 -11   1  203.05    9.73
   0 -11  -1  214.19    9.93
   0 -11   1  210.98    9.82
   1 -11   1  379.77   16.36
   1 -11   1  418.15   17.11
   1 -11   1  423.98   17.09
   1 -11   1  406.65   16.48
  -2 -11  -1  555.37   20.45
   2 -11   1  510.26   20.71
  -2 -11  -1  627.12   21.48
  -2 -11  -1  626.68   21.27
   2 -11   1  510.82   21.17
   2 -11   1  506.62   20.79
   3 -11   1  689.12   25.64
  -3 -11  -1  742.45   25.84
  -3 -11  -1  679.12   25.11
   4 -11   1  109.53    6.32
  -4 -11  -1  114.53    6.46
  -4 -11  -1  102.92    5.96
  -5 -11  -1  601.60   22.28
   5 -11   1  620.50   22.93
   5 -11   1  616.58   22.80
  -5 -11  -1  590.62   22.80
   5  11   1  589.12   23.76
   5 -11   1  599.40   23.30
  -6 -11  -1   40.76    3.36
  -6 -11  -1   42.18    3.75
   6 -11   1   47.70    3.93
   6 -11   1   41.91    3.72
   6  11   1   29.57    3.80
   6 -11   1   37.93    3.85
  -7 -11  -1   53.47    3.99
  -7 -11  -1   48.02    4.26
   7 -11   1   61.40    4.64
   7  11   1   56.00    4.68
   7  11   1   45.42    4.88
   7 -11   1   63.30    5.06
  -8 -11  -1   39.79    3.47
  -8 -11  -1   40.22    3.84
   8  11   1   42.19    4.21
   8 -11   1   43.52    4.83
   8  11   1   37.93    4.62
   8 -11   1   38.18    4.06
   8 -11   1   51.62    4.30
   9  11   1  334.68   17.20
   9 -11   1  369.65   16.23
  -9 -11  -1  361.19   14.77
  10  11   1  166.85   10.46
  10 -11   1  160.33   10.38
 -10 -11  -1  165.21    7.98
  11  11   1   54.82    5.48
  11 -11   1   60.36    5.84
  12 -11   1   26.42    3.81
  13 -11   1   45.33    4.67
  14 -11   1   19.05    2.87
  15 -11   1    4.72    1.38
  15 -12  -1    0.61    0.86
  14  12  -1    1.81    1.15
  14 -12  -1    3.75    1.41
  13  12  -1   23.32    3.13
  13 -12  -1   32.30    3.66
  12  12  -1   -0.74    1.38
 -11 -12   1    0.19    0.66
  11  12  -1    0.82    1.72
 -10 -12   1   94.11    5.49
  10  12  -1   94.08    7.20
  -9 -12   1    0.68    0.84
   9  12  -1    0.85    1.52
  -8 -12   1  158.44    7.92
   8  12  -1  147.49    9.35
  -7 -12   1   47.39    3.76
   7  12  -1   41.36    4.47
  -6 -12   1   25.09    3.03
  -6 -12   1   20.45    2.43
  -5 -12   1   29.18    3.24
   5 -12  -1   25.43    3.01
  -5 -12   1   31.09    3.01
   4 -12  -1   70.94    5.14
  -4 -12   1   73.94    4.73
  -4 -12   1   66.86    4.96
   4 -12  -1   56.02    5.06
   3 -12  -1  244.50   12.62
  -3 -12   1  270.86   11.77
  -3 -12   1  281.46   12.25
   3 -12  -1  288.27   12.68
  -3 -12   1  270.29   11.61
   2 -12  -1    0.66    0.81
  -2 -12   1    2.36    1.25
   2 -12  -1    1.17    1.09
  -2 -12   1    3.77    1.24
  -1 -12   1   55.04    4.42
  -1 -12   1   60.15    4.67
   1 -12  -1   68.78    5.05
  -1 -12   1   56.75    4.22
  -1 -12   1   61.24    4.79
   0 -12   1   62.33    4.63
   0 -12   1   61.07    4.85
   0 -12   1   58.36    4.33
   0 -12   1   59.11    4.78
   0 -12  -1   72.27    5.17
   1 -12   1   28.80    3.11
   1 -12   1   28.68    3.12
   1 -12   1   32.05    3.48
  -1 -12  -1   33.31    3.35
  -1 -12  -1   33.18    3.16
  -2 -12  -1   31.33    3.22
  -2 -12  -1   30.15    3.06
  -2 -12  -1   28.35    2.83
   2 -12   1   27.05    2.96
   2 -12   1   26.53    3.14
   2 -12   1   25.52    2.91
   3 -12   1    0.26    0.78
   3 -12   1    2.77    1.23
   3 -12   1   -0.31    0.98
  -3 -12  -1    2.39    1.09
  -3 -12  -1   -0.22    0.82
   4 -12   1   10.51    1.98
   4 -12   1    7.98    1.78
  -4 -12  -1   11.66    1.90
  -4 -12  -1    7.18    1.72
   4 -12   1    9.29    1.87
  -5 -12  -1  104.87    6.55
   5 -12   1  108.90    6.46
   5 -12   1   98.26    6.26
   5 -12   1  105.22    6.81
  -5 -12  -1  107.41    6.13
   6 -12   1    7.26    1.83
   6  12   1    4.94    1.86
   6 -12   1    8.34    2.08
  -6 -12  -1    6.47    1.50
  -6 -12  -1    5.62    1.54
   7 -12   1    4.96    1.76
   7  12   1    8.33    2.39
   7 -12   1    7.22    2.15
  -7 -12  -1    8.13    1.66
   8  12   1   51.50    5.41
   8 -12   1   59.57    5.17
  -8 -12  -1   55.03    4.15
   8 -12   1   68.93    5.12
   9 -12   1   26.47    3.99
   9 -12   1   26.96    3.50
  -9 -12  -1   31.34    2.92
 -10 -12  -1    4.98    1.30
  10 -12   1    6.68    2.22
  11 -12   1   65.46    6.02
  12 -12   1   21.57    2.74
  12 -12   1   18.61    3.13
  13 -12   1    0.33    1.41
  14 -12   1   -0.27    0.89
  15 -12   1    3.40    1.08
  14 -13  -1   19.46    2.05
  14 -13  -1   25.67    2.59
  13 -13  -1   15.94    2.40
  12  13  -1   15.47    2.60
  12 -13  -1   21.17    3.01
  11  13  -1   10.76    2.33
 -11 -13   1   11.61    1.62
  10  13  -1   49.76    4.98
 -10 -13   1   51.05    3.69
   9  13  -1   11.55    2.53
  -9 -13   1   12.10    1.91
   8  13  -1   55.01    5.15
  -8 -13   1   53.78    4.07
   7 -13  -1  147.56    8.11
  -7 -13   1  128.38    7.10
  -6 -13   1  182.91    8.90
  -5 -13   1   -0.24    0.80
  -4 -13   1  104.55    6.76
   4 -13  -1  105.53    6.91
  -4 -13   1  115.31    6.41
   4 -13  -1  109.94    6.41
  -3 -13   1    2.30    1.11
   3 -13  -1    1.92    1.15
  -3 -13   1    2.11    0.99
  -3 -13   1    2.55    1.02
  -2 -13   1   21.92    2.83
   2 -13  -1   30.84    3.48
  -2 -13   1   29.10    3.00
  -1 -13   1  117.56    6.84
   1 -13  -1  113.78    7.11
  -1 -13   1  115.60    7.07
  -1 -13   1   94.89    6.16
   0 -13   1  177.02    9.27
   0 -13   1  202.13   10.05
   0 -13   1  179.84    9.16
   0 -13  -1  166.07    8.94
   0 -13  -1  210.40   10.15
   1 -13   1   70.64    5.01
   1 -13   1   60.92    4.70
   1 -13   1   54.22    4.37
   1 -13   1   64.06    5.16
  -1 -13  -1   68.03    5.13
  -1 -13  -1   67.13    4.91
   2 -13   1    3.60    1.35
   2 -13   1    2.28    1.10
   2 -13   1    2.97    1.36
  -2 -13  -1    2.52    1.12
  -3 -13  -1   28.20    3.25
  -3 -13  -1   39.59    3.37
   3 -13   1   36.58    3.44
   3 -13   1   24.83    3.24
   3 -13   1   26.30    3.12
   4 -13   1  189.52   10.25
  -4 -13  -1  188.14    9.90
   4 -13   1  226.47   10.14
   4 -13   1  194.09    9.72
  -4 -13  -1  199.09    9.48
   4 -13   1  187.30   10.28
   4 -13   1  190.69    9.99
   5 -13   1   39.58    4.08
   5 -13   1   39.46    3.71
   5 -13   1   38.43    3.70
  -5 -13  -1   40.53    3.50
   5 -13   1   34.93    3.92
   5 -13   1   34.03    3.72
  -6 -13  -1   66.23    4.65
   6 -13   1   65.80    5.42
   6 -13   1   72.20    5.50
   6 -13   1   66.73    5.05
  -7 -13  -1  317.28   13.59
   7 -13   1  329.85   15.11
   7 -13   1  324.22   15.10
   7 -13   1  346.70   14.66
  -8 -13  -1   13.82    2.07
   8 -13   1   17.19    2.74
   8 -13   1   12.47    2.45
   8 -13   1   11.49    2.29
  -9 -13  -1    1.71    0.83
   9 -13   1   -0.35    1.03
   9 -13   1    1.96    1.38
  10 -13   1    4.44    1.85
 -10 -13  -1    6.26    1.29
  10 -13   1    4.93    1.68
  11 -13   1   41.72    4.51
 -11 -13  -1   44.26    3.16
  11 -13   1   45.32    4.12
  12 -13   1   24.99    2.82
  12 -13   1   16.65    2.81
  13 -13   1    2.21    1.14
  13 -13   1    4.63    1.29
  14 -13   1   14.40    1.94
  14 -13   1    9.91    1.49
  13 -14  -1    0.41    0.73
  13 -14  -1    0.68    0.70
  13 -14  -1    1.52    0.82
  12 -14  -1    3.30    1.24
  11  14  -1   22.11    3.04
 -11 -14   1   24.53    2.20
  10  14  -1   14.80    2.67
 -10 -14   1   13.93    1.82
   9  14  -1    0.71    1.06
  -9 -14   1    2.65    0.95
  -8 -14   1    0.22    0.79
   7 -14  -1    7.87    1.91
  -7 -14   1    4.16    1.18
  -6 -14   1   28.86    2.95
  -5 -14   1  124.04    6.83
  -4 -14   1    8.01    1.64
  -4 -14   1   10.93    2.15
   4 -14  -1    7.26    1.65
  -3 -14   1   10.81    2.16
  -3 -14   1   16.76    2.22
  -3 -14   1   15.48    2.30
  -2 -14   1   81.56    5.76
  -2 -14   1   81.18    5.43
  -1 -14   1    0.59    1.05
  -1 -14   1    0.27    0.82
   0 -14   1   11.05    2.04
   0 -14   1    7.45    1.93
   0 -14   1    9.16    1.81
   1 -14   1    2.59    1.15
   1 -14   1    2.05    1.22
   1 -14   1    2.24    1.08
   2 -14   1   22.58    2.82
   2 -14   1   22.60    2.81
   2 -14   1   23.43    3.19
   2 -14   1   23.91    2.95
  -3 -14  -1    5.72    1.45
   3 -14   1    4.26    1.36
   3 -14   1    7.41    1.78
   3 -14   1    4.81    1.47
   3 -14   1    2.79    1.35
   3 -14   1    4.84    1.62
  -4 -14  -1    0.72    0.79
   4 -14   1   -0.29    1.00
   4 -14   1    1.42    1.02
   4 -14   1    0.31    1.04
   4 -14   1    0.71    1.00
   4 -14   1    0.71    1.22
   5 -14   1   97.03    6.72
   5 -14   1   80.29    5.73
  -5 -14  -1   92.45    5.60
   5 -14   1   91.72    6.55
   5 -14   1   83.25    6.03
   6 -14   1   43.65    4.39
  -6 -14  -1   44.63    3.70
   6 -14   1   47.18    4.18
   6 -14   1   39.34    4.26
   6 -14   1   40.22    4.07
   7 -14   1    6.40    1.75
   7 -14   1    8.27    1.94
   7 -14   1    7.67    2.00
   7 -14   1    7.35    2.01
  -7 -14  -1    6.07    1.41
   8 -14   1   18.69    2.81
   8 -14   1   16.61    2.81
   8 -14   1   19.25    2.84
  -8 -14  -1   16.64    2.19
   9 -14   1    2.57    1.35
   9 -14   1    1.04    1.15
   9 -14   1    2.12    1.20
  -9 -14  -1    0.79    0.68
 -10 -14  -1    3.33    0.99
  10 -14   1    3.84    1.50
  10 -14   1    3.23    1.44
 -11 -14  -1   11.11    1.44
  11 -14   1   16.66    2.27
  11 -14   1   11.97    2.10
  12 -14   1    6.82    1.64
  12 -14   1    7.24    1.44
  12 -14   1    4.26    1.38
  13 -14   1   10.92    1.70
  13 -14   1   11.09    1.61
  13 -14   1   10.45    1.42
  12 -15  -1   25.71    2.46
  12 -15  -1   25.93    2.35
  11 -15  -1   39.98    3.46
 -11 -15   1   47.16    2.87
  11 -15  -1   37.89    3.24
  10 -15  -1   54.66    4.37
 -10 -15   1   56.20    3.51
  10 -15  -1   55.42    4.21
   9 -15  -1   27.57    3.22
  -9 -15   1   27.96    2.48
   9 -15  -1   27.53    3.06
   8 -15  -1   18.07    2.73
  -8 -15   1   26.14    2.51
   8 -15  -1   23.12    2.84
  -7 -15   1   75.58    4.74
   7 -15  -1   71.40    5.53
   7 -15  -1   79.19    5.49
   7 -15  -1   77.74    5.45
   6 -15  -1  110.30    6.76
  -6 -15   1   99.19    5.81
  -5 -15   1  118.43    6.52
  -4 -15   1   13.13    2.00
   4 -15  -1   14.63    2.32
  -3 -15   1  323.94   13.18
   3 -15  -1  269.11   12.60
  -2 -15   1  118.37    6.92
  -1 -15   1   51.53    4.20
  -1 -15   1   44.04    4.08
   0 -15   1    5.61    1.61
   0 -15   1    6.33    1.73
   1 -15   1    0.85    0.94
   1 -15   1    2.74    1.36
   1 -15   1    4.82    1.52
   2 -15   1   15.49    2.62
   2 -15   1   14.59    2.31
   2 -15   1   12.05    2.15
   2 -15   1   13.41    2.17
   2 -15   1   16.35    2.72
  -3 -15  -1   -0.23    0.65
   3 -15   1    2.01    1.40
   3 -15   1    2.22    1.11
   3 -15   1    0.30    0.99
   3 -15   1    1.39    1.50
   3 -15   1    0.29    0.99
   3 -15   1    0.71    1.37
   4 -15   1   56.24    5.05
  -4 -15  -1   58.94    4.18
   4 -15   1   52.89    4.33
   4 -15   1   62.46    4.77
   4 -15   1   50.84    4.73
   4 -15   1   52.47    4.39
   4 -15   1   53.26    4.56
   5 -15   1    5.92    1.59
   5 -15   1    5.43    1.59
  -5 -15  -1    4.29    1.20
   5 -15   1    7.68    2.03
   5 -15   1    3.91    1.74
   6 -15   1    0.31    0.99
   6 -15   1    0.57    1.13
  -6 -15  -1   -0.22    0.65
   6 -15   1    0.35    1.25
   6 -15   1    1.04    1.34
   7 -15   1    8.73    1.99
   7 -15   1   14.98    2.33
   7 -15   1    8.54    2.12
   7 -15   1    7.56    2.07
  -7 -15  -1   10.72    1.68
   8 -15   1    0.60    0.95
   8 -15   1    0.66    1.08
   8 -15   1    1.21    1.24
  -8 -15  -1    0.95    0.69
   9 -15   1    1.53    1.14
   9 -15   1    3.37    1.31
  -9 -15  -1    3.61    0.94
  10 -15   1   12.32    2.09
  10 -15   1   11.46    1.98
 -10 -15  -1   11.28    1.48
  11 -15   1    8.30    1.62
  11 -15   1   10.97    1.69
 -11 -15  -1    9.88    1.22
  12 -15   1   10.20    1.54
  12 -15   1    9.08    1.36
  11 -16  -1    0.17    0.58
  11 -16  -1    0.15    0.59
 -11 -16   1   -0.19    0.36
  10 -16  -1    8.82    1.57
  10 -16  -1    8.37    1.46
 -10 -16   1    6.84    1.05
   9 -16  -1    3.66    1.15
   9 -16  -1    4.82    1.26
  -9 -16   1    5.17    1.01
   8 -16  -1    1.61    0.96
  -8 -16   1    0.50    0.55
   8 -16  -1    1.68    0.95
  -7 -16   1    7.57    1.39
   7 -16  -1    9.13    1.82
  -6 -16   1    7.92    1.45
   6 -16  -1   12.55    2.17
  -5 -16   1   29.72    2.78
   5 -16  -1   31.31    3.41
   4 -16  -1   11.25    1.87
  -4 -16   1    9.16    1.59
  -3 -16   1    6.72    1.50
   3 -16  -1    6.83    1.55
   2 -16  -1   14.76    2.18
  -2 -16   1   15.18    2.22
   2 -16  -1   15.54    2.23
  -1 -16   1    5.01    1.47
   0 -16   1   26.56    2.99
   1 -16   1    8.94    1.77
   1 -16   1    9.57    2.12
   1 -16   1    8.74    1.85
   2 -16   1   15.99    2.54
   2 -16   1    8.99    1.84
   2 -16   1   10.90    2.35
   2 -16   1   14.34    2.19
   2 -16   1   12.88    2.20
   3 -16   1    4.45    1.39
   3 -16   1    6.53    1.90
   3 -16   1    4.90    1.44
   3 -16   1    3.88    1.36
   3 -16   1    1.91    1.09
   3 -16   1    4.14    1.68
   4 -16   1    0.28    0.79
   4 -16   1   -1.08    1.04
  -4 -16  -1   -0.21    0.62
   4 -16   1   -0.32    0.85
   4 -16   1   -0.27    1.15
   4 -16   1   -1.37    1.23
   5 -16   1   26.36    3.03
   5 -16   1   25.71    2.95
  -5 -16  -1   21.68    2.34
   5 -16   1   18.98    2.57
   5 -16   1   22.16    2.98
   5 -16   1   25.66    3.29
   6 -16   1   32.25    3.33
   6 -16   1   29.61    3.16
   6 -16   1   27.64    2.99
   6 -16   1   29.21    3.44
   6 -16   1   34.73    3.73
  -6 -16  -1   29.39    2.70
   7 -16   1    1.90    1.12
   7 -16   1    1.20    1.08
   7 -16   1    2.43    1.08
   7 -16   1    2.03    1.29
  -7 -16  -1    1.96    0.83
   8 -16   1    0.26    0.72
   8 -16   1   -0.44    0.78
   8 -16   1   -0.28    0.74
   8 -16   1    0.26    0.95
  -8 -16  -1    0.16    0.60
  -9 -16  -1    1.97    0.70
   9 -16   1    1.84    1.00
   9 -16   1    1.51    1.04
 -10 -16  -1    3.15    0.74
  10 -16   1    4.30    1.21
  10 -16   1    3.51    1.07
  11 -16   1    9.26    1.41
  11 -16   1   10.44    1.40
 -11 -16  -1   11.94    1.15
  10 -17  -1   16.32    1.60
 -10 -17   1   15.76    1.34
   9 -17  -1    4.62    1.02
   9 -17  -1    4.63    1.03
  -9 -17   1    5.91    0.96
  -8 -17   1    6.59    1.09
   8 -17  -1    7.66    1.37
   7 -17  -1    8.42    1.61
  -7 -17   1    7.30    1.19
   6 -17  -1   38.23    3.45
  -6 -17   1   36.20    2.79
  -5 -17   1   19.77    2.12
   5 -17  -1   22.13    2.47
   5 -17  -1   19.05    2.51
   4 -17  -1   53.06    3.97
   4 -17  -1   57.45    4.52
   3 -17  -1    1.14    0.91
   3 -17  -1    1.08    0.83
  -2 -17   1   10.92    1.81
   2 -17  -1   11.39    1.85
   2 -17  -1    9.72    1.73
  -1 -17   1   23.03    2.61
   1 -17  -1   23.76    2.60
   0 -17   1   17.56    2.35
   1 -17   1    3.65    1.29
   1 -17   1    2.70    1.37
   1 -17   1    4.23    1.38
   2 -17   1    0.24    0.77
   2 -17   1    0.31    0.92
   2 -17   1    1.23    0.88
   3 -17   1    0.49    0.84
   3 -17   1   -0.62    1.03
   3 -17   1    0.73    0.94
   4 -17   1    0.97    0.84
   4 -17   1    1.71    1.10
   4 -17   1    1.43    0.98
   4 -17   1    1.20    0.89
   4 -17   1    0.91    1.25
   5 -17   1    0.83    1.03
   5 -17   1    0.24    0.76
   5 -17   1    0.69    0.91
  -5 -17  -1    0.51    0.61
   5 -17   1    0.46    0.73
   5 -17   1    1.16    1.29
   6 -17   1    1.87    0.96
   6 -17   1    3.19    1.21
   6 -17   1    1.31    1.07
   6 -17   1    3.28    1.15
   6 -17   1    1.87    1.13
  -6 -17  -1    3.48    0.93
   7 -17   1    0.99    0.95
   7 -17   1    0.44    0.76
   7 -17   1    0.20    0.63
   7 -17   1   -0.24    1.00
  -7 -17  -1   -0.14    0.45
   8 -17   1   -0.17    0.61
   8 -17   1    0.20    0.74
   8 -17   1    0.89    0.77
  -8 -17  -1    0.50    0.52
   9 -17   1    1.32    0.78
   9 -17   1    1.54    0.78
  -9 -17  -1    1.05    0.50
  -8 -18   1   19.21    1.53
   8 -18  -1   20.56    1.85
  -7 -18   1   32.55    2.26
   7 -18  -1   40.63    2.90
   7 -18  -1   38.99    2.82
  -6 -18   1   13.08    1.41
   6 -18  -1   14.18    1.76
   6 -18  -1   12.03    1.76
   5 -18  -1   19.43    2.16
   5 -18  -1   23.51    2.46
   4 -18  -1   22.25    2.29
   4 -18  -1   22.05    2.57
   3 -18  -1   35.77    2.98
   3 -18  -1   34.21    3.23
   2 -18  -1   21.44    2.59
   2 -18  -1   23.69    2.36
   1 -18  -1   31.78    2.77
  -1 -18   1   29.96    2.86
   0 -18   1    7.82    1.46
   0 -18  -1    9.93    1.61
   0 -18   1    8.43    1.67
   1 -18   1    1.84    0.89
   1 -18   1    1.68    1.15
   2 -18   1    3.89    1.16
   2 -18   1    4.86    1.49
   2 -18   1    3.32    1.21
   3 -18   1   13.18    1.91
   3 -18   1   13.79    2.18
   3 -18   1   14.56    2.01
   4 -18   1    7.67    1.43
   4 -18   1    6.63    1.54
   4 -18   1    6.04    1.35
  -5 -18  -1    3.07    0.79
   5 -18   1    5.58    1.22
   5 -18   1    4.78    1.23
   5 -18   1    5.72    1.26
  -6 -18  -1    1.42    0.56
   6 -18   1    0.41    0.75
   6 -18   1    0.51    0.74
  -7 -18  -1   -0.10    0.36
   7 -18   1   -0.15    0.52
  -8 -18  -1    0.09    0.29
   5 -19  -1    0.30    0.65
   5 -19  -1    0.26    0.51
  -4 -19   1    5.41    1.11
   4 -19  -1    2.52    0.91
   4 -19  -1    3.66    0.86
   3 -19  -1    8.84    1.52
  -3 -19   1   10.06    1.53
   2 -19  -1    0.56    0.76
  -2 -19   1    1.10    0.74
   1 -19  -1   25.08    2.50
  -1 -19   1   25.65    2.34
   0 -19  -1   21.32    2.28
   0 -19   1   25.79    2.36
  -1 -19  -1   41.72    3.11
  -1 -19  -1   44.22    3.01
   1 -19   1   40.29    3.08
   2 -19   1   19.95    2.04
  -2 -19  -1   23.91    2.14
   2 -19   1   15.90    2.00
   2 -19   1   22.89    2.10
   3 -19   1   64.53    3.94
   3 -19   1   62.93    4.13
   3 -19   1   68.48    3.99
   4 -19   1   44.58    2.95
   4 -19   1   44.18    2.99
   4 -19   1   40.07    3.07
   5 -19   1   80.47    4.21
  19   0  -2   -0.15    0.52
  18   0  -2    8.26    1.60
  17   0  -2   19.64    2.63
  16   0  -2   17.74    2.64
  15   0  -2    3.43    1.52
 -14   0   2  114.46    6.41
 -13   0   2   -0.23    0.73
 -13   0   2   -0.70    1.05
  13   0  -2   -0.32    0.94
 -12   0   2   60.29    4.24
  12   0  -2   62.01    4.78
  11   0  -2  251.59   12.86
 -11   0   2  250.35   10.86
  11   0  -2  254.86   11.53
 -10   0   2  155.51    7.56
  10   0  -2  168.55    9.39
   9   0  -2    0.65    0.92
   8   0  -2   61.66    4.85
   7   0  -2   40.81    3.62
  -7   0   2   38.22    2.91
   6   0  -2    1.92    0.93
  -6   0   2    1.90    0.76
  -5   0   2    3.58    0.92
   5   0  -2    4.02    1.27
  -5   0   2    3.44    0.86
  -4   0   2  494.55   17.60
   4   0  -2  497.35   18.40
  -4   0   2  495.76   17.43
  -3   0   2  196.18    7.92
   3   0  -2  202.18    8.44
  -3   0   2  196.72    7.62
  -2   0   2 2098.12   67.97
   2   0  -2 2074.24   68.29
  -2   0   2 2128.92   67.66
  -1   0   2  308.73   11.01
  -1   0   2  301.29   10.81
   1   0  -2  315.72   11.11
   0   0   2 1078.86   35.20
   0   0   2 1048.20   35.47
   0   0   2 1101.75   35.37
   0   0   2 1099.12   35.39
   0   0  -2 1114.71   35.28
   1   0   2  688.51   22.31
   1   0   2  684.00   22.38
   1   0   2  679.24   22.46
   1   0   2  665.78   22.30
   1   0   2  680.99   22.10
   1   0   2  673.19   22.22
   2   0   2 9789.43  307.02
   2   0   2 9318.23  306.90
   2   0   2 9811.18  307.90
   2   0   2 9733.40  307.38
   2   0   2 9755.63  307.17
   2   0   2 9999.00  307.08
   3   0   2  355.99   12.49
   3   0   2  372.96   12.96
   3   0   2  372.32   12.67
   3   0   2  370.03   13.43
   4   0   2 1492.85   47.80
   4   0   2 1419.59   48.29
   5   0   2 1774.54   57.64
   5   0   2 1746.61   58.33
   6   0   2  127.94    6.11
   6   0   2  131.34    6.70
   7   0   2  110.54    5.73
   7   0   2  105.00    6.23
   8   0   2  530.66   19.40
   8   0   2  477.27   19.91
   9   0   2   92.44    5.80
   9   0   2  101.48    6.78
  10   0   2  255.60   12.70
  10   0   2  231.33   11.49
  10   0   2  209.65   10.57
  10   0   2  242.64   11.07
  10   0   2  270.37   11.78
  11   0   2  410.12   18.78
  11   0   2  530.57   19.66
  11   0   2  419.45   18.20
  11   0   2  484.82   20.66
  12   0   2  169.25    9.94
  12   0   2  162.26    9.24
  12   0   2  186.76   11.28
  13   0   2   45.54    4.77
  14   0   2   63.33    5.60
  15   0   2   16.09    2.91
  16   0   2   14.89    2.58
  17   0   2    3.45    1.32
  18   0   2   32.98    2.93
  19   1  -2    6.43    1.14
  19  -1  -2    5.48    1.09
  18  -1  -2    3.57    1.17
  18   1  -2    3.12    1.18
  17   1  -2    3.88    1.48
  17  -1  -2    4.69    1.52
  16   1  -2   -0.29    1.09
  16  -1  -2    0.59    1.21
 -16  -1   2    0.22    0.68
  15   1  -2   -0.31    1.07
  15  -1  -2   -0.62    1.20
 -15  -1   2    0.47    0.87
 -14  -1   2    3.14    1.20
 -13  -1   2   70.73    4.70
 -13   1   2   67.24    5.42
 -13  -1   2   63.66    5.35
  13   1  -2   57.87    4.92
  13  -1  -2   63.83    5.11
 -12  -1   2    0.68    0.72
  12  -1  -2    2.02    1.11
  12   1  -2    0.58    0.76
  11   1  -2   -0.40    1.12
 -11  -1   2    0.43    0.67
  11   1  -2    1.57    1.01
  11  -1  -2    0.52    0.73
 -10  -1   2   59.12    4.07
  10  -1  -2   64.66    5.35
  10   1  -2   72.52    5.68
   9   1  -2    4.03    1.57
   9  -1  -2    4.19    1.51
   8   1  -2  294.75   13.40
   8  -1  -2  295.72   13.31
  -8   1   2  294.45   12.08
   7   1  -2  540.04   20.63
   7  -1  -2  515.87   20.40
  -7   1   2  521.02   19.28
   6   1  -2  146.87    7.70
   6  -1  -2  148.44    7.67
  -6  -1   2  156.06    6.87
  -6   1   2  147.00    6.91
  -5   1   2   16.19    1.76
  -5  -1   2   18.20    1.76
   5   1  -2   18.02    2.13
   5  -1  -2   17.42    2.10
  -5  -1   2   15.86    1.72
  -5   1   2   15.47    1.67
  -4   1   2  158.00    6.91
  -4  -1   2  168.52    6.86
   4  -1  -2  171.19    7.48
   4   1  -2  158.59    7.39
  -4   1   2  159.10    6.65
  -4  -1   2  144.22    6.53
  -3  -1   2   15.63    1.50
  -3   1   2   15.53    1.56
   3   1  -2   16.90    1.80
   3  -1  -2   15.14    1.63
  -3   1   2   15.31    1.35
  -3  -1   2   14.58    1.33
  -2   1   2  375.13   13.70
  -2  -1   2  385.87   13.53
  -2  -1   2  388.07   13.31
  -2   1   2  382.00   13.27
   2   1  -2  374.72   13.87
   2  -1  -2  377.85   13.70
  -1   1   2  359.23   12.53
  -1   1   2  363.86   12.92
  -1  -1   2  361.75   12.72
  -1   1   2  368.03   12.63
  -1  -1   2  373.37   12.61
   1  -1  -2  373.54   12.75
   1   1  -2  343.17   12.88
   0  -1   2  219.21    7.49
   0   1   2  213.44    7.75
   0  -1   2  209.32    7.22
   0  -1   2  212.48    7.78
   0  -1   2  218.40    7.76
   0   1   2  220.35    7.70
   0   1   2  219.93    7.77
   0  -1   2  216.40    7.88
   0  -1  -2  216.78    7.61
   0   1  -2  212.34    7.81
   1  -1   2  176.26    6.11
   1   1   2  178.51    6.53
   1   1   2  185.23    6.62
   1  -1   2  175.14    6.30
   1  -1   2  178.86    6.77
   1   1   2  181.31    6.56
   1   1   2  187.11    6.62
   1  -1   2  175.60    6.56
   1  -1   2  185.56    6.62
   2  -1   2 7713.97  259.49
   2   1   2 8377.11  259.93
   2   1   2 8441.75  259.90
   2  -1   2 8308.99  260.69
   2   1   2 8140.36  260.64
   2   1   2 8302.60  259.92
   2  -1   2 8319.03  260.26
   2  -1   2 8395.52  259.93
   2   1   2 8297.63  259.69
   2   1   2 8270.74  259.98
   2  -1   2 8125.68  259.90
   3   1   2 1201.78   39.58
   3   1   2 1164.27   40.32
   3  -1   2 1187.71   40.40
   3  -1   2 1241.75   40.06
   3   1   2 1222.77   39.80
   3   1   2 1256.79   39.68
   3  -1   2 1243.27   39.65
   4   1   2  134.65    5.41
   4  -1   2  130.03    6.10
   4   1   2  126.44    6.01
   4   1   2  135.13    5.60
   4  -1   2  134.34    5.77
   5   1   2   46.60    2.70
   5   1   2   44.29    3.16
   5  -1   2   43.78    3.17
   5  -1   2   47.25    2.95
   5   1   2   46.20    2.83
   6   1   2  305.05   11.46
   6  -1   2  286.54   12.15
   6   1   2  293.06   12.16
   6  -1   2  300.04   11.65
   6   1   2  288.65   11.46
   7   1   2   26.09    2.44
   7   1   2   29.65    2.52
   7  -1   2   26.02    2.45
   7  -1   2   25.19    2.75
   7   1   2   23.32    2.70
   8   1   2  156.22    7.63
   8  -1   2  170.20    7.98
   8  -1   2  149.04    8.34
   8   1   2  145.54    8.29
   9   1   2   23.43    2.61
   9  -1   2   23.51    2.71
   9  -1   2   16.44    2.71
   9   1   2   17.63    2.80
  10   1   2   87.64    6.54
  10  -1   2   76.76    6.21
  10   1   2   72.61    5.07
  10  -1   2   69.02    5.02
  10   1   2   80.13    5.28
  10  -1   2   75.32    5.28
  10   1   2   75.07    5.60
  10  -1   2   65.64    5.34
  10  -1   2   91.88    5.94
  10   1   2  103.55    6.12
  11   1   2    0.69    0.97
  11  -1   2    0.35    1.09
  11  -1   2    0.30    0.83
  11  -1   2   -0.89    1.32
  11   1   2   -0.45    1.40
  11   1   2    0.32    0.91
  11  -1   2    0.34    0.83
  12   1   2   14.52    2.68
  12  -1   2   14.20    2.61
  12  -1   2   11.11    2.21
  12  -1   2   16.13    3.07
  12   1   2   17.64    3.26
  12   1   2   15.94    2.63
  12  -1   2   12.64    2.41
  13   1   2    0.39    1.28
  13  -1   2   -0.39    1.16
  13  -1   2    1.96    1.21
  14   1   2   10.00    2.35
  14  -1   2   11.26    2.43
  15   1   2   42.96    4.44
  15  -1   2   42.69    4.44
  16   1   2    0.96    1.38
  16  -1   2    1.61    1.16
  17   1   2    2.08    1.13
  17  -1   2    4.48    1.48
  18  -1   2   10.21    1.68
  18   1   2    9.71    1.65
  19   2  -2    8.01    1.19
  19  -2  -2    8.09    1.20
  18  -2  -2   16.21    2.11
  18   2  -2   17.78    2.14
 -18  -2   2   18.15    1.81
  17   2  -2    9.00    1.81
  17  -2  -2    7.36    1.71
 -17  -2   2    8.99    1.47
  16  -2  -2   76.35    5.49
  16   2  -2   79.93    5.58
 -16  -2   2   83.91    5.08
  15  -2  -2    0.62    1.15
  15   2  -2   -0.30    1.13
 -15  -2   2    0.24    0.79
 -14  -2   2    6.18    1.40
 -13  -2   2    8.83    1.73
 -13   2   2   10.20    2.05
 -13  -2   2   10.23    2.18
  13  -2  -2    9.16    1.98
  13   2  -2    6.95    1.80
 -12  -2   2  370.80   14.94
  12  -2  -2  357.77   15.44
  12   2  -2  345.89   15.32
 -12   2   2  382.43   16.26
 -12  -2   2  373.73   16.26
  11   2  -2  112.75    7.87
 -11  -2   2  117.37    6.29
  11  -2  -2  109.76    6.52
  11   2  -2  111.34    6.57
 -10  -2   2  126.01    6.54
  10   2  -2  125.35    8.15
   9   2  -2    5.19    1.70
  -9   2   2    7.94    1.58
   8   2  -2   19.80    2.73
  -8   2   2   19.53    2.25
   7  -2  -2   66.34    4.91
   7   2  -2   76.63    5.26
  -7   2   2   75.95    4.55
   6  -2  -2  375.87   15.41
   6   2  -2  386.13   15.62
  -6   2   2  391.06   14.83
  -5   2   2  311.75   12.57
   5  -2  -2  326.11   13.13
   5   2  -2  329.59   13.21
  -5   2   2  327.02   12.32
  -5  -2   2  327.58   12.37
  -4   2   2   47.18    3.07
   4  -2  -2   46.85    3.23
  -4  -2   2   41.62    2.66
  -4   2   2   44.28    2.71
  -3   2   2   21.64    1.94
  -3  -2   2   20.68    1.59
  -3   2   2   19.51    1.55
  -2   2   2  212.43    8.65
  -2  -2   2  224.97    8.38
  -2  -2   2  220.76    8.15
  -2   2   2  216.83    8.12
  -1   2   2  232.31    8.55
  -1  -2   2  236.32    8.57
   0   2   2  585.86   19.50
   0  -2   2  588.58   19.57
   0  -2   2  587.51   19.50
   0  -2   2  585.98   19.75
   0  -2  -2  596.11   19.64
   0   2   2  576.76   19.63
   1   2   2 1709.41   55.91
  -1  -2  -2 1671.52   55.80
   1   2   2 1751.83   55.93
   1  -2   2 1736.39   55.75
   1   2   2 1759.81   55.78
   1   2   2 1775.47   55.64
   1  -2   2 1744.57   56.11
   1  -2   2 1742.32   55.86
   2   2   2  769.39   24.98
   2   2   2  750.59   24.99
   2   2   2  714.50   25.44
   2  -2   2  743.30   25.54
   2   2   2  736.12   24.74
   2  -2   2  781.38   24.84
   2   2   2  764.81   24.84
   2  -2   2  765.43   24.96
   3   2   2    1.12    0.38
   3   2   2    2.05    0.52
   3  -2   2    1.01    0.63
   3   2   2    0.73    0.57
   3   2   2    1.62    0.42
   3  -2   2    2.52    0.64
   3  -2   2    1.35    0.44
   3   2   2    1.44    0.46
   4   2   2  231.57    8.98
   4   2   2  239.32    9.64
   4  -2   2  242.90    9.76
   4   2   2  249.23    9.06
   4  -2   2  248.46    9.46
   5   2   2   87.74    4.16
   5   2   2   88.82    4.17
   5   2   2   88.09    4.79
   5  -2   2   85.11    4.77
   5  -2   2   75.36    4.30
   5   2   2   88.17    4.23
   6   2   2  211.82    8.49
   6  -2   2  199.15    9.23
   6   2   2  200.95    9.20
   6  -2   2  211.43    8.86
   6   2   2  200.70    8.47
   7   2   2   12.11    1.69
   7  -2   2   14.76    2.10
   7   2   2    9.18    1.82
   7   2   2   12.22    1.61
   7  -2   2   12.73    1.72
   8   2   2   92.18    5.48
   8  -2   2   83.78    5.83
   8   2   2   92.89    6.08
   8  -2   2   99.44    5.67
   8   2   2   85.76    5.22
   9   2   2  192.91    9.45
   9  -2   2  195.54    9.47
   9   2   2  188.86    9.10
   9  -2   2  173.75    9.80
   9   2   2  178.42    9.96
  10  -2   2  192.60   10.44
  10   2   2  180.12   10.24
  10   2   2  150.01    8.31
  10  -2   2  153.85    8.37
  10  -2   2  161.08    8.82
  10  -2   2  213.67    9.93
  10   2   2  196.39    9.31
  10   2   2  180.92    9.42
  10  -2   2  162.43    9.11
  11   2   2    3.80    1.34
  11  -2   2    3.50    1.44
  11  -2   2    3.05    1.33
  11   2   2    2.68    1.54
  11  -2   2    3.09    1.81
  11  -2   2    4.50    1.69
  11   2   2    3.80    1.54
  12  -2   2    6.31    2.13
  12   2   2   15.63    3.16
  12   2   2   10.01    2.23
  12  -2   2   10.83    2.43
  12  -2   2    6.47    1.87
  12  -2   2   10.68    2.27
 -12  -2  -2   13.01    1.88
 -13  -2  -2    8.13    1.57
  13   2   2    7.65    2.14
  13  -2   2    9.31    2.23
  14   2   2   35.06    4.06
  14  -2   2   28.79    3.78
  15  -2   2   34.92    3.99
  15   2   2   29.62    3.67
  16   2   2   10.47    2.11
  16  -2   2   13.52    2.39
  17   2   2   20.46    2.59
  17  -2   2   23.17    2.75
  18   2   2   -0.29    0.95
  18  -2   2    0.56    0.70
  18   3  -2    1.11    0.84
 -18  -3   2    0.57    0.57
  17  -3  -2    8.26    1.77
  17   3  -2    6.65    1.47
 -17  -3   2    6.71    1.29
  16   3  -2   -0.27    1.06
  16  -3  -2    0.56    1.08
 -16  -3   2   -0.22    0.66
  15   3  -2    1.18    1.25
  15  -3  -2    0.30    1.12
 -15  -3   2    0.48    0.72
 -14  -3   2    1.52    0.91
 -13  -3   2   14.56    2.18
 -12  -3   2    2.17    1.05
  12   3  -2    0.86    1.03
  12  -3  -2    1.44    1.07
 -12  -3   2    2.35    1.20
 -12   3   2    2.27    1.21
 -11  -3   2   93.08    5.49
  11  -3  -2   79.92    5.51
  11   3  -2   93.33    5.75
  11   3  -2   89.47    7.02
 -11   3   2   86.69    6.03
 -11  -3   2   96.81    6.33
 -10  -3   2  184.79    8.49
  10   3  -2  169.12   10.10
   9   3  -2   27.10    3.49
   8   3  -2  185.58    9.77
  -8   3   2  182.82    8.80
   7   3  -2   53.90    4.34
  -7   3   2   51.54    3.80
  -6   3   2  998.14   34.74
   6   3  -2  999.51   35.37
  -6   3   2 1021.52   34.41
  -6  -3   2  997.72   34.37
  -5   3   2   70.16    4.23
  -5   3   2   65.75    3.78
  -5  -3   2   67.04    3.79
  -4   3   2   46.09    3.26
  -4   3   2   48.01    2.86
  -4  -3   2   51.16    2.92
  -3   3   2   93.49    4.82
  -3  -3   2   92.84    4.19
  -3  -3   2   91.91    4.16
  -3   3   2   88.99    4.13
  -2   3   2   64.18    3.80
  -2   3   2   71.63    3.34
  -2  -3   2   69.89    3.30
  -2  -3   2   77.35    3.43
   1  -3  -2    6.06    0.91
  -1   3   2    4.31    0.71
  -1  -3   2    5.18    0.70
   0  -3   2   94.41    4.01
   0   3   2   94.37    3.89
   0  -3   2   96.14    3.92
   0  -3   2   93.09    4.18
   0   3   2   97.77    4.18
   0  -3  -2   97.15    4.26
   1   3   2  532.46   17.79
   1  -3   2  539.00   18.30
   1  -3   2  526.54   17.76
   1  -3   2  544.11   18.00
  -1  -3  -2  545.11   18.20
   1   3   2  535.52   18.11
   1   3   2  516.26   18.12
   2   3   2   79.08    3.22
   2  -3   2   70.08    3.13
   2  -3   2   70.97    3.69
   2   3   2   67.00    3.61
   2   3   2   72.28    3.45
   2   3   2   72.24    3.38
   3  -3   2   93.33    4.39
   3  -3   2   92.76    4.57
   3   3   2   85.53    4.39
   3   3   2   93.30    4.09
   3   3   2   88.65    4.11
   4  -3   2   68.57    3.71
   4  -3   2   66.15    3.88
   4   3   2   64.67    3.79
   4   3   2   69.09    3.44
   5  -3   2  272.06   10.79
   5   3   2  260.91   10.96
   5  -3   2  274.20   11.16
   5   3   2  284.09   10.44
   6  -3   2  311.46   12.56
   6   3   2  308.76   12.94
   6  -3   2  307.96   12.97
   6   3   2  329.11   12.26
   6   3   2  328.61   12.25
   7  -3   2    8.19    1.46
   7  -3   2    7.69    1.61
   7   3   2   10.55    1.88
   7   3   2   12.11    1.64
   8  -3   2    8.84    1.67
   8   3   2    6.93    1.77
   8  -3   2    7.35    1.72
   8   3   2    8.21    1.62
   9  -3   2   21.17    2.63
   9   3   2   24.93    2.89
   9  -3   2   19.29    2.56
   9  -3   2   21.97    3.09
   9   3   2   20.49    2.97
  10  -3   2   -0.40    0.97
  10   3   2    0.40    1.33
  10   3   2   -0.62    1.12
  10  -3   2   -1.55    1.11
  10  -3   2   -0.24    0.99
  10   3   2   -0.48    1.04
  10   3   2   -0.66    1.04
  10  -3   2   -0.29    0.87
  10  -3   2    0.32    0.78
  11  -3   2   48.97    4.55
  11  -3   2   32.42    3.58
  11   3   2   41.68    4.73
  11  -3   2   39.12    4.60
  11  -3   2   37.47    4.01
  11   3   2   34.78    3.85
  12   3   2   -0.37    1.46
  12  -3   2   -0.37    1.27
  12  -3   2    1.46    1.45
  12   3   2   -0.49    1.47
  12  -3   2   -0.39    1.24
 -12  -3  -2    0.22    0.74
 -13  -3  -2    3.58    1.20
  13   3   2    2.26    1.40
  13  -3   2    3.44    1.66
 -14  -3  -2   44.75    3.51
  14   3   2   35.93    4.04
  15   3   2   36.45    3.94
  15  -3   2   35.48    3.99
 -16  -3  -2    7.61    1.39
  16  -3   2    9.32    2.02
  16   3   2    5.53    1.60
  17  -3   2    4.07    1.24
  17   3   2    1.39    0.95
  18   3   2    0.27    0.97
  18  -3   2   -0.69    0.82
 -18  -4   2    0.14    0.44
  17  -4  -2    4.75    1.35
 -17  -4   2    3.10    1.00
  16  -4  -2    1.07    1.22
 -16  -4   2    0.44    0.81
  15  -4  -2   44.64    4.15
 -15  -4   2   55.23    4.16
  14  -4  -2   55.25    4.64
 -14  -4   2   58.52    4.35
 -13  -4   2  254.85   11.54
 -12  -4   2    6.47    1.48
  11  -4  -2  170.39    8.06
 -11  -4   2  160.32    8.13
  11   4  -2  164.68   10.23
  10  -4  -2   62.04    4.10
 -10  -4   2   66.49    4.40
  10   4  -2   59.69    5.61
   9   4  -2  387.34   16.62
   9  -4  -2  353.62   13.91
  -9  -4   2  348.73   14.88
  -9   4   2  360.68   15.07
  -8   4   2  165.56    8.20
   8   4  -2  156.15    8.84
  -8   4   2  150.58    7.88
  -8  -4   2  161.34    7.98
  -7   4   2 1099.09   38.49
   7   4  -2 1161.71   39.41
  -7  -4   2 1073.86   37.89
  -7   4   2 1103.44   38.06
  -6   4   2   91.62    5.40
  -6   4   2   92.05    4.99
  -6  -4   2   92.44    4.98
  -5   4   2  812.46   28.49
  -5  -4   2  803.93   27.37
  -5   4   2  790.63   27.50
  -5  -4   2  812.97   27.57
  -4   4   2   23.20    2.26
  -4  -4   2   26.14    1.93
  -4  -4   2   22.15    1.79
  -4   4   2   19.59    1.72
  -3   4   2  988.75   34.10
  -3   4   2  987.46   33.01
  -3  -4   2 1004.06   33.03
  -3  -4   2 1015.54   33.24
  -2  -4   2 1574.02   50.98
  -2   4   2 1552.85   50.98
  -2  -4   2 1602.35   51.21
  -2   4   2 1577.72   51.38
  -1  -4   2 2307.39   74.18
  -1  -4   2 2292.70   74.37
   1  -4  -2 2383.27   75.10
  -1  -4   2 2300.89   74.42
  -1   4   2 2338.39   74.71
   0  -4   2 1102.16   35.94
   0  -4   2 1070.22   35.30
   0  -4   2 1093.98   35.59
   0  -4  -2 1123.55   36.18
   0   4   2 1070.70   35.79
   1   4   2 1225.12   40.44
  -1  -4  -2 1257.36   40.61
   1   4   2 1225.46   40.29
   1  -4   2 1206.33   39.78
   1  -4   2 1257.43   40.53
   1  -4   2 1241.79   40.16
   2   4   2  812.28   27.08
  -2  -4  -2  808.65   27.31
   2   4   2  804.73   27.21
   2  -4   2  827.03   27.43
   2  -4   2  811.13   26.63
   3   4   2  391.34   13.57
   3   4   2  390.58   13.42
   3  -4   2  379.58   13.85
   3   4   2  341.64   13.59
   4   4   2  307.20   11.39
   4  -4   2  319.76   12.00
   4   4   2  294.12   11.70
   4  -4   2  306.09   11.75
   5   4   2   20.33    1.84
   5  -4   2   19.49    2.12
   5   4   2   22.98    2.20
   5  -4   2   23.78    2.14
   6   4   2  139.68    6.30
   6   4   2  121.23    6.59
   6  -4   2  129.53    6.80
   6  -4   2  137.11    6.63
   7   4   2    0.75    0.79
   7  -4   2    1.01    0.87
   7   4   2   -0.25    0.79
   7  -4   2    0.21    0.67
   8  -4   2  130.69    7.10
   8  -4   2  121.01    7.39
   8   4   2  117.66    7.37
   9  -4   2  152.37    8.45
   9  -4   2  129.31    7.35
   9   4   2  140.71    7.56
   9   4   2  119.29    7.71
  10   4   2    9.54    2.07
  10  -4   2   10.40    2.05
  10  -4   2   14.18    2.44
  10  -4   2   17.53    2.86
  11  -4   2   10.75    2.27
 -12  -4  -2   25.55    2.61
  12  -4   2   19.94    3.11
  12  -4   2   14.93    2.76
  13  -4   2   -0.37    1.23
 -13  -4  -2    0.68    0.78
  14  -4   2    1.45    1.35
 -14  -4  -2    4.24    1.24
  15  -4   2    0.66    1.14
 -15  -4  -2    1.04    0.90
  16  -4   2   15.95    2.44
 -16  -4  -2   21.41    2.20
  17  -4   2    0.22    0.84
 -17  -4  -2    0.88    0.70
  17   4   2    1.38    1.29
  18   4   2    4.86    1.46
 -18  -5   2    2.98    0.78
 -17  -5   2    6.99    1.28
 -16  -5   2    3.83    1.17
 -15  -5   2    3.13    1.15
 -14  -5   2   14.17    2.13
 -13  -5   2   27.14    2.94
  13   5  -2   28.40    3.48
 -12  -5   2   44.64    3.79
  12  -5  -2   41.33    3.59
  11   5  -2    1.86    1.67
 -11  -5   2    0.97    0.93
  11  -5  -2    1.37    0.88
  10   5  -2    9.84    2.46
 -10  -5   2   10.35    1.72
  10  -5  -2    9.70    1.65
   9   5  -2   58.68    5.33
  -9  -5   2   69.64    4.35
   9  -5  -2   57.16    3.97
   8   5  -2   24.52    3.21
  -7   5   2   20.65    2.55
  -6   5   2  112.69    6.29
  -6  -5   2  109.53    5.47
  -5   5   2  174.64    8.40
  -5  -5   2  177.26    7.53
  -4   5   2  123.28    6.56
  -4  -5   2  138.89    5.97
  -3  -5   2    0.70    0.48
  -3   5   2    0.26    0.41
  -2  -5   2    4.10    0.80
  -2  -5   2    3.72    0.66
   2  -5  -2    4.07    0.98
  -2   5   2    4.47    0.85
  -1  -5   2  419.96   13.92
   1  -5  -2  383.70   14.48
  -1   5   2  385.64   14.01
  -1  -5   2  380.94   13.62
   0  -5  -2    2.60    0.80
   0   5   2    1.36    0.55
   0  -5   2    2.47    0.61
   1   5   2   11.90    1.29
  -1  -5  -2   12.55    1.42
   1   5   2   14.04    1.32
   1  -5   2   13.48    1.38
   2   5   2   51.81    3.00
   2   5   2   47.36    2.77
  -2  -5  -2   49.77    3.05
   2  -5   2   53.83    3.08
   3   5   2  539.10   18.19
   3   5   2  499.22   18.24
   3  -5   2  522.53   18.52
   4   5   2   19.40    1.78
   4  -5   2   18.48    1.81
   5   5   2   65.29    3.73
   5  -5   2   63.17    3.93
   6   5   2    4.90    1.05
   6  -5   2    2.32    0.91
   7   5   2    2.12    0.89
   7   5   2    3.38    1.01
   8   5   2   11.95    1.92
   8  -5   2    9.82    1.80
   8  -5   2   12.07    2.30
   9   5   2   58.59    4.70
   9  -5   2   71.66    5.18
   9  -5   2   54.88    4.71
   9  -5   2   69.22    5.72
  10  -5   2    6.51    1.99
  10  -5   2    6.11    1.67
  10   5   2    7.69    2.01
  11  -5   2   15.36    3.02
  11  -5   2   12.40    2.39
  11   5   2    9.97    2.31
  12  -5   2    5.65    1.94
 -12  -5  -2    3.20    1.19
 -13  -5  -2    5.76    1.39
 -14  -5  -2    3.56    1.24
 -15  -5  -2    7.77    1.50
 -16  -5  -2    0.70    0.72
  16   5   2   -0.41    1.29
 -17  -5  -2    6.88    1.14
  17   5   2    5.62    1.77
 -18  -5  -2    0.29    0.34
 -18  -6   2   11.72    1.31
 -17  -6   2    1.64    0.71
 -16  -6   2   18.49    2.17
 -15  -6   2   25.76    2.73
 -14  -6   2   76.91    5.24
  14   6  -2   88.57    6.22
 -13  -6   2    0.26    0.74
  13   6  -2    0.35    1.22
 -12  -6   2  170.87    8.63
  12  -6  -2  163.41    8.43
 -11  -6   2  162.21    8.05
  11  -6  -2  152.52    7.85
  10   6  -2  121.96    8.60
 -10  -6   2  125.52    6.83
  10  -6  -2  135.21    6.99
   9   6  -2  139.04    8.65
  -9  -6   2  129.36    6.75
   9  -6  -2  124.78    6.66
   8  -6  -2  488.89   18.30
  -7  -6   2  157.81    7.48
  -6  -6   2  402.75   15.18
  -6   6   2  397.77   16.26
  -5  -6   2  425.61   16.00
  -5   6   2  446.16   17.17
  -4  -6   2 1655.72   53.40
   4  -6  -2 1575.99   54.16
  -4   6   2 1574.23   54.49
  -4   6   2 1648.72   53.62
  -3   6   2 1006.96   33.48
  -3  -6   2  988.83   33.31
   3  -6  -2  972.00   34.05
  -2   6   2  448.32   16.55
  -2  -6   2  481.90   16.53
   2  -6  -2  456.88   17.21
  -1   6   2  932.25   32.01
  -1  -6   2  957.03   31.57
   1  -6  -2  985.34   32.82
   0   6   2  927.82   30.98
   0  -6  -2  944.66   31.81
   0   6   2  903.65   31.17
  -1  -6  -2  295.48   11.28
   1   6   2  277.32   10.61
   1   6   2  281.75   10.90
   1  -6   2  279.63   10.78
   2   6   2  420.85   15.42
   2   6   2  431.41   15.74
   2  -6   2  453.85   15.82
   3   6   2  295.23   11.51
   3  -6   2  305.69   11.68
   4   6   2   15.87    1.68
   4  -6   2   11.15    1.51
   5   6   2    5.16    1.07
   6   6   2  319.89   12.39
   6  -6   2  297.02   12.48
   7   6   2   74.84    4.64
   7   6   2   70.25    4.58
   7  -6   2   69.74    4.69
   8   6   2    1.51    0.94
   8  -6   2    2.67    1.06
   8  -6   2    3.03    1.14
   8  -6   2    2.96    1.47
   8   6   2    0.33    1.04
   9  -6   2  222.88   11.65
   9  -6   2  194.40   10.11
   9   6   2  194.73   10.10
  10  -6   2   36.95    3.96
  10   6   2   31.98    3.82
  11  -6   2   52.09    5.33
  11   6   2   45.22    4.83
 -12  -6  -2   19.36    2.43
  12  -6   2   18.12    3.39
 -13  -6  -2   29.67    2.94
  13  -6   2   28.78    4.06
 -14  -6  -2   10.12    1.75
 -15  -6  -2    9.91    1.61
 -16  -6  -2    2.19    0.89
 -17  -6  -2   -0.26    0.51
 -18  -7   2    2.29    0.58
 -17  -7   2    4.99    1.02
 -16  -7   2   -0.19    0.62
 -15  -7   2   -0.45    0.80
  15   7  -2    0.30    0.98
 -14  -7   2   42.30    3.61
  14   7  -2   41.47    4.21
 -13  -7   2   19.12    2.49
  13   7  -2   27.01    3.49
 -12  -7   2   17.92    2.40
  12   7  -2   22.15    3.23
  11   7  -2    2.98    1.98
 -11  -7   2    5.04    1.35
  11  -7  -2    2.57    1.12
  10   7  -2   83.29    7.02
 -10  -7   2   76.58    5.12
  10  -7  -2   90.30    5.50
   9  -7  -2  233.55   10.44
   9   7  -2  229.75   12.50
   8  -7  -2   13.52    1.90
   7  -7  -2   87.05    5.01
  -7  -7   2   86.11    5.10
   6  -7  -2    0.85    0.89
  -6   7   2   -0.27    0.82
  -6  -7   2    0.38    0.57
  -5   7   2   65.01    4.68
  -5  -7   2   67.31    4.10
   5  -7  -2   68.61    4.72
   4  -7  -2    2.05    0.99
  -4   7   2    2.65    1.10
  -4  -7   2    2.95    0.90
   3  -7  -2    1.49    0.87
  -3   7   2    0.46    0.48
  -3  -7   2    0.45    0.54
  -2   7   2  144.34    6.65
   2  -7  -2  155.30    7.42
  -2  -7   2  158.99    6.79
  -1   7   2  208.54    8.63
   1  -7  -2  219.23    9.44
   0   7   2   24.90    2.22
   0   7   2   25.33    2.04
   0  -7  -2   28.24    2.61
  -1  -7  -2   52.86    3.67
   1   7   2   56.04    3.23
   1   7   2   56.85    3.48
   2   7   2    5.94    1.04
   2   7   2    5.77    1.08
   3   7   2    0.78    0.58
   4   7   2  452.76   16.69
   5   7   2    2.77    0.95
  -5  -7  -2    3.40    0.96
   6   7   2   12.78    1.73
   7   7   2   17.55    2.16
   7  -7   2   17.28    2.20
   7  -7   2   13.56    2.48
   7   7   2   17.86    2.72
   7  -7   2   12.16    2.11
   8   7   2   49.99    4.79
   8  -7   2   57.64    5.25
   8  -7   2   54.82    4.40
   8   7   2   48.25    4.10
   9   7   2    3.87    1.63
   9  -7   2    0.43    1.28
   9   7   2    1.58    1.09
  10   7   2   10.06    2.37
  10  -7   2    6.38    2.32
  10   7   2    3.67    1.56
  11  -7   2    7.03    2.39
 -12  -7  -2    0.24    0.88
  12  -7   2    0.93    1.73
 -13  -7  -2   31.70    2.97
  13  -7   2   21.61    3.70
 -14  -7  -2   22.70    2.45
  14  -7   2   21.87    3.41
 -15  -7  -2    1.33    0.92
  15  -7   2    2.34    1.37
 -16  -7  -2   21.80    2.07
 -17  -7  -2    1.80    0.64
 -17  -8   2   10.14    1.27
 -16  -8   2   21.32    2.12
 -15  -8   2   28.57    2.72
  15   8  -2   25.48    3.09
 -14  -8   2   17.79    2.27
  14   8  -2   24.24    3.22
 -13  -8   2   24.33    2.76
  13   8  -2   32.89    3.90
 -12  -8   2  101.72    6.21
  12   8  -2  115.39    7.69
  11  -8  -2   60.85    4.64
  11   8  -2   61.58    5.48
  10   8  -2  198.19   11.64
  10  -8  -2  200.65    9.40
   9  -8  -2  106.21    7.77
   9  -8  -2  117.75    6.56
  -8  -8   2   69.69    4.38
  -8  -8   2   73.19    4.91
   8  -8  -2   69.89    5.86
   8  -8  -2   78.87    4.91
  -7  -8   2   63.61    4.02
  -7  -8   2   61.88    4.30
   7  -8  -2   59.96    5.11
   7  -8  -2   59.62    4.14
   6  -8  -2   14.57    2.35
  -6  -8   2   13.98    1.91
  -6  -8   2   16.11    1.87
   6  -8  -2   14.65    1.88
  -5   8   2  295.50   13.52
  -5  -8   2  320.85   12.69
   5  -8  -2  310.45   13.59
  -4   8   2  132.09    7.54
  -4  -8   2  148.26    6.92
   4  -8  -2  135.70    7.42
  -3  -8   2  226.65    9.30
   3  -8  -2  200.72    9.77
   2  -8  -2   36.10    3.21
   1  -8  -2   40.87    3.40
  -1   8   2   39.48    3.01
   0   8   2  210.09    9.02
   0  -8  -2  206.47    9.60
  -1  -8  -2  428.26   15.17
   1   8   2  324.05   13.88
   2   8   2  280.71   10.87
   2   8   2  276.55   11.23
   3   8   2  153.83    7.15
   4   8   2   53.59    3.52
  -4  -8  -2   43.37    3.17
   5   8   2  119.52    6.11
  -5  -8  -2  112.42    5.85
   6   8   2   85.50    5.05
   6  -8   2   90.18    5.24
   6  -8   2   85.02    5.11
   6   8   2   76.43    5.83
   6  -8   2   83.74    6.09
   6  -8   2   71.35    5.26
   7   8   2  101.36    6.11
   7  -8   2  110.76    6.33
   7   8   2   99.02    7.13
   7  -8   2  121.09    7.82
   7  -8   2  116.53    6.90
   8   8   2   86.55    6.85
   8  -8   2  103.02    7.41
   8  -8   2   92.91    6.27
   8   8   2   97.88    6.18
   9  -8   2   33.79    4.29
   9   8   2   39.18    4.44
   9   8   2   36.54    3.81
  10  -8   2  101.24    7.70
  10   8   2   79.64    6.39
  11  -8   2   26.91    4.06
 -11  -8  -2   21.30    2.51
  12  -8   2   83.45    6.98
 -12  -8  -2   76.49    5.02
  13  -8   2   21.47    3.65
 -13  -8  -2   31.66    2.95
  14  -8   2    2.32    1.63
 -14  -8  -2    2.24    1.02
  15  -8   2    2.24    1.27
 -15  -8  -2    0.88    0.70
 -16  -8  -2   12.80    1.53
 -17  -8  -2    5.41    0.91
  16   9  -2    0.41    0.79
  16  -9  -2   -0.23    0.80
 -16  -9   2   -0.14    0.54
  15   9  -2    5.71    1.61
 -15  -9   2    6.77    1.28
  14   9  -2   10.47    2.21
  13   9  -2   11.78    2.56
  12   9  -2   -0.39    1.47
  11   9  -2   13.00    2.71
  10  -9  -2   31.99    3.33
  10   9  -2   36.32    4.23
   9  -9  -2    5.72    1.97
  -9  -9   2    7.19    1.43
   9   9  -2    8.96    2.27
   9  -9  -2    6.72    1.60
   8  -9  -2    8.99    2.28
  -8  -9   2   10.73    1.88
  -8  -9   2    7.20    1.45
   8  -9  -2    5.82    1.45
   7  -9  -2    3.73    1.49
  -7  -9   2    2.27    1.01
  -7  -9   2    3.86    1.04
   7  -9  -2    4.49    1.23
  -6  -9   2    6.95    1.47
  -6  -9   2    7.94    1.44
   6  -9  -2    4.75    1.60
  -5  -9   2   14.68    1.99
  -5  -9   2   15.05    1.91
   5  -9  -2   13.95    2.39
  -4  -9   2    4.45    1.18
  -4   9   2    0.91    1.04
   4  -9  -2    2.02    1.04
  -3  -9   2   47.56    3.45
   3  -9  -2   40.08    3.72
   2  -9  -2    1.33    0.96
   1  -9  -2  138.35    7.46
  -1   9   2  137.56    6.88
   0   9   2   17.53    2.07
   0  -9  -2   18.97    2.45
   1   9   2   64.70    4.18
   2   9   2   15.35    1.91
   3   9   2    1.17    0.61
   4   9   2   69.99    4.34
   4  -9   2   61.98    4.33
   4  -9   2   64.86    4.21
  -4  -9  -2   60.08    4.07
   4  -9   2   70.37    4.85
   5   9   2  108.28    6.05
   5  -9   2  123.50    6.47
   5  -9   2  113.72    6.17
  -5  -9  -2  107.37    6.00
   5  -9   2  114.86    6.81
   6   9   2    2.32    0.98
   6  -9   2    1.17    0.84
   6  -9   2    1.89    0.88
   6   9   2    1.06    0.93
   6  -9   2    1.45    1.19
   6  -9   2    2.09    1.19
   7   9   2    6.74    1.49
   7  -9   2    3.86    1.29
   7   9   2    6.25    1.87
   7  -9   2    2.81    1.50
   7  -9   2    3.76    1.63
   8   9   2    2.11    1.52
   8  -9   2    4.39    1.85
   8  -9   2    1.30    1.17
   8   9   2    3.05    1.29
   9  -9   2   33.67    4.49
   9   9   2   23.14    3.20
  10  -9   2   11.15    2.71
  11  -9   2    3.88    1.94
 -11  -9  -2    7.12    1.53
  12  -9   2   38.51    4.81
 -12  -9  -2   41.48    3.50
  13  -9   2   -0.42    1.63
 -13  -9  -2    1.47    0.91
  14  -9   2   10.58    2.28
 -14  -9  -2    8.61    1.51
  15  -9   2   -0.29    1.06
 -15  -9  -2   -0.16    0.61
  16  -9   2    2.14    1.00
 -16  -9  -2    2.34    0.75
  16  10  -2   26.03    2.52
  16 -10  -2   33.31    2.91
  15  10  -2   -0.49    1.04
  14  10  -2   33.26    3.57
  13  10  -2    6.07    1.92
  12  10  -2   24.28    3.55
  11  10  -2   66.76    5.94
  10  10  -2    6.22    2.07
 -10 -10   2    5.29    1.24
   9 -10  -2   21.08    2.68
  -9 -10   2   16.67    2.15
   8 -10  -2  301.71   13.01
   8  10  -2  336.44   14.92
   8 -10  -2  266.54   14.46
  -8 -10   2  308.54   12.63
  -8 -10   2  282.09   13.16
   7 -10  -2   46.26    3.76
   7  10  -2   38.38    4.14
  -7 -10   2   46.15    3.61
  -7 -10   2   43.81    3.86
   7 -10  -2   48.21    4.81
   6 -10  -2   36.49    4.06
  -6 -10   2   32.90    3.31
  -6 -10   2   38.26    3.20
   5 -10  -2   21.27    2.96
  -5 -10   2   16.94    2.31
  -5 -10   2   21.63    2.36
   4 -10  -2    0.65    0.91
  -4 -10   2    2.08    0.86
  -4 -10   2    0.64    0.52
   4 -10  -2    0.71    0.81
  -4 -10   2    1.91    0.92
   3 -10  -2    6.20    1.62
  -3 -10   2   10.71    1.79
  -3 -10   2    7.03    1.37
  -3 -10   2    7.88    1.38
  -2  10   2    6.24    1.37
   2 -10  -2    5.68    1.50
  -2 -10   2    6.65    1.36
  -2 -10   2    6.75    1.33
  -2 -10   2    5.23    1.15
  -1  10   2    4.71    1.25
   1 -10  -2    4.38    1.34
  -1 -10   2    4.15    1.14
  -1 -10   2    5.50    1.19
  -1 -10   2    4.75    1.28
  -1 -10   2    5.02    1.22
   0  10   2    4.79    1.25
   0 -10  -2    4.86    1.49
   0 -10   2    4.20    1.19
   0 -10   2    4.54    1.24
   0 -10   2    6.96    1.33
   0 -10   2    5.81    1.31
   1  10   2    5.74    1.29
   1 -10   2    4.22    1.17
   1 -10   2    5.64    1.38
   1 -10   2    2.69    1.00
   1 -10   2    5.08    1.26
   2 -10   2   15.13    2.09
   2  10   2   14.20    1.98
   2 -10   2   11.76    1.89
   2 -10   2   14.45    2.15
   2 -10   2   13.58    2.07
   3 -10   2  177.54    8.74
   3 -10   2  170.72    8.51
   3  10   2  180.47    8.36
   3 -10   2  169.47    8.82
   3 -10   2  171.05    8.83
  -4 -10  -2   89.36    5.51
   4 -10   2   96.97    5.80
   4 -10   2   91.01    5.53
   4  10   2  102.16    5.70
   4 -10   2   95.83    6.25
   4 -10   2   97.60    5.99
  -5 -10  -2  177.59    8.64
   5 -10   2  194.94    9.07
   5 -10   2  164.06    8.51
   5  10   2  171.27    8.52
   5 -10   2  169.88    9.29
   5 -10   2  192.54    9.37
   6  10   2   98.67    6.05
   6 -10   2  112.43    6.37
   6 -10   2  112.34    6.41
  -6 -10  -2  104.39    6.12
   6 -10   2   88.99    6.50
   7  10   2  117.65    6.95
   7 -10   2  118.93    6.92
   7 -10   2  112.36    7.96
   7 -10   2  117.51    7.49
  -8 -10  -2  106.47    6.04
   8 -10   2  113.40    8.13
   8 -10   2  100.36    6.98
   8  10   2  110.85    7.05
   9 -10   2   45.18    5.19
  -9 -10  -2   45.97    3.62
  10 -10   2   -0.49    1.53
  11 -10   2    9.06    2.82
 -11 -10  -2    9.57    1.69
  12 -10   2   25.90    3.91
 -12 -10  -2   26.98    2.67
  13 -10   2   57.19    5.40
 -13 -10  -2   58.92    3.91
  14 -10   2   32.01    3.70
 -14 -10  -2   29.80    2.53
  15 -10   2    9.15    1.91
 -15 -10  -2    7.34    1.17
  16 -10   2   17.24    2.02
 -16 -10  -2   17.36    1.48
  15 -11  -2    3.67    1.21
  15  11  -2    1.72    1.00
  14  11  -2    0.83    0.96
  13  11  -2    5.33    1.70
  12  11  -2    5.64    1.95
  11  11  -2    4.45    1.76
  10  11  -2   47.33    4.88
 -10 -11   2   32.18    3.02
   9  11  -2    1.22    1.46
  -9 -11   2    1.14    0.82
   8  11  -2    6.54    2.08
  -8 -11   2   10.50    1.80
   7 -11  -2   36.26    4.36
  -7 -11   2   31.65    3.43
  -7 -11   2   38.07    3.30
   6 -11  -2    9.54    2.25
  -6 -11   2    8.09    1.79
  -6 -11   2    5.60    1.39
   5 -11  -2    0.37    0.91
  -5 -11   2    0.84    0.83
  -5 -11   2    0.23    0.72
   4 -11  -2   18.13    2.89
  -4 -11   2   22.01    2.68
   4 -11  -2   17.22    2.41
  -4 -11   2   16.10    2.12
  -4 -11   2   19.26    2.34
   3 -11  -2   84.98    6.13
   3 -11  -2   77.55    5.37
  -3 -11   2   79.27    4.96
  -3 -11   2   86.06    5.25
  -2 -11   2    6.92    1.41
   2 -11  -2    6.61    1.81
   1 -11  -2   48.88    4.45
  -1 -11   2   54.48    3.96
  -1 -11   2   55.26    4.38
  -1 -11   2   54.14    4.06
   0 -11   2   14.83    2.34
   0 -11   2   13.46    1.95
   0 -11   2   12.53    2.05
   0 -11   2   11.00    1.97
   1 -11   2    3.47    1.29
   1 -11   2    3.05    1.10
   1 -11   2    3.87    1.18
   1 -11   2    2.36    1.02
   2 -11   2   58.21    4.41
   2 -11   2   55.00    4.27
   2 -11   2   47.43    4.22
   2 -11   2   50.44    4.37
  -3 -11  -2   39.25    3.47
   3 -11   2   37.48    3.57
   3 -11   2   36.90    3.46
   3 -11   2   39.85    3.80
   3 -11   2   33.51    3.60
  -4 -11  -2   73.96    5.17
   4 -11   2   74.04    5.38
   4 -11   2   73.11    5.02
   4 -11   2   81.06    5.35
   4 -11   2   89.17    5.93
   4 -11   2   74.47    5.61
   5 -11   2   16.97    2.41
   5 -11   2   14.52    2.22
   5 -11   2   13.43    2.28
   5 -11   2   15.49    2.57
  -5 -11  -2   11.85    2.03
  -6 -11  -2   31.45    3.25
  -6 -11  -2   21.38    2.53
   6 -11   2   33.92    3.80
   6 -11   2   21.82    3.02
   6 -11   2   33.53    3.33
   6 -11   2   31.56    3.28
  -7 -11  -2   73.53    4.90
   7 -11   2   78.54    5.54
   7 -11   2   86.49    6.27
   7 -11   2   82.66    5.98
   8 -11   2   17.66    3.20
  -8 -11  -2   16.21    2.19
   8 -11   2   20.40    3.11
   8 -11   2   19.43    2.88
   9 -11   2   26.43    4.04
   9 -11   2   31.77    3.67
  -9 -11  -2   24.36    2.63
  10 -11   2   29.73    4.27
  10 -11   2   33.82    3.79
  11 -11   2    0.45    1.63
  12 -11   2   91.29    7.08
  13 -11   2    2.88    1.68
  14 -11   2   -1.76    1.24
  15 -11   2    0.66    0.90
  15 -12  -2    0.72    0.72
  14  12  -2    0.48    1.00
  14 -12  -2    0.97    1.03
  13  12  -2   10.97    2.17
  12  12  -2    1.04    1.24
 -11 -12   2    2.66    0.91
  11  12  -2    4.56    1.97
 -10 -12   2   11.88    1.77
  10  12  -2   11.51    2.56
  -9 -12   2   -0.23    0.85
   9  12  -2    2.37    1.52
  -8 -12   2   79.70    5.09
   8  12  -2   74.76    6.11
  -7 -12   2  147.99    7.77
  -6 -12   2    6.13    1.65
  -6 -12   2    3.91    1.25
   6 -12  -2    3.35    1.67
  -5 -12   2   20.87    2.46
   5 -12  -2   17.96    3.04
   4 -12  -2    0.77    1.15
   4 -12  -2    0.29    0.77
  -4 -12   2    0.24    0.75
  -4 -12   2    0.77    0.88
   3 -12  -2  213.46   11.22
  -3 -12   2  217.59   10.08
   3 -12  -2  211.25   10.49
  -3 -12   2  199.82    9.59
   2 -12  -2   25.67    3.32
  -2 -12   2   20.31    2.84
  -2 -12   2   20.96    2.61
   2 -12  -2   31.15    3.37
  -1 -12   2   -0.58    1.11
  -1 -12   2    1.26    1.17
  -1 -12   2   -0.26    0.81
   1 -12  -2    0.30    0.90
   0 -12   2   22.48    2.95
   0 -12   2   26.70    3.01
   0 -12   2   29.92    3.05
   1 -12   2   62.34    4.78
   1 -12   2   58.00    4.46
   1 -12   2   71.04    5.31
   1 -12   2   59.02    4.68
  -2 -12  -2   31.04    3.28
   2 -12   2   43.57    3.88
   2 -12   2   32.24    3.40
   2 -12   2   34.25    3.71
   2 -12   2   33.39    3.28
   2 -12   2   34.86    3.72
  -3 -12  -2   36.88    3.56
   3 -12   2   40.59    3.80
   3 -12   2   28.07    3.08
   3 -12   2   31.19    3.34
   3 -12   2   35.21    3.79
   3 -12   2   32.53    3.70
  -4 -12  -2   25.88    3.06
   4 -12   2   28.71    3.32
   4 -12   2   29.37    3.17
   4 -12   2   29.09    3.22
   4 -12   2   27.23    3.36
   4 -12   2   28.66    3.54
   5 -12   2   40.44    4.21
  -5 -12  -2   30.63    3.40
   5 -12   2   33.59    3.43
   5 -12   2   41.76    3.80
  -5 -12  -2   31.51    3.08
   5 -12   2   39.40    4.04
   5 -12   2   32.81    3.63
   6 -12   2   74.06    5.92
   6 -12   2   72.72    5.31
  -6 -12  -2   68.55    4.71
   6 -12   2   67.54    5.51
   6 -12   2   68.48    5.44
  -7 -12  -2   52.24    4.03
   7 -12   2   58.66    5.25
   7 -12   2   51.87    4.81
   7 -12   2   59.88    4.80
  -8 -12  -2  221.61   10.25
   8 -12   2  228.09   11.75
   8 -12   2  236.33   11.77
   9 -12   2    8.98    2.46
   9 -12   2    9.37    2.15
  -9 -12  -2    9.38    1.68
 -10 -12  -2   40.58    3.30
  10 -12   2   40.28    4.05
  10 -12   2   44.65    4.93
  11 -12   2    0.41    1.37
  12 -12   2   39.14    4.29
  13 -12   2    2.48    1.35
  14 -12   2   39.77    3.52
  14 -13  -2    2.60    1.02
  13  13  -2    4.71    1.42
  13 -13  -2    4.84    1.45
  12  13  -2    0.60    1.11
  11  13  -2   26.69    3.39
 -11 -13   2   26.02    2.38
  10  13  -2   52.61    4.85
 -10 -13   2   48.40    3.61
   9  13  -2    5.83    1.93
  -9 -13   2    6.56    1.37
  -8 -13   2    3.73    1.16
  -7 -13   2   33.43    3.18
  -6 -13   2    1.98    1.07
  -5 -13   2    0.50    0.86
  -4 -13   2    7.63    1.64
  -4 -13   2    7.16    1.61
   3 -13  -2   42.36    4.51
  -3 -13   2   39.44    3.97
   3 -13  -2   39.76    4.02
  -3 -13   2   46.99    3.78
  -3 -13   2   46.26    3.94
  -2 -13   2  111.42    6.97
   2 -13  -2  109.05    7.09
  -2 -13   2  114.84    6.76
  -1 -13   2  237.26   11.97
  -1 -13   2  258.16   11.92
   0 -13   2    9.19    2.18
   0 -13   2   17.65    2.74
   0 -13   2   18.74    2.99
   0 -13   2   19.22    2.71
   0 -13  -2   13.18    2.35
   1 -13   2    0.61    1.00
   1 -13   2    1.03    1.23
   1 -13   2    0.90    0.99
   1 -13   2    1.68    1.04
  -1 -13  -2    0.95    0.77
  -1 -13  -2   -0.28    0.78
   2 -13   2   22.55    3.09
  -2 -13  -2   19.21    2.66
  -2 -13  -2   15.11    2.43
  -2 -13  -2   22.03    2.61
   2 -13   2   17.10    2.59
   2 -13   2   19.18    2.61
   2 -13   2   25.54    3.24
   2 -13   2   18.47    2.72
  -3 -13  -2    0.48    0.82
   3 -13   2    3.16    1.33
   3 -13   2    1.49    1.11
   3 -13   2    0.55    0.82
   3 -13   2    0.70    0.85
   3 -13   2    2.00    1.10
   3 -13   2    1.08    1.34
  -4 -13  -2   13.38    2.12
   4 -13   2   15.79    2.44
   4 -13   2   11.59    2.12
   4 -13   2    9.75    2.03
   4 -13   2   11.30    2.36
   4 -13   2   12.68    2.12
   4 -13   2    9.28    2.31
   5 -13   2   56.56    5.27
   5 -13   2   66.40    4.97
   5 -13   2   66.60    4.90
  -5 -13  -2   59.42    4.35
   5 -13   2   51.75    4.86
   5 -13   2   58.92    5.08
   6 -13   2   39.55    4.33
  -6 -13  -2   39.68    3.50
   6 -13   2   48.98    4.24
   6 -13   2   38.96    4.21
   6 -13   2   45.25    4.37
  -7 -13  -2    4.85    1.38
   7 -13   2    3.32    1.48
   7 -13   2    2.94    1.42
   7 -13   2    3.68    1.80
   7 -13   2    4.87    1.55
   8 -13   2   39.66    4.23
  -8 -13  -2   35.84    3.27
   8 -13   2   41.40    4.20
   8 -13   2   36.88    4.09
  -9 -13  -2   24.89    2.57
   9 -13   2   21.64    3.12
   9 -13   2   20.17    2.99
 -10 -13  -2    3.68    1.00
  10 -13   2    1.33    1.15
  10 -13   2    2.73    1.25
  10 -13   2    1.57    1.46
  11 -13   2    0.59    0.88
  11 -13   2    0.26    0.90
  11 -13   2   -1.08    1.34
  12 -13   2    6.51    1.76
  13 -13   2    4.50    1.35
  13 -14  -2    9.78    1.48
  13 -14  -2    8.76    1.35
  12  14  -2   18.12    2.38
  11  14  -2   11.74    2.12
 -11 -14   2   14.56    1.66
  10  14  -2   92.23    6.28
 -10 -14   2   99.75    5.27
  -9 -14   2   42.19    3.31
  -8 -14   2   63.55    4.37
  -7 -14   2   41.56    3.48
  -6 -14   2  118.11    6.59
  -5 -14   2   29.41    2.92
  -5 -14   2   24.19    3.09
  -4 -14   2   65.14    4.62
  -4 -14   2   65.40    5.20
  -3 -14   2   60.74    4.70
  -3 -14   2   64.11    5.09
  -2 -14   2  437.07   17.58
  -2 -14   2  411.59   17.78
  -1 -14   2  110.02    6.65
  -1 -14   2  100.45    6.71
   0 -14   2   24.30    3.08
   0 -14   2   25.31    3.13
   1 -14   2   16.58    2.55
   1 -14   2   21.31    2.94
   1 -14   2   19.41    2.73
   1 -14   2   15.22    2.72
   2 -14   2   34.80    3.64
   2 -14   2   37.36    3.77
   2 -14   2   36.22    3.60
   2 -14   2   37.96    4.10
   2 -14   2   31.23    3.80
   3 -14   2   14.97    2.77
   3 -14   2   18.56    2.61
   3 -14   2   23.25    2.93
  -3 -14  -2   20.05    2.49
   3 -14   2   18.18    2.61
   3 -14   2   20.28    3.00
   3 -14   2   18.88    2.73
   4 -14   2   39.90    4.27
   4 -14   2   38.80    3.82
   4 -14   2   33.22    3.49
  -4 -14  -2   39.78    3.55
   4 -14   2   36.46    3.70
   4 -14   2   44.66    4.35
   4 -14   2   47.30    4.31
   5 -14   2   65.92    5.65
  -5 -14  -2   73.09    4.74
   5 -14   2   65.37    5.00
   5 -14   2   70.77    5.14
   5 -14   2   60.58    4.83
   5 -14   2   50.55    4.92
   5 -14   2   64.37    5.16
  -6 -14  -2    0.68    0.85
   6 -14   2   -0.33    0.94
   6 -14   2    1.76    1.13
   6 -14   2   -0.36    1.01
   6 -14   2   -0.86    0.99
   6 -14   2    1.85    1.60
  -7 -14  -2    4.36    1.34
   7 -14   2    2.99    1.45
   7 -14   2    3.79    1.39
   7 -14   2    1.06    1.12
   7 -14   2    3.53    1.72
   8 -14   2    4.80    1.68
   8 -14   2    6.77    1.82
  -8 -14  -2    4.69    1.18
  -9 -14  -2   18.11    2.06
   9 -14   2   18.35    2.70
   9 -14   2   14.87    2.47
 -10 -14  -2   21.07    2.08
  10 -14   2   22.99    2.74
  10 -14   2   24.24    2.93
 -11 -14  -2   34.24    2.48
  11 -14   2   34.75    3.15
  11 -14   2   37.44    3.44
  12 -14   2    0.47    0.74
  13  14   2    2.12    0.98
  12 -15  -2    0.58    0.58
 -11 -15   2    3.44    0.97
  11 -15  -2    3.31    1.03
 -11 -15   2    3.63    0.84
 -10 -15   2    1.49    0.63
 -10 -15   2    2.66    1.04
  -9 -15   2   10.17    1.51
  -9 -15   2    5.99    1.51
  -8 -15   2    7.90    1.43
  -8 -15   2    6.94    1.70
  -7 -15   2    3.76    1.10
  -7 -15   2    3.16    1.34
  -6 -15   2   49.97    3.65
  -6 -15   2   33.61    3.64
  -5 -15   2   -0.23    0.64
  -5 -15   2   -0.31    1.01
  -4 -15   2    8.14    1.54
  -4 -15   2    8.09    1.87
  -3 -15   2    2.50    1.27
  -3 -15   2    2.81    1.39
  -2 -15   2    0.56    0.84
  -2 -15   2    0.31    0.93
  -1 -15   2    0.28    0.94
  -1 -15   2   -0.62    1.22
   0 -15   2    5.17    1.57
   0 -15   2    3.64    1.39
   1 -15   2    4.90    1.60
   1 -15   2    3.59    1.49
   2 -15   2    4.88    1.68
   2 -15   2    5.81    1.62
   2 -15   2    8.53    1.88
   2 -15   2    5.92    1.69
   2 -15   2    6.34    1.71
   2 -15   2    6.52    1.88
  -3 -15  -2    4.32    1.35
   3 -15   2    1.55    1.12
   3 -15   2    8.34    2.02
   3 -15   2    8.47    1.87
   3 -15   2    6.08    1.64
   3 -15   2    5.75    1.62
   3 -15   2    3.70    1.69
  -4 -15  -2   -0.22    0.77
   4 -15   2    1.41    1.09
   4 -15   2    1.43    1.14
   4 -15   2    2.19    1.20
   4 -15   2    0.35    1.03
   4 -15   2    0.57    0.98
   4 -15   2    0.74    1.22
   5 -15   2   38.35    4.17
   5 -15   2   35.84    3.53
  -5 -15  -2   32.82    3.18
   5 -15   2   36.20    3.87
   5 -15   2   33.56    3.60
   6 -15   2   32.45    3.76
  -6 -15  -2   27.56    2.71
   6 -15   2   30.38    3.28
   6 -15   2   25.11    2.94
   6 -15   2   27.16    3.41
   6 -15   2   31.41    3.48
   7 -15   2    3.63    1.57
   7 -15   2   -0.32    0.97
   7 -15   2    2.88    1.56
  -7 -15  -2    1.17    0.73
  -8 -15  -2    3.38    0.97
   8 -15   2    3.72    1.40
   8 -15   2    1.84    1.22
  -9 -15  -2   -0.16    0.59
   9 -15   2   -0.52    1.18
   9 -15   2    0.28    1.00
 -10 -15  -2    2.64    0.77
  10 -15   2    3.37    1.15
  10 -15   2    3.31    1.06
 -11 -15  -2   -0.41    0.51
  11 -15   2    0.38    0.54
  11  15   2   -0.79    1.08
  11 -15   2    0.35    0.67
 -11 -16   2   81.04    3.74
 -10 -16   2   52.53    3.03
  -9 -16   2   52.78    3.66
  -9 -16   2   53.84    3.27
  -8 -16   2   26.89    2.75
  -8 -16   2   33.68    2.61
  -7 -16   2   26.35    2.92
  -7 -16   2   32.59    2.66
  -6 -16   2   69.37    4.89
   6 -16  -2   68.68    4.73
  -6 -16   2   62.40    4.12
  -5 -16   2   59.23    4.00
  -5 -16   2   60.12    4.62
  -4 -16   2   47.80    4.15
  -3 -16   2   62.56    4.79
  -2 -16   2   68.80    4.90
  -2 -16   2   72.00    5.24
  -1 -16   2   76.80    5.28
  -1 -16   2   79.38    5.49
   0 -16   2  144.96    7.77
   0 -16   2  132.00    7.64
   1 -16   2  109.00    6.47
   1 -16   2   97.85    6.23
   1 -16   2  103.16    6.35
   2 -16   2   42.81    3.80
   2 -16   2   39.47    3.69
   2 -16   2   35.66    3.56
   2 -16   2   37.46    3.98
   3 -16   2   37.39    3.63
   3 -16   2   41.17    4.03
   3 -16   2   44.70    3.86
   3 -16   2   47.52    3.97
   3 -16   2   36.65    4.04
   4 -16   2   44.29    4.44
   4 -16   2   46.88    3.95
  -4 -16  -2   49.70    3.63
   4 -16   2   43.32    4.14
   4 -16   2   40.93    3.77
   4 -16   2   47.64    4.12
   5 -16   2   36.03    3.89
  -5 -16  -2   30.10    2.73
   5 -16   2   30.08    3.11
   5 -16   2   28.87    3.11
   5 -16   2   33.62    3.55
   5 -16   2   30.87    3.28
   6 -16   2    4.15    1.48
   6 -16   2    4.10    1.39
   6 -16   2    1.47    1.12
   6 -16   2    3.10    1.12
  -6 -16  -2    1.44    0.78
   6 -16   2    3.63    1.44
  -7 -16  -2    6.27    1.23
   7 -16   2    7.55    1.73
   7 -16   2    8.06    1.69
   8  16   2    1.75    1.13
  -8 -16  -2    3.66    0.86
   8 -16   2    3.34    1.14
   8 -16   2    4.60    1.30
   9  16   2    1.35    1.04
  -9 -16  -2    1.87    0.68
   9 -16   2    2.91    1.09
   9 -16   2    0.67    0.86
  10  16   2   -0.23    0.86
  10 -16   2    0.54    0.65
 -10 -16  -2    0.10    0.36
  -9 -17   2   24.56    1.82
  -8 -17   2    6.43    1.02
  -7 -17   2   -1.30    0.78
  -7 -17   2    0.28    0.48
  -6 -17   2   21.78    2.41
  -6 -17   2   22.65    2.11
   6 -17  -2   26.98    2.64
  -5 -17   2    0.67    0.89
  -5 -17   2    0.49    0.54
   5 -17  -2   -0.22    0.83
  -4 -17   2    8.43    1.75
  -3 -17   2   35.53    3.28
  -2 -17   2    6.03    1.51
  -1 -17   2   45.11    3.76
   0 -17   2    0.95    1.11
   0 -17   2    1.67    1.11
   0 -17   2    1.66    1.06
   1 -17   2    2.86    1.14
   1 -17   2    5.66    1.45
   1 -17   2    6.18    1.48
   2 -17   2    0.47    0.91
   2 -17   2    0.70    0.92
   2 -17   2    0.47    0.74
   3 -17   2    9.51    1.82
   3 -17   2   10.48    1.83
   3 -17   2   12.83    2.21
   4 -17   2    2.03    1.15
  -4 -17  -2    1.47    0.75
   4 -17   2    0.23    0.74
   4 -17   2    1.71    1.17
   5 -17   2    0.87    1.01
   5 -17   2    0.64    0.74
   5 -17   2    0.27    0.84
  -5 -17  -2   -0.31    0.58
   6 -17   2    1.17    0.89
  -6 -17  -2    0.14    0.56
   7 -17   2    2.25    1.03
  -7 -17  -2    1.94    0.74
  -8 -17  -2    3.54    0.77
  -9 -17  -2    2.49    0.58
  -7 -18   2   56.52    2.92
   7 -18  -2   49.77    3.16
  -6 -18   2   24.46    1.87
   6 -18  -2   25.68    2.20
   6 -18  -2   23.61    2.22
   5 -18  -2    3.90    0.92
   5 -18  -2    1.77    0.88
   4 -18  -2   17.67    2.11
  -4 -18   2   16.45    1.95
   3 -18  -2   28.51    2.71
  -3 -18   2   28.51    2.66
  -3 -18   2   24.15    2.43
  -2 -18   2   29.90    2.71
  -2 -18   2   30.80    2.79
  -1 -18   2   37.97    3.16
  -1 -18   2   47.43    3.47
   0 -18   2   42.55    3.32
   0 -18   2   44.13    3.41
   1 -18   2    5.68    1.32
   1 -18   2    5.52    1.33
   1 -18   2    5.51    1.28
   2 -18   2   14.36    1.92
   2 -18   2   14.00    1.89
   3 -18   2   48.14    3.48
   3 -18   2   42.28    3.59
   4 -18   2   16.70    1.95
   4 -18   2   17.05    2.01
  -5 -18  -2   11.98    1.34
   5 -18   2   12.85    1.63
  -6 -18  -2   11.48    1.26
   6 -18   2   13.39    1.54
  -7 -18  -2   10.57    1.10
   4 -19  -2    0.14    0.50
   3 -19  -2    4.58    1.02
  -3 -19   2    2.91    0.79
   2 -19  -2    0.32    0.57
  -2 -19   2   -0.27    0.53
   1 -19  -2    5.36    1.15
  -1 -19   2    4.02    0.94
   0 -19  -2    3.03    0.90
   0 -19   2    2.20    0.82
   1 -19   2    6.47    1.15
   2 -19   2    1.44    0.72
   3 -19   2    0.69    0.61
  18   0  -3   -0.36    0.86
  17   0  -3   -0.69    1.09
  16   0  -3   -0.27    1.13
 -16   0   3    0.20    0.60
 -15   0   3    0.23    0.79
 -14   0   3    1.98    1.07
 -13   0   3    0.26    0.81
 -12   0   3    0.26    0.89
  12   0  -3   -0.61    1.05
 -12   0   3   -0.36    0.88
  11   0  -3   -0.87    1.30
 -11   0   3   -0.35    0.91
 -11   0   3    0.25    0.66
  10   0  -3   -0.41    1.23
 -10   0   3    0.65    1.06
 -10   0   3    1.92    0.89
   9   0  -3   -0.39    1.09
  -9   0   3    0.23    0.67
  -9   0   3    1.77    0.88
  -8   0   3    1.43    0.89
   8   0  -3   -0.36    1.01
  -8   0   3    1.05    0.83
  -7   0   3   -0.22    0.79
   7   0  -3    0.65    0.86
  -7   0   3   -0.23    0.73
  -6   0   3    1.02    0.73
   6   0  -3    0.30    1.06
  -6   0   3    0.40    0.66
  -5   0   3    0.19    0.65
   5   0  -3    0.26    0.91
  -5   0   3    0.17    0.54
  -4   0   3    0.52    0.64
   4   0  -3   -0.23    0.88
  -4   0   3   -0.30    0.51
  -3   0   3    0.31    0.58
   3   0  -3   -0.19    0.73
  -3   0   3    0.13    0.35
  -2   0   3   -0.14    0.58
   2   0  -3   -0.15    0.52
  -1   0   3   -0.25    0.49
  -1   0   3   -0.09    0.32
   0   0   3    0.68    0.40
   0   0   3    0.10    0.41
   0   0   3    0.10    0.35
   1   0   3    0.08    0.28
   1   0   3    0.27    0.34
   1   0   3    0.29    0.39
   1   0   3   -0.10    0.38
   2   0   3    0.08    0.27
   2   0   3   -0.10    0.39
   3   0   3    0.27    0.35
   3   0   3    0.30    0.40
   3   0   3   -0.18    0.77
   4   0   3   -0.14    0.46
   4   0   3    0.20    0.72
   5   0   3    0.50    0.49
   5   0   3    0.23    0.83
   6   0   3    0.39    0.57
   6   0   3   -0.27    0.92
   7   0   3   -0.45    0.81
   7   0   3   -0.32    0.94
   8   0   3    0.53    0.74
   8   0   3    0.37    0.97
   9   0   3   -0.42    1.12
   9   0   3   -0.24    0.79
   9   0   3    0.27    0.77
   9   0   3   -0.22    0.62
   9   0   3    0.30    0.74
   9   0   3   -0.31    0.94
  10   0   3   -0.96    1.34
  10   0   3   -0.27    0.90
  10   0   3   -0.30    1.01
  10   0   3   -0.25    0.70
  10   0   3   -0.34    0.76
  10   0   3    1.42    1.11
  11   0   3    0.52    1.27
  11   0   3    0.39    1.15
  11   0   3    0.33    1.18
  11   0   3    0.38    0.99
  11   0   3   -0.30    0.89
  12   0   3    0.40    0.90
  12   0   3   -0.34    1.08
  12   0   3   -0.41    1.21
  13   0   3   -1.04    1.33
  13   0   3   -0.41    1.28
  14   0   3   -0.33    1.17
  14   0   3   -0.39    1.44
  15   0   3    0.35    1.19
  16   0   3    0.29    1.00
  17   0   3    1.26    1.17
  17   0   3    0.66    1.27
  18   0   3   -0.86    0.89
  18   0   3    0.22    0.95
  18   1  -3   26.05    2.43
  18  -1  -3   27.19    2.50
 -17  -1   3   55.93    3.71
  17   1  -3   67.86    4.51
  17  -1  -3   65.18    4.46
 -16  -1   3   39.58    3.31
  16  -1  -3   43.13    3.87
 -15  -1   3   31.19    3.04
 -14  -1   3   74.41    5.04
 -13  -1   3  278.62   12.59
 -13   1   3  295.61   12.59
 -12   1   3  112.30    6.47
 -12  -1   3  116.54    6.70
  12   1  -3  118.40    7.09
  12  -1  -3  108.80    6.86
  12   1  -3  101.61    7.91
 -12  -1   3  114.74    7.50
 -12   1   3  100.01    7.11
  11   1  -3  183.98   10.92
 -11   1   3  174.54    9.75
 -11  -1   3  173.22    9.71
 -11   1   3  179.72    8.86
 -11  -1   3  187.51    9.09
  10   1  -3    1.68    1.33
 -10  -1   3    2.68    1.03
 -10   1   3    2.14    0.95
 -10   1   3    1.61    1.11
 -10  -1   3    2.89    1.32
   9  -1  -3   84.73    6.35
   9   1  -3   78.39    6.26
  -9  -1   3   81.05    5.11
  -9   1   3   68.04    4.71
  -9   1   3   95.70    5.76
  -9   1   3   75.37    5.46
  -9  -1   3   85.68    5.72
  -8   1   3   11.98    1.97
   8   1  -3   13.11    2.40
   8  -1  -3    7.06    1.89
  -8   1   3   11.66    1.96
  -8  -1   3    9.21    1.78
  -7   1   3   99.86    5.82
   7   1  -3  102.38    6.73
   7  -1  -3  101.68    6.64
  -7   1   3   93.59    5.71
  -7  -1   3  101.44    5.83
  -6   1   3    6.93    1.42
  -6  -1   3    6.84    1.32
   6   1  -3    9.71    1.99
   6  -1  -3    4.34    1.51
  -6  -1   3    5.78    1.25
  -6   1   3    4.19    1.10
  -5  -1   3   37.38    2.90
  -5   1   3   35.94    2.97
   5   1  -3   33.41    3.34
   5  -1  -3   35.50    3.33
  -5   1   3   33.08    2.69
  -5  -1   3   38.44    2.87
  -4   1   3    3.67    1.02
  -4  -1   3    4.29    1.02
   4   1  -3    6.66    1.56
   4  -1  -3    3.87    1.12
  -4  -1   3    4.18    0.97
  -4   1   3    3.72    0.90
  -3  -1   3  108.94    5.33
  -3   1   3  111.21    5.58
  -3   1   3  105.01    5.13
  -3  -1   3  109.82    5.23
   3   1  -3  110.52    5.95
   3  -1  -3  109.76    5.66
  -2   1   3  120.26    5.35
  -2   1   3  126.51    5.90
  -2  -1   3  122.90    5.68
   2  -1  -3  119.32    5.67
   2   1  -3  128.64    6.13
  -1  -1   3   16.08    1.53
  -1   1   3   17.64    1.71
  -1  -1   3   17.58    1.35
  -1   1   3   14.49    1.36
   0  -1   3   -0.40    0.41
   0  -1   3    1.09    0.49
   0   1   3    0.60    0.41
   0   1   3    0.12    0.48
   0   1   3    0.64    0.41
   0   1   3    0.19    0.38
   1   1   3  196.58    7.59
   1   1   3  196.13    7.46
   1   1   3  198.59    7.68
   1  -1   3  198.66    7.69
   1  -1   3  203.32    7.72
   1   1   3  199.51    7.67
   1   1   3  197.22    7.53
   1  -1   3  199.42    7.87
   2   1   3    6.22    0.85
   2   1   3    5.58    0.79
   2   1   3    5.66    0.85
   2   1   3    4.90    0.78
   2  -1   3    5.67    0.85
   2   1   3    6.18    0.80
   2  -1   3    4.33    0.87
   3   1   3    0.10    0.33
   3   1   3    0.09    0.33
   3  -1   3    1.08    0.86
   3   1   3   -0.18    0.63
   3  -1   3    0.20    0.39
   3   1   3    0.10    0.32
   4   1   3  388.34   13.75
   4   1   3  391.05   14.20
   4  -1   3  385.76   14.43
   4   1   3  372.27   14.96
   4  -1   3  386.54   15.15
   5   1   3   55.10    3.44
   5  -1   3   52.13    3.51
   5  -1   3   49.87    3.88
   5   1   3   51.90    3.92
   6   1   3   18.27    2.01
   6  -1   3   15.60    1.98
   6   1   3   12.61    2.09
   6  -1   3   17.64    2.47
   7   1   3   22.23    2.43
   7  -1   3   21.56    2.45
   7   1   3   19.25    2.81
   7  -1   3   18.99    2.77
   8   1   3  198.95    9.34
   8  -1   3  190.66    9.42
   8  -1   3  182.11   10.19
   8   1   3  173.20   10.03
   9   1   3   28.47    3.91
   9  -1   3   42.58    4.60
   9   1   3   38.09    3.45
   9  -1   3   39.15    3.45
   9  -1   3   41.26    3.40
   9   1   3   42.14    3.70
   9   1   3   35.80    3.15
   9  -1   3   39.38    3.66
   9   1   3   45.34    3.96
   9  -1   3   38.18    3.76
   9   1   3   27.38    3.39
   9  -1   3   26.75    3.38
  10  -1   3   37.97    4.70
  10   1   3   34.97    4.42
  10  -1   3   31.46    3.38
  10   1   3   36.70    3.59
  10   1   3   34.69    3.29
  10  -1   3   32.14    3.57
  10   1   3   38.85    3.76
  10   1   3   35.95    3.77
  10  -1   3   35.34    3.84
  10   1   3   31.11    3.74
  10  -1   3   29.28    3.60
  11  -1   3    2.09    1.48
  11   1   3    3.17    1.90
  11  -1   3    3.07    1.58
  11   1   3    3.46    1.67
  11   1   3    3.91    1.45
  11  -1   3    5.03    1.67
  11  -1   3    1.94    1.16
  11   1   3    1.80    1.20
  11  -1   3    2.09    1.15
  12   1   3    3.23    1.71
  12  -1   3    4.04    1.75
  12   1   3    3.40    1.48
  12  -1   3    2.80    1.40
  13   1   3   19.38    3.24
  13  -1   3   15.00    2.88
  13  -1   3   18.88    2.97
  13   1   3   21.40    3.00
  14   1   3    2.30    1.52
  14  -1   3    3.47    1.67
  14   1   3    0.32    1.10
  15   1   3    1.37    1.36
  15  -1   3    2.07    1.57
  16   1   3    1.30    1.55
  16   1   3    2.58    1.37
  16  -1   3    1.16    1.12
  17  -1   3   31.20    3.56
  17   1   3   28.83    3.42
  17   1   3   32.74    3.68
  17  -1   3   32.05    3.62
  18  -1   3    1.68    0.89
  18   1   3   -0.21    0.70
  18   1   3    2.06    1.09
 -18  -2   3    0.50    0.42
  18   2  -3    0.17    0.62
  18  -2  -3    0.34    0.66
 -17  -2   3    0.51    0.59
  17   2  -3    1.75    1.07
  17  -2  -3    0.89    0.99
 -16  -2   3    2.11    0.94
  16   2  -3    2.84    1.21
  16  -2  -3    2.61    1.16
 -15  -2   3    6.26    1.47
 -14  -2   3   41.25    3.67
 -13  -2   3   21.34    2.70
 -12  -2   3   60.32    4.58
  12  -2  -3   68.10    5.01
  12   2  -3   44.73    4.30
  12   2  -3   61.62    5.98
 -12   2   3   57.34    5.10
 -12  -2   3   62.98    5.31
  11   2  -3   92.70    7.36
 -11  -2   3   89.43    6.44
 -11   2   3   88.50    6.36
 -11  -2   3   92.65    5.81
  10   2  -3  254.81   13.39
 -10  -2   3  276.72   11.62
 -10   2   3  241.12   12.05
 -10  -2   3  237.39   11.98
   9   2  -3   19.39    3.03
  -9  -2   3   15.70    2.13
  -9   2   3   15.81    2.34
  -9   2   3   20.17    2.69
  -9  -2   3   15.19    2.33
  -8   2   3  148.03    7.83
   8   2  -3  152.43    8.98
  -8   2   3  143.19    7.77
  -8  -2   3  136.97    7.63
  -7   2   3   60.24    4.34
   7   2  -3   58.79    4.96
  -7  -2   3   53.77    4.04
  -7   2   3   54.95    4.10
  -6   2   3  280.56   12.04
   6  -2  -3  290.90   12.80
   6   2  -3  289.01   12.95
  -6   2   3  285.61   11.67
  -6  -2   3  253.87   11.39
  -5   2   3   -0.22    0.74
   5  -2  -3   -0.25    0.81
  -5   2   3    1.37    0.72
  -5  -2   3    0.34    0.64
  -4   2   3  582.36   21.48
   4   2  -3  589.77   22.10
  -4   2   3  561.65   20.68
  -4  -2   3  558.08   20.70
  -3  -2   3  184.79    7.72
  -3   2   3  179.24    8.08
  -3   2   3  181.65    7.54
  -3  -2   3  175.56    7.52
   3   2  -3  173.64    8.34
  -2   2   3  289.33   10.95
  -2   2   3  301.80   11.66
  -2  -2   3  296.88   11.09
   2   2  -3  274.59   11.56
  -1   2   3    2.00    0.57
  -1  -2   3    1.37    0.54
  -1   2   3    1.38    0.73
   0   2   3   14.39    1.33
   0  -2   3   11.50    1.22
   0  -2   3   14.92    1.37
   0  -2   3   13.47    1.40
   0   2   3   12.43    1.50
   0   2   3   13.61    1.29
   0   2   3   14.14    1.35
   1   2   3  163.22    6.68
   1   2   3  163.23    6.75
   1   2   3  164.29    6.66
   1  -2   3  170.26    6.72
   1  -2   3  173.46    7.07
   1  -2   3  173.15    6.81
   2   2   3    1.86    0.56
   2   2   3    1.74    0.53
   2  -2   3    1.43    0.50
   2   2   3    3.20    0.64
   2  -2   3    1.91    0.53
   2  -2   3    2.10    0.69
   3   2   3    6.00    0.89
   3   2   3    5.42    0.87
   3   2   3    5.98    1.25
   3   2   3    6.21    0.90
   3  -2   3    5.68    0.87
   3  -2   3    6.09    1.09
   4   2   3    3.97    0.81
   4  -2   3    5.98    1.38
   4   2   3    4.73    1.29
   5   2   3   26.08    2.13
   5  -2   3   28.36    2.84
   5  -2   3   23.71    2.32
   6   2   3    0.16    0.55
   6  -2   3   -0.21    0.63
   6  -2   3    1.90    1.18
   6   2   3    0.27    0.99
   7  -2   3   82.05    5.14
   7  -2   3   70.67    5.38
   7   2   3   66.49    5.28
   8  -2   3    1.70    1.01
   8  -2   3    0.92    0.97
   8  -2   3    1.84    1.15
   8   2   3   -0.37    1.22
   8   2   3   -1.09    0.94
   8  -2   3    0.55    0.82
   9  -2   3   16.05    2.55
   9  -2   3   13.48    2.64
   9   2   3   13.15    2.66
   9   2   3   12.65    2.05
   9  -2   3    9.58    1.81
   9  -2   3   14.66    2.37
   9   2   3   16.67    2.32
   9   2   3   12.83    1.92
   9  -2   3   10.61    1.77
   9  -2   3   14.71    2.41
   9   2   3    9.39    1.98
   9  -2   3    9.39    1.98
  10  -2   3   23.20    3.66
  10   2   3   30.13    4.16
  10   2   3   27.39    3.11
  10  -2   3   24.26    2.87
  10   2   3   20.59    2.57
  10   2   3   29.41    3.24
  10  -2   3   24.30    3.12
  10  -2   3   32.71    3.69
  10   2   3   17.57    2.83
  10  -2   3   16.11    2.78
  11  -2   3   29.49    4.26
  11   2   3   26.83    4.14
  11   2   3   17.60    2.96
  11  -2   3   23.98    3.38
  11  -2   3   27.06    3.38
  11   2   3   32.53    3.56
  11  -2   3   29.87    3.70
  11   2   3   24.88    3.09
  11  -2   3   28.04    3.24
  12  -2   3    5.97    1.79
  12   2   3    5.33    1.73
  12   2   3    5.98    1.95
  12  -2   3    5.20    1.91
  13  -2   3    1.76    1.26
  13   2   3    1.59    1.48
  13  -2   3    4.40    1.82
  14   2   3    1.87    1.49
  14  -2   3    1.52    1.51
  15   2   3    0.33    1.23
  15  -2   3    0.34    1.11
  16  -2   3    1.68    1.08
  16   2   3    0.43    1.27
  17  -2   3   15.28    2.47
  17   2   3   13.04    2.33
  17   2   3   16.08    2.63
  18   2   3    0.40    0.77
  18   2   3    0.45    0.80
 -18  -3   3    4.35    0.87
  18   3  -3    3.83    0.97
  18  -3  -3    2.22    0.81
 -18   3   3    3.31    0.75
 -17  -3   3   -0.17    0.51
  17   3  -3    0.21    0.77
  17  -3  -3   -0.42    0.79
 -16  -3   3   10.74    1.71
  16   3  -3   11.10    1.96
  16  -3  -3    8.31    1.76
 -15  -3   3    1.46    0.94
 -14  -3   3   -0.26    0.98
 -13  -3   3   -0.27    0.90
 -12  -3   3   22.17    2.78
  12  -3  -3   27.52    3.20
  12   3  -3   29.12    3.31
  12   3  -3   22.88    3.71
 -12   3   3   24.69    3.25
 -12  -3   3   24.61    3.24
  11   3  -3   26.34    3.92
 -11  -3   3   26.81    2.90
 -11   3   3   31.87    3.59
 -11  -3   3   25.00    3.18
  10   3  -3   93.80    7.42
 -10  -3   3   90.41    5.78
 -10   3   3   94.13    6.39
 -10  -3   3   97.88    6.46
 -10   3   3  107.96    6.67
   9   3  -3   63.81    5.70
  -9  -3   3   57.72    4.23
  -9   3   3   68.99    5.03
  -9  -3   3   65.03    4.85
  -8   3   3  100.80    6.24
   8   3  -3   96.19    6.94
  -8   3   3   90.89    5.91
  -8  -3   3  101.72    6.08
  -7   3   3  354.91   14.33
   7   3  -3  324.56   14.88
  -7   3   3  323.36   13.59
  -7  -3   3  311.95   13.47
  -6   3   3  905.20   31.04
   6   3  -3  876.39   31.65
  -6   3   3  838.34   30.00
  -6  -3   3  822.80   29.99
  -5   3   3   10.47    1.79
   5   3  -3    9.36    1.79
  -5   3   3   12.31    1.60
  -5  -3   3    9.29    1.44
  -4   3   3    6.46    1.39
  -4  -3   3    3.90    0.92
  -4   3   3    3.72    0.90
   4   3  -3    3.73    1.30
  -3   3   3  241.13    9.49
  -3  -3   3  235.38    9.48
  -3   3   3  249.11   10.41
  -3   3   3  235.91    9.59
  -2   3   3  341.74   13.43
  -2   3   3  338.71   12.66
  -1   3   3  371.86   13.18
  -1  -3   3  361.07   13.14
  -1  -3   3  381.33   13.33
  -1   3   3  360.75   14.07
  -1   3   3  353.45   13.34
   0   3   3   43.74    2.74
   0   3   3   45.07    2.72
   0   3   3   47.37    2.67
   0  -3   3   45.97    2.64
   0  -3   3   48.08    2.77
   0  -3   3   51.20    3.02
   1   3   3  245.80    9.58
   1   3   3  255.14    9.65
   1  -3   3  250.36    9.38
   1  -3   3  249.42    9.85
   1   3   3  251.94    9.37
   1  -3   3  257.57    9.63
   2   3   3    3.28    0.74
   2   3   3    4.43    0.86
   2  -3   3    5.00    0.86
   2   3   3    3.93    0.73
   2  -3   3    4.40    0.75
   2  -3   3    4.42    1.01
   3   3   3   42.27    2.69
   3   3   3   46.14    2.79
   3   3   3   49.28    2.71
   3  -3   3   41.84    3.02
   3  -3   3   45.50    2.64
   4   3   3    8.23    1.16
   4  -3   3    6.46    1.44
   4   3   3    4.52    1.17
   5   3   3  310.21   11.81
   5  -3   3  303.90   12.96
   5   3   3  288.34   12.69
   5  -3   3  321.23   12.52
   6   3   3  111.71    5.54
   6  -3   3  101.06    5.88
   6  -3   3  111.64    6.56
   6   3   3  101.99    6.29
   7  -3   3  270.60   11.84
   7  -3   3  254.53   12.30
   7   3   3  263.21   12.44
   8  -3   3   67.63    5.47
   8   3   3   63.47    5.29
   8  -3   3   53.47    3.88
   8   3   3   57.66    4.02
   8   3   3   64.62    3.97
   8  -3   3   42.93    3.54
   8  -3   3   58.21    4.47
   8   3   3   61.10    4.15
   8  -3   3   60.08    4.59
   8   3   3   44.12    3.99
   8  -3   3   39.28    3.85
   8  -3   3   60.54    5.09
   9  -3   3   24.50    3.64
   9  -3   3   40.47    4.04
   9   3   3   38.70    4.41
   9  -3   3   34.49    3.20
   9   3   3   27.44    2.97
   9   3   3   43.77    3.69
   9  -3   3   37.34    3.70
   9   3   3   38.90    3.25
   9  -3   3   37.06    3.84
   9   3   3   23.91    3.10
   9  -3   3   19.26    2.87
  10  -3   3    0.47    1.67
  10   3   3    6.23    2.02
  10   3   3    2.72    1.15
  10  -3   3    4.30    1.39
  10   3   3    5.20    1.55
  10   3   3    4.16    1.31
  10  -3   3    3.55    1.47
  10  -3   3    2.60    1.23
  10   3   3    1.39    1.25
  10  -3   3    3.12    1.62
  11  -3   3   55.27    5.78
  11   3   3   46.21    5.40
  11   3   3   32.43    3.96
  11  -3   3   34.18    4.08
  11  -3   3   44.17    4.29
  11  -3   3   48.95    4.88
  11   3   3   36.56    3.74
  11  -3   3   38.39    3.77
  12  -3   3   42.38    4.38
  12   3   3   41.83    4.51
  12  -3   3   41.95    4.54
 -13  -3  -3    9.38    1.66
  13   3   3    6.55    2.11
  13  -3   3    5.46    1.91
 -14  -3  -3   16.72    2.12
  14   3   3   10.06    2.36
  14  -3   3   17.98    2.93
 -15  -3  -3   51.03    3.48
  15   3   3   54.78    5.78
  15   3   3   31.77    3.63
  15  -3   3   32.03    3.74
  16  -3   3    2.18    1.49
  16   3   3    1.65    1.74
  17   3   3    5.20    1.53
  17  -3   3    6.72    1.80
  17   3   3    5.95    1.72
 -18  -4   3    2.02    0.64
 -17  -4   3    0.17    0.50
  17  -4  -3   -1.17    0.82
 -16  -4   3    4.98    1.23
  16  -4  -3    6.18    1.52
 -15  -4   3    2.66    1.11
  15  -4  -3    2.67    1.33
 -14  -4   3    0.53    0.79
 -13  -4   3   60.38    4.66
 -12  -4   3   31.70    3.26
  11   4  -3   21.51    3.71
 -11  -4   3   24.08    2.80
  11  -4  -3   23.64    2.57
  10   4  -3    4.16    1.78
  10  -4  -3    2.54    0.99
 -10  -4   3    3.09    1.09
  -9  -4   3   11.27    1.84
   9   4  -3   15.30    2.96
  -9   4   3   18.58    2.64
  -8   4   3   73.12    5.29
   8   4  -3   74.78    5.99
  -8   4   3   64.35    4.73
  -8  -4   3   64.43    4.71
  -7   4   3   45.17    3.98
   7   4  -3   45.12    4.32
  -7   4   3   42.84    3.53
  -7  -4   3   36.95    3.29
  -6   4   3   19.76    2.61
   6   4  -3   21.00    2.79
  -6  -4   3   22.16    2.31
  -6   4   3   16.87    2.05
  -5   4   3    2.53    1.21
  -5   4   3    3.43    0.94
  -5  -4   3    2.58    0.81
  -4   4   3  147.16    7.55
  -4   4   3  144.56    6.54
  -4  -4   3  138.94    6.51
  -3   4   3  230.17    8.86
  -3   4   3  232.54   10.02
  -2   4   3  281.27   11.11
  -2   4   3  290.28   11.97
  -2  -4   3  287.55   10.88
   2  -4  -3  290.26   11.31
  -1   4   3  142.52    5.99
  -1  -4   3  142.86    6.01
  -1  -4   3  145.43    6.17
   1  -4  -3  141.74    6.47
  -1   4   3  144.99    6.40
   0   4   3   47.83    3.03
   0   4   3   47.57    3.02
   0   4   3   55.18    2.89
   0  -4   3   50.81    2.81
   0  -4   3   55.55    3.07
   1   4   3    2.33    0.74
   1   4   3    1.75    0.60
   1  -4   3    2.31    0.66
   1   4   3    1.44    0.46
   1  -4   3    1.24    0.47
   1  -4   3    1.30    0.65
   2   4   3    1.43    0.64
   2   4   3    1.75    0.62
   2   4   3    1.54    0.50
   2  -4   3    2.77    0.60
   2  -4   3    2.47    0.80
   3   4   3  109.02    5.16
   3   4   3  105.22    5.15
   3  -4   3  112.34    5.65
   3   4   3  109.03    4.88
   3  -4   3  113.11    4.91
   4   4   3    4.23    0.90
   4   4   3    3.34    1.13
   4  -4   3    2.04    0.85
   5   4   3  155.81    6.81
   5  -4   3  141.59    7.54
   5   4   3  137.43    7.31
   6   4   3   10.66    1.54
   6  -4   3    8.22    1.78
   6   4   3    7.63    1.67
   6  -4   3    6.82    1.45
   7   4   3   14.40    1.92
   7  -4   3   14.01    2.14
   7  -4   3   14.73    2.43
   7   4   3   12.11    2.25
   8  -4   3    0.59    0.93
   8  -4   3    1.42    1.16
   8   4   3    0.36    1.03
   8  -4   3    0.69    0.83
   8  -4   3   -0.37    0.91
   9  -4   3  131.73    7.80
   9  -4   3  136.74    8.60
  10  -4   3    9.74    2.18
  10  -4   3    9.26    2.12
  10  -4   3   18.70    2.90
  10  -4   3   20.38    3.34
  11  -4   3   31.83    3.76
  11  -4   3   34.45    4.03
  12  -4   3    9.88    2.38
  13  -4   3   14.60    2.75
 -13  -4  -3   23.58    2.58
  14  -4   3    0.70    1.25
 -14  -4  -3    0.21    0.76
  15  -4   3    0.30    1.13
 -15  -4  -3   -0.19    0.79
  15   4   3    1.45    1.73
  16   4   3    2.33    1.41
 -16  -4  -3    2.31    0.87
  16   4   3    1.95    1.51
  17   4   3    6.08    1.85
 -18  -5   3    2.07    0.59
 -17  -5   3    0.16    0.52
 -16  -5   3   -0.20    0.63
 -15  -5   3    8.05    1.65
 -14  -5   3   41.68    3.73
  14   5  -3   47.67    4.38
 -13  -5   3    3.32    1.29
  13  -5  -3    2.90    1.18
 -12  -5   3    3.64    1.31
  12  -5  -3    1.70    1.05
  11   5  -3  167.75   10.69
 -11  -5   3  148.63    8.14
  11  -5  -3  154.35    7.87
  10   5  -3  116.69    8.61
  10  -5  -3  124.06    6.65
 -10  -5   3  125.69    7.01
   9   5  -3  174.04   10.30
   9  -5  -3  157.01    7.81
  -9   5   3  165.58    9.10
  -9  -5   3  163.49    8.25
  -8   5   3  269.96   12.90
   8   5  -3  296.82   14.16
  -8  -5   3  276.60   11.90
  -7   5   3  132.61    7.65
   7   5  -3  120.05    7.83
  -6   5   3  151.16    8.28
  -5   5   3  441.87   17.86
  -4   5   3  504.12   18.92
  -4   5   3  527.71   20.02
  -3   5   3  697.00   24.38
  -3   5   3  708.42   25.47
  -3  -5   3  688.49   23.79
   3  -5  -3  673.10   24.58
  -2   5   3  518.98   18.74
  -2   5   3  517.67   19.66
   2  -5  -3  513.24   19.03
  -2  -5   3  521.80   18.28
  -1   5   3 1048.81   34.99
   1  -5  -3 1021.56   35.26
  -1  -5   3 1033.81   34.57
   0  -5   3  605.47   21.11
   0   5   3  619.11   21.42
   0  -5  -3  600.49   21.72
   0   5   3  607.20   21.47
   1  -5   3 1078.69   35.48
   1  -5   3 1071.27   36.02
   1   5   3 1032.85   35.75
   1   5   3 1061.18   35.66
   2  -5   3 1134.87   38.71
   2   5   3 1151.68   38.30
   2   5   3 1144.79   38.41
   3  -5   3 1311.11   44.54
   3   5   3 1332.76   44.11
   3   5   3 1321.04   43.97
   4  -5   3  528.25   19.95
   4   5   3  546.23   19.41
   5  -5   3  433.86   17.08
   5   5   3  446.07   16.48
   6   5   3  318.56   12.80
   7   5   3  104.42    5.93
   7  -5   3  109.58    5.95
   7  -5   3   94.99    6.92
   8  -5   3   45.30    3.68
   8  -5   3   41.10    3.89
   8  -5   3   37.48    4.32
   8  -5   3   31.52    3.49
   9  -5   3  109.86    7.11
   9  -5   3   93.97    6.60
  10  -5   3  132.68    8.02
  10  -5   3  136.18    8.86
  11  -5   3   54.12    5.58
  12  -5   3   17.38    3.32
 -13  -5  -3   28.78    2.81
  13   5   3   17.12    3.70
 -14  -5  -3   58.47    4.06
  14   5   3   57.85    6.21
 -15  -5  -3   11.65    1.66
  15   5   3   10.46    2.66
 -16  -5  -3   22.28    2.06
  16   5   3   21.22    3.15
  17   5   3   12.86    2.15
 -17  -5  -3   16.81    1.55
 -17  -6   3    8.90    1.28
 -16  -6   3    5.45    1.21
  15   6  -3    4.84    1.45
 -15  -6   3    3.39    1.04
  14   6  -3    3.61    1.53
 -14  -6   3    1.27    0.95
  13  -6  -3   21.12    2.60
 -13  -6   3   20.40    2.62
  12  -6  -3   86.40    5.44
 -12  -6   3   76.60    5.37
  11   6  -3   15.57    3.24
  11  -6  -3   21.47    2.57
 -11  -6   3   18.23    2.48
  10   6  -3   38.88    4.88
  10  -6  -3   43.06    3.63
 -10  -6   3   44.00    3.81
   9   6  -3    6.39    2.09
   9  -6  -3    7.14    1.55
   8   6  -3    3.30    1.54
  -8   6   3    4.07    1.55
  -7   6   3    0.32    0.91
  -7  -6   3    2.62    0.92
   7   6  -3   -0.37    1.21
  -7  -6   3   -0.17    0.45
  -6   6   3   65.21    5.04
  -6   6   3   62.15    4.49
   5  -6  -3   66.11    4.71
  -5   6   3   65.88    5.05
  -5   6   3   69.44    4.56
   4  -6  -3  136.54    7.19
  -4   6   3  137.74    7.72
  -4   6   3  144.90    7.01
  -3   6   3    8.35    1.74
   3  -6  -3    8.08    1.52
  -3   6   3   10.23    1.50
  -2   6   3   32.19    2.63
   2  -6  -3   34.23    2.92
  -2  -6   3   31.64    2.32
  -1  -6   3    2.05    0.65
   1  -6  -3    0.20    0.75
  -1   6   3    0.32    0.58
   0  -6   3   46.24    2.92
   0  -6  -3   50.22    3.54
   0   6   3   46.92    3.24
   0   6   3   44.40    3.07
   1  -6   3    5.07    1.15
   1   6   3    4.68    1.02
   1   6   3    5.68    1.15
  -1  -6  -3    3.85    1.04
   2  -6   3   16.87    1.95
   2   6   3   14.11    1.72
   2   6   3   15.65    1.70
   3  -6   3   40.89    3.19
   3   6   3   41.46    2.91
   3   6   3   39.98    2.99
   4  -6   3   26.70    2.60
   4   6   3   26.36    2.39
   5  -6   3    0.92    0.79
   5   6   3    0.19    0.67
   6  -6   3    9.59    2.07
   6  -6   3   10.44    1.84
   6  -6   3   11.78    1.76
   6   6   3   12.09    1.73
   7   6   3    3.97    1.19
   7   6   3    3.55    1.14
   7  -6   3    4.60    1.62
   7  -6   3    4.89    1.30
   8   6   3   -0.43    1.43
   8  -6   3    2.54    1.57
   8   6   3   -0.27    0.82
   8  -6   3    1.24    1.51
   8  -6   3    3.20    1.30
   9   6   3   28.14    4.16
   9  -6   3   34.11    4.31
  10   6   3   -0.55    1.81
  10  -6   3   -0.48    1.26
  11  -6   3    6.34    2.10
  11  -6   3    2.42    1.74
  11   6   3    4.68    2.33
  12  -6   3    1.88    1.62
  12   6   3    0.59    1.77
  13  -6   3    9.12    2.49
 -13  -6  -3    8.04    1.59
  13   6   3    7.90    2.76
 -14  -6  -3    0.20    0.67
  14   6   3    1.01    1.42
 -15  -6  -3   -0.18    0.63
  15   6   3   -0.42    1.38
  16   6   3    0.64    1.23
 -16  -6  -3   -0.14    0.54
 -17  -6  -3    8.89    1.09
 -17  -7   3    8.97    1.18
 -16  -7   3    1.02    0.66
  15   7  -3   20.25    2.64
 -15  -7   3   17.58    2.14
  14   7  -3    6.83    1.90
 -14  -7   3    6.49    1.43
  13  -7  -3   45.18    3.84
 -13  -7   3   44.29    3.88
  12  -7  -3  146.39    7.61
 -12  -7   3  125.35    7.35
  11  -7  -3  100.57    6.15
 -11  -7   3  100.60    6.23
  10  -7  -3   16.87    2.33
  10   7  -3   18.86    3.52
   9  -7  -3    0.24    0.94
   9   7  -3    0.95    1.50
  -8   7   3  106.06    6.74
  -8  -7   3  112.71    5.88
   8  -7  -3  101.74    7.44
   8   7  -3  110.33    7.91
   8  -7  -3  112.26    6.16
  -7   7   3   70.73    5.11
  -7   7   3   68.84    5.54
  -7  -7   3   77.51    4.64
  -7  -7   3   65.33    4.26
   7  -7  -3   69.30    5.62
   6  -7  -3    2.22    1.10
  -6   7   3    4.66    1.24
  -6  -7   3    4.21    1.08
  -6   7   3    5.97    1.59
  -6  -7   3    4.77    1.13
  -6  -7   3    5.22    1.11
   5  -7  -3  132.38    7.54
  -5   7   3  129.39    7.83
  -5   7   3  143.32    7.30
   4  -7  -3  371.17   15.43
  -4   7   3  367.21   16.03
  -4   7   3  385.87   15.02
  -3   7   3    7.42    1.78
   3  -7  -3    5.28    1.36
  -3   7   3    6.10    1.24
  -2   7   3  118.54    6.05
   2  -7  -3  115.43    6.46
   1  -7  -3  180.76    8.60
  -1   7   3  190.12    8.10
  -1   7   3  162.91    8.01
   0  -7  -3  617.04   22.48
   0   7   3  616.27   21.73
   0   7   3  583.35   21.94
  -1  -7  -3  559.25   20.07
   1   7   3  529.86   19.25
   1   7   3  507.33   19.45
   2   7   3 1279.60   42.51
   2   7   3 1256.48   42.79
   2  -7   3 1255.54   42.94
   3   7   3  497.63   19.10
   3   7   3  527.06   18.95
   3  -7   3  530.41   19.49
   4   7   3   55.34    3.80
   4  -7   3   56.09    4.07
   5  -7   3  116.50    6.05
   5  -7   3  102.66    6.16
   5   7   3  107.73    5.95
   5  -7   3  110.30    6.72
   5  -7   3  113.78    7.15
   6   7   3  483.96   18.58
   6  -7   3  509.20   18.61
   6  -7   3  460.95   20.21
   6  -7   3  470.82   19.03
   7   7   3  206.81    9.91
   7  -7   3  229.97    9.96
   7  -7   3  201.14   11.36
   7  -7   3  193.27   10.13
   8   7   3   32.85    3.48
   8  -7   3   39.96    3.59
   8  -7   3   36.95    3.87
   9  -7   3    3.80    1.89
   9   7   3    3.33    1.33
  10  -7   3   80.44    7.04
  11  -7   3   27.66    4.20
  12  -7   3   19.87    3.59
 -12  -7  -3   23.01    2.56
  13  -7   3   53.54    5.45
 -13  -7  -3   57.86    4.12
  14  -7   3   10.39    2.40
 -14  -7  -3   14.83    1.89
 -15  -7  -3    2.14    0.86
 -16  -7  -3    9.51    1.28
  16   8  -3    1.61    0.88
 -16  -8   3    2.17    0.74
  15   8  -3   -0.26    1.02
 -15  -8   3   -0.19    0.55
  14   8  -3    2.52    1.30
 -14  -8   3    1.75    0.90
  13   8  -3    6.04    1.94
 -13  -8   3    5.62    1.39
  12   8  -3    5.35    1.94
  12  -8  -3    2.87    1.28
  11  -8  -3    0.26    0.87
  10  -8  -3    9.28    1.82
  -9  -8   3   48.25    3.64
   9   8  -3   61.08    6.09
   9  -8  -3   52.16    5.51
   9  -8  -3   52.67    4.12
  -8  -8   3  165.64    8.05
   8   8  -3  188.20   10.85
   8  -8  -3  165.06   10.18
   8  -8  -3  168.21    8.37
   7  -8  -3   45.10    4.65
  -7  -8   3   56.09    3.91
   7  -8  -3   53.28    3.91
  -7   8   3   50.22    4.72
  -6  -8   3   97.01    5.76
  -6   8   3  103.32    6.96
   6  -8  -3   88.17    6.54
  -6  -8   3  106.43    5.72
  -6  -8   3  105.95    5.66
  -5  -8   3   75.56    4.94
  -5   8   3   88.67    6.24
  -5  -8   3   87.14    4.91
  -5  -8   3   89.85    5.11
   5  -8  -3   86.51    5.96
  -4   8   3    5.48    1.25
   4  -8  -3    4.58    1.40
  -4  -8   3    4.37    1.10
  -4   8   3    4.27    1.47
  -4  -8   3    3.85    0.99
  -4  -8   3    3.09    0.95
   3  -8  -3    7.29    1.58
  -3   8   3    8.88    1.48
  -3   8   3    7.53    1.81
   2  -8  -3    1.31    0.90
  -2   8   3    2.19    0.82
  -1   8   3  119.20    6.43
   1  -8  -3  120.63    6.84
  -1   8   3  123.12    6.20
   0  -8  -3   15.39    2.21
   0   8   3   16.82    1.92
   0   8   3   17.48    2.12
   1   8   3  170.27    7.65
  -1  -8  -3  169.20    8.38
   1   8   3  157.45    7.89
   2   8   3   75.67    4.46
   2   8   3   76.78    4.72
   3   8   3  112.02    6.09
   4   8   3  176.37    8.52
   4  -8   3  186.39    8.94
   4  -8   3  188.03    8.63
   4  -8   3  182.33    8.57
   4  -8   3  186.14    9.49
   5   8   3    0.45    0.74
   5  -8   3    1.75    0.84
   5  -8   3    1.31    0.75
   5  -8   3    0.30    0.91
   6   8   3   29.36    2.98
   6  -8   3   31.73    3.00
   6  -8   3   35.44    3.24
   6  -8   3   27.91    3.67
   6  -8   3   29.75    3.49
   7  -8   3    0.43    1.20
   7  -8   3    2.43    1.03
   7   8   3    0.80    0.75
   8  -8   3   18.02    3.32
   8  -8   3   17.83    2.43
   8   8   3   13.36    2.33
   9  -8   3   31.39    4.39
   9   8   3   29.83    3.49
  10  -8   3   18.08    3.54
  11  -8   3   48.07    5.43
  12  -8   3   14.48    3.10
 -12  -8  -3    9.74    1.78
  13  -8   3    3.78    1.82
 -13  -8  -3    2.71    1.04
  14  -8   3   29.36    3.71
 -14  -8  -3   30.29    2.69
  15  -8   3    0.55    0.95
 -15  -8  -3   -0.15    0.52
 -16  -8  -3    3.12    0.78
  16   9  -3   25.74    2.45
  15   9  -3   64.09    4.68
  14   9  -3   33.24    3.62
  13   9  -3   47.88    4.52
  12   9  -3   -0.38    1.45
  11  -9  -3   29.42    3.19
  11   9  -3   31.70    4.11
  10  -9  -3   11.87    2.05
   9  -9  -3  400.02   16.11
  -9  -9   3  383.00   15.47
   8  -9  -3    3.60    1.62
  -8  -9   3    4.24    1.20
   8  -9  -3    5.88    1.51
  -7  -9   3   34.50    3.08
   7  -9  -3   29.64    4.00
   7  -9  -3   33.61    3.11
   6  -9  -3    7.85    1.95
  -6  -9   3    8.44    1.55
   6  -9  -3    7.17    1.42
  -6   9   3    7.59    1.90
  -6  -9   3    8.36    1.62
  -5   9   3  108.35    7.23
  -5  -9   3   98.01    5.91
  -5  -9   3  105.61    5.87
   5  -9  -3   94.20    6.64
  -5  -9   3  103.53    5.63
  -4  -9   3   64.20    4.44
  -4   9   3   61.16    5.19
  -4  -9   3   57.95    3.93
   4  -9  -3   56.79    4.83
  -4  -9   3   63.12    4.21
   3  -9  -3   88.95    6.22
  -3  -9   3  104.65    5.83
  -3   9   3   95.88    6.73
  -3  -9   3  102.57    5.72
  -3  -9   3  107.11    5.72
  -2   9   3    1.49    0.82
   2  -9  -3    2.36    1.10
  -2  -9   3    1.46    0.80
  -2  -9   3    3.06    0.95
  -2  -9   3    2.29    0.81
  -1  -9   3    3.41    1.11
  -1   9   3    0.97    0.73
   1  -9  -3    1.44    0.91
  -1  -9   3    1.79    0.79
  -1  -9   3    2.02    0.83
  -1  -9   3    2.09    0.98
   0  -9   3    0.24    0.76
   0  -9   3    0.46    0.75
   0   9   3    0.24    0.71
   0  -9  -3    0.28    0.84
   0  -9   3    0.58    0.75
   0  -9   3    0.46    0.73
   0  -9   3   -0.20    0.60
   0  -9   3   -0.23    0.68
   1  -9   3   51.66    3.93
   1   9   3   50.14    3.52
   1   9   3   47.87    3.75
   1  -9   3   46.13    3.44
   1  -9   3   38.62    3.49
   1  -9   3   54.76    4.10
   1  -9   3   53.80    3.70
   1  -9   3   45.97    3.67
   2   9   3    0.19    0.51
   2   9   3    0.46    0.60
   2  -9   3   -0.24    0.59
   2  -9   3   -0.22    0.74
   2  -9   3   -0.46    0.69
   3   9   3   97.80    5.77
   3  -9   3  102.69    6.10
   3  -9   3   96.62    6.37
   3  -9   3   96.17    5.77
   4   9   3  124.40    6.83
   4  -9   3  130.94    7.28
   4  -9   3  132.81    7.83
   4  -9   3  124.85    6.87
   5   9   3    1.70    0.84
   5  -9   3    0.56    0.74
   5  -9   3    0.72    0.83
   5  -9   3    0.66    0.93
   6   9   3   63.81    4.60
   6  -9   3   60.71    4.49
   6  -9   3   54.59    5.29
   6  -9   3   59.94    5.06
   7  -9   3   14.60    2.94
   7   9   3    8.50    1.81
   8  -9   3   82.17    7.08
   8   9   3   87.41    6.07
   9  -9   3   17.37    3.39
  10  -9   3   13.06    3.07
  11  -9   3   29.25    4.35
 -12  -9  -3   69.84    4.53
  12  -9   3   67.22    5.42
  12  -9   3   61.03    5.95
  13  -9   3    2.38    1.76
 -13  -9  -3    0.58    0.64
  14  -9   3    4.90    1.76
 -14  -9  -3    5.76    1.15
  15  -9   3   17.07    2.31
 -15  -9  -3   16.12    1.66
 -16  -9  -3   -0.10    0.38
  16 -10  -3   -0.16    0.58
  15  10  -3    7.99    1.57
  14  10  -3   -0.27    1.13
  13  10  -3    5.52    1.81
  12  10  -3    8.34    2.18
  11  10  -3    4.27    1.82
 -10 -10   3    1.29    0.77
  10 -10  -3    2.38    1.20
  10  10  -3    1.59    1.48
  -9 -10   3   31.49    3.03
   9 -10  -3   37.29    3.50
  -8 -10   3  175.05    8.58
   8 -10  -3  176.18    8.77
  -7 -10   3  183.46    8.77
   7 -10  -3  160.99   10.26
   7 -10  -3  182.47    8.77
   6 -10  -3   16.03    2.89
  -6 -10   3   12.44    2.04
  -6 -10   3   18.33    2.27
   5 -10  -3   22.75    3.20
  -5 -10   3   25.27    2.85
  -5  10   3   27.72    3.68
  -5 -10   3   25.59    2.58
  -5 -10   3   23.46    2.61
   4 -10  -3   30.50    3.61
  -4 -10   3   33.93    3.25
  -4  10   3   33.52    4.09
  -4 -10   3   28.90    2.74
  -4 -10   3   34.95    3.09
  -3  10   3   15.19    2.29
   3 -10  -3   11.44    2.21
  -3 -10   3   16.27    2.17
  -3  10   3   10.68    2.26
  -3 -10   3   14.73    2.07
  -3 -10   3   15.80    2.04
  -2 -10   3    4.37    1.10
  -2  10   3    2.77    1.11
   2 -10  -3    2.92    1.21
  -2 -10   3    2.08    1.07
  -2 -10   3    4.43    1.25
  -2 -10   3    3.45    1.10
   1 -10  -3   41.31    3.95
  -1  10   3   36.16    3.51
  -1 -10   3   45.99    3.59
  -1 -10   3   36.92    3.25
  -1 -10   3   36.01    3.48
   0  10   3   -0.26    1.00
   0 -10  -3    0.93    1.11
   0 -10   3    2.48    1.16
   0 -10   3    0.26    0.85
   0 -10   3    0.23    0.88
   0 -10   3    1.98    0.95
   0 -10   3    0.26    0.97
   1  10   3  185.51    9.25
   1 -10   3  208.49    9.70
   1 -10   3  202.76    9.79
   1 -10   3  188.57    9.04
   1 -10   3  181.50    9.26
   2  10   3   24.54    2.78
   2 -10   3   32.15    3.21
   2 -10   3   28.45    3.12
   2 -10   3   28.87    3.08
   3 -10   3    3.34    1.34
   3 -10   3    5.61    1.54
   3  10   3    4.25    1.20
   3 -10   3    6.41    1.51
   3 -10   3    8.24    1.89
   4  10   3   18.23    2.36
   4 -10   3   18.97    2.48
   4 -10   3   19.59    2.94
   4 -10   3   19.00    2.60
   5  10   3   60.74    4.54
   5 -10   3   62.06    4.63
   5 -10   3   58.94    5.12
   5 -10   3   54.96    4.65
   6 -10   3   25.73    3.18
   6 -10   3   30.96    3.20
   6 -10   3   26.15    3.00
   6  10   3   25.32    2.93
   6 -10   3   25.37    3.42
   6 -10   3   19.50    3.24
   7 -10   3    1.35    1.55
   7  10   3    3.60    1.23
   8 -10   3   69.15    6.47
   9 -10   3    2.95    2.02
  -9 -10  -3    2.41    1.00
  10 -10   3    1.96    1.89
 -11 -10  -3    8.19    1.50
  11 -10   3    8.88    2.68
 -12 -10  -3   -0.19    0.72
  12 -10   3   -0.32    1.26
  12 -10   3   -1.27    1.63
  13 -10   3    0.73    1.30
 -13 -10  -3   -0.17    0.65
  14 -10   3   56.37    4.66
 -14 -10  -3   55.87    3.39
 -15 -10  -3   -0.11    0.41
  15  11  -3   17.56    2.01
  14  11  -3   33.13    3.24
  13  11  -3   23.21    3.00
  12  11  -3   46.71    4.49
 -11 -11   3   73.23    4.54
  11  11  -3   80.60    6.15
 -10 -11   3   37.29    3.19
  10  11  -3   41.41    4.47
  -9 -11   3   44.81    3.54
   9 -11  -3   31.75    3.32
   9  11  -3   41.27    4.47
  -8 -11   3   68.02    4.70
   8 -11  -3   58.11    4.50
   8  11  -3   77.19    5.88
  -7 -11   3   17.62    2.38
   6 -11  -3    9.81    2.33
  -6 -11   3    8.38    1.79
  -6 -11   3    5.50    1.45
   5 -11  -3  365.91   17.14
  -5 -11   3  410.04   16.10
  -5 -11   3  356.63   15.28
   4 -11  -3  107.21    7.51
  -4  11   3  123.13    7.37
  -4 -11   3  113.14    6.75
  -4  11   3  102.44    7.72
  -4 -11   3  111.38    6.15
  -4 -11   3  112.14    6.42
  -3  11   3    5.00    1.49
   3 -11  -3    2.92    1.41
  -3  11   3    1.67    1.18
  -3 -11   3    2.69    1.14
  -3 -11   3    3.86    1.23
  -3 -11   3    4.46    1.17
  -2 -11   3   15.28    2.18
  -2  11   3   14.12    2.25
   2 -11  -3   17.29    2.81
  -2 -11   3   16.35    2.29
  -1 -11   3    2.79    1.10
  -1  11   3    3.75    1.35
   1 -11  -3    4.12    1.49
  -1 -11   3    0.58    1.15
   0 -11   3  132.25    7.58
   0 -11   3  115.90    6.78
   0  11   3  122.51    7.15
   0 -11   3  125.26    7.24
   1  11   3    7.34    1.64
   1 -11   3    5.14    1.49
   1 -11   3    5.63    1.41
   1 -11   3    8.98    1.91
   1 -11   3   10.69    1.96
   2  11   3   34.89    3.46
   2 -11   3   31.33    3.34
   2 -11   3   33.23    3.61
   2 -11   3   29.48    3.13
   3 -11   3  119.37    6.99
   3 -11   3   96.33    6.22
   3  11   3   94.61    6.08
   3 -11   3  104.78    6.74
   3 -11   3   94.84    6.75
   4 -11   3   37.86    3.82
  -4 -11  -3   29.93    3.18
   4  11   3   36.15    3.46
   4 -11   3   34.24    3.48
   4 -11   3   33.25    3.69
   4 -11   3   39.32    4.24
   5 -11   3    4.89    1.60
   5  11   3    3.62    1.22
   5 -11   3    5.68    1.70
   5 -11   3    4.30    1.45
   5 -11   3    9.34    1.85
   5 -11   3    6.76    1.84
   6 -11   3   13.31    2.28
   6 -11   3   14.00    2.65
   6 -11   3   18.45    2.73
   7 -11   3   17.39    2.68
   7 -11   3    8.88    2.49
   8 -11   3   22.32    3.66
  -8 -11  -3   17.11    2.28
   9 -11   3   40.76    5.02
  -9 -11  -3   44.14    3.50
  10 -11   3   21.27    3.62
  11 -11   3   -0.43    1.36
  12 -11   3    4.21    2.02
  12 -11   3    8.58    1.88
  13  11   3   43.67    4.09
  13 -11   3   45.87    4.34
 -13 -11  -3   43.21    2.89
  14 -11   3   22.07    2.63
 -14 -11  -3   17.80    1.60
  14  12  -3    1.18    0.92
  13  12  -3    1.51    1.15
  12  12  -3   -0.30    1.11
 -11 -12   3    0.18    0.59
  11  12  -3   -0.33    1.20
 -10 -12   3   32.80    2.89
  10  12  -3   34.22    3.89
  -9 -12   3    5.19    1.32
   9  12  -3    3.92    1.59
  -8 -12   3    8.18    1.61
  -7 -12   3   83.03    5.36
  -6 -12   3  298.98   13.19
  -6 -12   3  320.31   13.81
  -5 -12   3  239.26   11.33
  -5 -12   3  275.68   12.20
  -4 -12   3   20.16    2.40
  -4 -12   3   20.99    2.59
   3 -12  -3   67.58    5.83
  -3  12   3   69.64    6.33
  -3 -12   3   79.14    5.02
  -3 -12   3   71.71    4.99
  -2 -12   3   40.97    3.76
  -2 -12   3   36.97    3.87
   2 -12  -3   47.01    4.60
  -2  12   3   36.87    3.81
  -1 -12   3   49.72    4.13
  -1 -12   3   53.83    4.57
  -1  12   3   45.98    4.20
   0 -12   3   -0.28    0.95
   0 -12   3    0.31    1.27
   0  12   3   -0.29    1.27
   1 -12   3   40.26    3.94
   1 -12   3   39.94    4.09
   1 -12   3   42.53    3.81
   1 -12   3   38.23    3.83
   1  12   3   40.30    3.82
   2 -12   3    6.64    1.81
   2  12   3    4.22    1.26
   2 -12   3    3.71    1.47
   2 -12   3    4.47    1.42
   2 -12   3    5.39    1.61
   3 -12   3   -0.65    0.97
  -3 -12  -3    0.28    0.73
   3  12   3    0.56    0.92
   3 -12   3    0.68    0.96
   3 -12   3    0.28    0.84
   3 -12   3    1.12    1.29
   3 -12   3    0.59    0.84
   4 -12   3    6.30    1.78
   4 -12   3    2.76    1.29
   4 -12   3    3.07    1.58
   4 -12   3    3.55    1.35
   5 -12   3    7.45    1.97
   5 -12   3    4.54    1.64
   5 -12   3    6.59    2.01
   5 -12   3    5.61    1.54
   5 -12   3    8.01    1.85
   6 -12   3   18.59    2.86
   6 -12   3   24.10    2.93
   6 -12   3   19.41    3.01
   6 -12   3   22.68    3.42
   7 -12   3    3.44    1.65
  -7 -12  -3    3.02    1.18
   8 -12   3   -0.34    1.06
  -8 -12  -3    0.45    0.67
   8 -12   3   -0.44    1.31
  -9 -12  -3    1.03    0.74
   9 -12   3    0.87    1.37
 -10 -12  -3   44.85    3.30
  10 -12   3   44.82    4.89
  11 -12   3   44.26    4.73
  12 -12   3    2.97    1.28
  12  12   3    3.86    1.54
  12 -12   3    3.29    1.43
  13  12   3    3.90    1.26
  13 -12   3    4.22    1.37
  13  13  -3    1.00    0.86
  11  13  -3    2.84    1.33
 -11 -13   3    4.14    1.03
  10  13  -3   23.70    3.06
 -10 -13   3   17.60    2.06
  -9 -13   3   45.29    3.51
  -8 -13   3    1.37    0.91
  -7 -13   3   35.15    3.24
  -6 -13   3   23.35    2.69
  -5 -13   3    4.08    1.25
  -4 -13   3    8.39    2.05
  -4 -13   3    9.92    1.86
  -3 -13   3   12.07    1.96
  -3 -13   3   13.00    2.45
  -3 -13   3   13.42    2.05
  -2 -13   3   94.66    6.08
  -2 -13   3   83.55    6.14
  -1 -13   3  223.02   10.51
  -1 -13   3  191.37   10.38
   0 -13   3    4.67    1.42
   0 -13   3    0.97    1.32
   1 -13   3   37.71    4.02
   1 -13   3   26.57    3.13
   1 -13   3   30.12    3.46
   2 -13   3   22.50    2.89
   2 -13   3   23.25    3.23
   2 -13   3   31.50    3.50
   2 -13   3   26.23    3.19
   3 -13   3   23.96    3.15
   3 -13   3   20.48    2.79
   3 -13   3   22.90    3.20
   3 -13   3   21.89    2.85
   3 -13   3   26.05    3.50
   4 -13   3   57.68    4.98
   4  13   3   55.44    5.33
   4 -13   3   62.85    4.87
   4 -13   3   52.94    4.38
   4 -13   3   56.44    5.02
   4 -13   3   55.21    5.21
  -5 -13  -3    3.57    1.26
   5 -13   3    3.75    1.44
   5 -13   3    4.26    1.42
   5 -13   3    3.61    1.37
   5 -13   3    3.88    1.45
   5 -13   3    1.93    1.44
  -6 -13  -3    5.56    1.45
   6 -13   3    3.74    1.44
   6 -13   3    7.72    1.89
   6 -13   3    5.65    1.80
   6 -13   3    4.77    1.67
   7 -13   3   52.66    4.82
   7 -13   3   63.59    5.16
  -7 -13  -3   66.06    4.36
   8 -13   3    7.67    1.84
  -8 -13  -3    6.64    1.40
   9 -13   3   13.78    2.25
  -9 -13  -3   11.68    1.70
  10 -13   3    2.15    1.42
 -10 -13  -3    0.81    0.63
  11  13   3   29.57    3.56
  11 -13   3   19.34    2.86
  12 -13   3   20.84    2.31
  12  13   3   19.02    2.59
  12 -13   3   15.75    2.33
 -12 -14   3    2.28    0.77
  12  14  -3    1.47    0.80
 -11 -14   3    0.40    0.53
 -10 -14   3   -0.16    0.56
  -9 -14   3    1.49    0.74
  -8 -14   3    2.70    0.95
  -7 -14   3   10.07    1.69
  -6 -14   3    4.48    1.25
  -6 -14   3    3.23    1.64
  -5 -14   3   25.74    2.74
  -5 -14   3   25.67    3.26
  -4 -14   3   14.44    2.10
  -4 -14   3   12.61    2.35
  -3 -14   3   96.68    5.69
  -3 -14   3   82.53    6.10
  -2 -14   3   14.64    2.16
  -2 -14   3   18.80    2.83
  -1 -14   3   78.06    5.46
  -1 -14   3   66.03    5.33
   0 -14   3   19.46    2.67
   0 -14   3   13.12    2.50
   1 -14   3    1.77    1.10
   1 -14   3    2.20    1.29
  -2 -14  -3   20.51    2.43
   2 -14   3   16.31    2.61
   2 -14   3   16.42    2.48
   2 -14   3   13.40    2.51
   3 -14   3   -0.35    0.98
   3 -14   3   -0.82    1.02
   3 -14   3    0.91    0.90
  -3 -14  -3    0.47    0.88
   3 -14   3    0.29    0.87
   3 -14   3   -0.37    1.18
   4 -14   3    1.73    1.14
   4 -14   3   -0.33    1.04
  -4 -14  -3    2.57    1.06
   4 -14   3    1.66    1.06
   4 -14   3    2.97    1.35
   4 -14   3    0.86    0.94
   4 -14   3    0.38    1.24
   5 -14   3    1.31    1.31
  -5 -14  -3    0.23    0.75
   5 -14   3    0.55    1.10
   5 -14   3    1.11    1.27
   5 -14   3   -0.68    1.02
   5  14   3   -0.41    1.28
  -6 -14  -3   48.10    3.77
   6 -14   3   51.88    4.26
   6 -14   3   57.41    4.80
   6 -14   3   44.93    4.33
   6  14   3   49.82    5.16
  -7 -14  -3   16.04    2.06
   7 -14   3   17.00    2.63
   7 -14   3   13.40    2.32
   8  14   3   -0.84    1.45
  -8 -14  -3    0.56    0.66
   8 -14   3    0.30    0.90
   8 -14   3    0.29    0.96
   9 -14   3   12.94    2.12
   9  14   3    9.43    2.44
  -9 -14  -3   11.73    1.59
  10  14   3    6.22    1.92
 -10 -14  -3    6.14    1.10
  11 -14   3    1.68    0.96
  11  14   3    0.85    1.02
  12  14   3    0.42    0.84
 -11 -15   3   11.65    1.49
 -10 -15   3    2.59    0.98
 -10 -15   3    1.83    0.68
  -9 -15   3   -0.22    0.91
  -9 -15   3    1.25    0.66
  -8 -15   3    0.25    0.83
  -8 -15   3   -0.18    0.58
  -7 -15   3   27.22    3.08
  -7 -15   3   29.69    2.71
  -6 -15   3   42.94    3.98
  -6 -15   3   47.73    3.56
  -5 -15   3   22.75    2.93
  -5 -15   3   16.19    2.09
  -4 -15   3   17.02    2.65
  -4 -15   3   16.93    2.11
  -3 -15   3   81.02    5.81
  -2 -15   3   88.71    5.46
  -2 -15   3   97.78    6.47
  -1 -15   3    1.70    1.29
  -1 -15   3   -0.31    1.22
   0 -15   3  139.99    7.78
   0 -15   3  136.93    7.89
   1 -15   3   97.59    6.32
   1 -15   3  109.15    6.71
   2 -15   3  268.88   12.37
   2 -15   3  285.25   12.71
   2 -15   3  269.20   12.17
   3 -15   3  124.88    7.31
  -3 -15  -3  129.58    6.90
   3 -15   3  140.21    7.65
   3 -15   3  137.14    7.44
  -4 -15  -3  173.49    8.31
   4 -15   3  161.17    8.65
   4 -15   3  164.22    9.27
   4 -15   3  166.43    9.47
   4 -15   3  178.49    8.91
   5 -15   3   70.94    5.35
  -5 -15  -3   73.03    4.56
   5 -15   3   62.19    4.75
   6  15   3   54.55    5.14
   6 -15   3   60.78    4.80
  -6 -15  -3   58.75    3.96
   7  15   3   -0.36    1.49
  -7 -15  -3    0.35    0.52
   7 -15   3    0.28    0.85
   8 -15   3   94.17    5.80
  -8 -15  -3   94.74    4.89
   8  15   3   81.20    6.28
   9  15   3   35.64    3.91
  -9 -15  -3   37.23    2.60
  10  15   3   11.49    2.09
 -10 -15  -3   13.17    1.34
  11  15   3    1.69    0.94
 -10 -16   3    7.53    1.12
  -9 -16   3    6.48    1.02
  -9 -16   3    5.66    1.16
  -8 -16   3    1.84    0.73
  -8 -16   3    0.40    0.74
  -7 -16   3    1.75    0.75
  -7 -16   3    1.80    1.03
  -6 -16   3    5.05    1.10
  -6 -16   3    6.91    1.54
  -5 -16   3   23.23    2.35
  -5 -16   3   26.88    2.92
  -4 -16   3   19.45    2.61
  -3 -16   3   20.36    2.70
  -2 -16   3    1.10    0.99
  -1 -16   3   15.25    2.02
  -1 -16   3   18.37    2.54
   0 -16   3    3.41    1.09
   0 -16   3    2.96    1.32
   1 -16   3    0.51    0.88
   1 -16   3    1.05    1.08
   2 -16   3    9.34    1.85
   2 -16   3    9.86    1.78
   2 -16   3    9.28    1.80
   3 -16   3    8.12    1.72
   3 -16   3    6.42    1.57
   3 -16   3   11.83    1.96
   4 -16   3    0.71    0.70
   4 -16   3    2.10    1.14
  -4 -16  -3    1.09    0.77
   5 -16   3   -0.68    0.90
  -5 -16  -3    0.69    0.67
  -6 -16  -3   12.27    1.62
   7  16   3   -0.28    0.89
  -7 -16  -3   -0.14    0.47
   8  16   3    1.60    1.22
  -8 -16  -3    4.90    0.91
   9  16   3    0.47    0.81
  -9 -16  -3    1.69    0.56
  -8 -17   3   12.08    1.46
  -7 -17   3   55.50    3.60
  -7 -17   3   57.14    3.20
  -6 -17   3   53.50    3.67
  -6 -17   3   51.46    3.13
  -5 -17   3   44.62    3.48
  -4 -17   3   17.60    2.23
  -3 -17   3   26.49    2.78
  -2 -17   3   58.82    4.27
  -1 -17   3  106.50    6.09
   0 -17   3   58.87    4.22
   0 -17   3   53.60    3.64
   1 -17   3   38.77    3.31
   1 -17   3   33.83    2.85
   2 -17   3   46.43    3.65
   3 -17   3   45.49    3.50
   3 -17   3   47.09    3.56
   4 -17   3   81.78    4.77
  -4 -17  -3   73.59    4.18
   4 -17   3   80.67    4.77
  -5 -17  -3   32.41    2.44
  -6 -17  -3   27.12    2.10
  -7 -17  -3   39.84    2.47
  -8 -17  -3   10.25    1.10
  -5 -18   3   28.32    2.29
   4 -18  -3   15.01    1.74
  -4 -18   3   15.58    1.79
  -3 -18   3    9.01    1.43
  -2 -18   3    9.32    1.51
  -1 -18   3    9.26    1.50
   0 -18   3    2.45    0.89
   1 -18   3   -0.27    0.56
   2 -18   3   -0.14    0.55
   3 -18   3    3.52    0.87
   4 -18   3    1.04    0.59
   5 -18   3    2.40    0.73
  18   0  -4   11.64    1.46
 -18   0   4   14.60    1.41
  17   0  -4    7.11    1.42
 -17   0   4    7.63    1.27
 -16   0   4   26.97    2.46
 -15   0   4   21.78    2.39
 -14   0   4   51.06    3.99
 -13   0   4  143.09    7.79
 -12   0   4   30.25    3.25
 -11   0   4   42.80    4.50
 -11   0   4   42.62    3.93
  10   0  -4  498.38   21.67
 -10   0   4  459.79   19.97
 -10   0   4  470.54   19.03
  -9   0   4  440.85   18.13
  -9   0   4  435.56   18.91
   8   0  -4  150.31    9.24
  -8   0   4  123.30    7.23
  -8   0   4  149.30    7.96
  -8   0   4  144.86    8.13
  -7   0   4   43.13    3.73
   7   0  -4   36.02    4.17
  -7   0   4   42.40    3.77
  -6   0   4  471.09   18.19
   6   0  -4  449.44   19.26
  -6   0   4  451.97   17.99
  -5   0   4  557.25   20.25
   5   0  -4  513.80   20.96
  -5   0   4  507.44   19.74
  -4   0   4   29.76    2.69
  -4   0   4   30.54    2.84
  -3   0   4  245.93   10.50
  -3   0   4  240.34    9.76
  -2   0   4  302.38   11.53
  -2   0   4  302.22   11.87
  -1   0   4  136.51    6.29
   0   0   4  220.10    8.92
   0   0   4  215.97    8.83
   1   0   4   96.61    4.86
   1   0   4  101.92    5.03
   1   0   4   99.08    4.80
   2   0   4  215.79    8.63
   2   0   4  194.27    8.61
   2   0   4  217.71    8.48
   3   0   4  268.49   11.08
   3   0   4  289.73   10.92
   3   0   4  277.16   10.64
   4   0   4   43.11    3.19
   4   0   4   43.50    2.97
   5   0   4  271.69   11.50
   6   0   4  141.85    8.39
   7   0   4   86.71    6.21
   7   0   4   83.10    6.36
   7   0   4   81.53    4.94
   7   0   4   92.25    5.05
   7   0   4   94.57    5.60
   7   0   4   77.82    6.48
   8   0   4    3.98    1.87
   8   0   4    3.02    1.64
   8   0   4    7.25    1.57
   8   0   4    5.17    1.47
   8   0   4    3.96    1.37
   8   0   4    3.19    1.50
   9   0   4   46.82    4.79
   9   0   4   40.24    4.99
   9   0   4   44.37    3.85
   9   0   4   43.95    4.16
   9   0   4   43.68    3.74
   9   0   4   47.02    4.46
   9   0   4   29.95    3.78
  10   0   4   36.22    3.87
  10   0   4   26.66    3.07
  10   0   4   25.60    4.13
  10   0   4   29.49    3.30
  11   0   4    2.20    1.33
  11   0   4    5.51    1.86
  11   0   4    2.88    1.74
  12   0   4    6.69    2.71
  12   0   4    5.76    1.70
  12   0   4    8.11    2.11
  12   0   4    4.98    1.99
  13   0   4    3.86    1.68
  13   0   4    5.23    2.32
  14   0   4   -0.63    0.99
  14   0   4   -3.00    2.05
  14   0   4    1.57    1.64
  15   0   4    0.44    1.38
  15   0   4   -0.42    1.68
  16   0   4    6.49    1.90
  16   0   4    3.32    1.72
  17   0   4    4.01    1.31
  17   0   4    4.24    1.31
  18   1  -4    7.08    1.12
  18  -1  -4    6.88    1.15
 -18  -1   4    6.23    0.96
 -18   1   4    6.45    0.94
  17   1  -4    0.55    0.76
  17  -1  -4    1.30    0.87
 -17  -1   4    1.83    0.66
 -17  -1   4    1.91    0.76
 -17   1   4    1.08    0.59
  16   1  -4    0.68    0.93
 -16  -1   4    0.74    0.63
 -15  -1   4    0.45    0.70
 -14  -1   4    4.09    1.17
 -14   1   4    4.73    1.23
 -13  -1   4   15.33    2.36
 -13   1   4   16.46    2.28
 -12  -1   4   26.81    3.08
 -12   1   4   22.47    2.80
  11   1  -4   11.65    2.93
 -11   1   4   15.88    2.72
 -11  -1   4   19.21    2.93
 -11  -1   4   12.38    2.20
 -11   1   4   12.46    2.08
  10   1  -4   58.43    5.73
 -10  -1   4   48.52    4.22
 -10   1   4   55.41    4.41
 -10   1   4   48.64    4.65
 -10  -1   4   54.07    4.84
   9   1  -4   10.84    2.59
  -9  -1   4    6.04    1.59
  -9   1   4    8.31    1.68
  -9   1   4    9.13    1.95
  -9  -1   4    7.72    1.88
  -9   1   4   10.18    2.07
   8  -1  -4  147.93    9.20
   8   1  -4  141.98    9.10
  -8  -1   4  135.43    7.47
  -8   1   4  136.47    7.42
  -8   1   4  150.65    8.18
  -8   1   4  137.03    8.00
  -8  -1   4  137.84    7.98
  -7   1   4    7.98    1.76
   7   1  -4    4.34    1.72
   7  -1  -4    5.35    1.75
  -7   1   4    5.54    1.44
  -7  -1   4    4.70    1.33
  -6   1   4  172.57    8.93
  -6  -1   4  194.54    8.88
   6  -1  -4  165.28    9.44
   6   1  -4  173.97    9.78
  -6   1   4  169.13    8.60
  -6  -1   4  175.74    8.68
  -5   1   4    5.50    1.60
  -5  -1   4    5.99    1.49
  -5   1   4    4.83    1.30
  -5  -1   4    4.62    1.25
   5   1  -4    4.49    1.50
   5  -1  -4    5.58    1.63
  -4  -1   4   99.42    5.52
  -4   1   4   98.35    5.72
  -4   1   4   93.87    5.33
  -4  -1   4   89.85    5.27
  -4   1   4   92.91    5.12
  -3  -1   4   54.34    3.74
  -3   1   4   58.94    4.08
  -3   1   4   53.85    3.49
  -2   1   4   44.36    3.38
  -2   1   4   43.96    2.95
  -2   1   4   40.54    2.90
  -2  -1   4   40.58    2.91
  -1   1   4    2.22    0.77
  -1   1   4    2.24    0.67
  -1  -1   4    4.18    0.89
   0   1   4   64.02    3.69
   0   1   4   72.09    3.94
   0  -1   4   78.27    4.06
   0  -1   4   68.78    3.87
   1   1   4  117.93    5.35
   1   1   4  110.66    5.37
   1  -1   4  115.77    5.44
   1  -1   4  112.61    5.41
   1   1   4  116.29    5.31
   1  -1   4  118.25    5.69
   2   1   4  110.72    5.27
   2  -1   4  109.07    5.64
   2   1   4  120.35    5.53
   2  -1   4  122.12    5.55
   2  -1   4  122.44    5.52
   3   1   4  873.02   29.55
   3  -1   4  852.13   30.19
   3   1   4  862.61   29.66
   3  -1   4  896.57   29.76
   4  -1   4 1618.26   55.34
   4   1   4 1654.29   54.65
   4  -1   4 1690.44   54.71
   5  -1   4  464.02   17.86
   6   1   4   58.60    4.91
   6  -1   4   58.18    4.96
   7   1   4    2.87    1.10
   7  -1   4    1.43    0.82
   7   1   4    1.67    1.55
   7   1   4    2.20    1.03
   7  -1   4    2.07    1.03
   7   1   4    5.22    1.17
   7  -1   4    2.59    0.97
   7   1   4    2.33    1.39
   7   1   4    3.07    1.66
   7  -1   4    1.17    1.35
   7  -1   4    2.79    1.52
   8   1   4   14.90    2.45
   8  -1   4   16.29    2.62
   8   1   4   24.30    2.71
   8  -1   4   19.06    2.40
   8   1   4   20.43    3.47
   8   1   4   30.56    3.20
   8  -1   4   20.88    2.82
   8  -1   4   23.14    2.54
   8   1   4   24.59    2.55
   8   1   4   19.53    3.13
   8  -1   4   15.02    2.95
   8   1   4   14.57    2.98
   8  -1   4   28.23    3.61
   9  -1   4    8.40    2.43
   9   1   4   10.93    2.77
   9  -1   4   14.28    2.76
   9  -1   4   14.16    2.28
   9   1   4   10.93    2.05
   9   1   4   14.81    2.45
   9  -1   4   13.03    2.41
   9   1   4   10.78    1.88
   9  -1   4    8.47    1.80
   9  -1   4    9.19    2.08
   9   1   4    9.24    2.18
   9  -1   4    9.61    2.24
  10  -1   4   -0.54    1.61
  10   1   4    2.18    2.42
  10  -1   4    1.22    1.72
  10  -1   4    0.59    1.34
  10   1   4    5.32    2.31
  10  -1   4    0.35    1.11
  10  -1   4    0.56    1.21
  10  -1   4    1.16    1.39
  10   1   4    1.17    2.08
  10  -1   4    0.78    1.34
  11   1   4    3.69    1.78
  11  -1   4    2.05    1.58
  11   1   4    0.94    1.13
  11  -1   4    0.94    0.99
  11   1   4    3.62    1.69
  11  -1   4    3.31    1.68
  11  -1   4    0.41    1.51
  12   1   4   -1.24    1.85
  12  -1   4   -0.37    1.32
  12   1   4   -0.36    1.36
  12   1   4   -0.83    1.42
  12  -1   4    0.82    1.36
  12   1   4   -0.64    1.27
  12  -1   4    0.32    1.34
  13   1   4   60.48    5.14
  13   1   4   72.21    7.19
  13  -1   4   66.29    6.67
  14   1   4   15.14    2.51
  14  -1   4   15.85    3.38
  14   1   4   15.39    3.43
  14  -1   4   18.13    3.47
  14   1   4   20.18    3.70
  15  -1   4    6.74    2.06
  15   1   4    2.68    1.84
  15  -1   4    4.18    2.04
  15   1   4    6.28    2.21
  16   1   4   -0.35    1.25
  16  -1   4   -0.32    1.16
  16  -1   4    0.65    1.17
  16   1   4   -0.33    1.18
  17  -1   4    8.05    1.64
  17   1   4    6.50    1.52
  17   1   4    3.89    1.32
  18  -2  -4    0.64    0.57
 -18  -2   4   -0.09    0.35
 -18  -2   4   -0.10    0.39
 -18   2   4   -0.19    0.36
  17   2  -4   33.78    2.80
  17  -2  -4   30.83    2.70
 -17  -2   4   30.03    2.38
 -17  -2   4   30.35    2.48
 -17   2   4   32.21    2.47
  16   2  -4    5.05    1.31
  16  -2  -4    3.56    1.26
 -16   2   4    2.46    0.89
 -16  -2   4    3.18    0.92
 -15  -2   4   78.57    5.00
 -14  -2   4    4.42    1.30
 -13  -2   4  153.80    8.28
 -12  -2   4  158.53    8.52
 -12   2   4  149.47    8.07
  11   2  -4  237.85   13.25
 -11   2   4  223.14   11.78
 -11  -2   4  223.49   11.81
 -11  -2   4  238.05   11.22
 -11   2   4  226.59   10.81
  10   2  -4    0.48    1.43
 -10  -2   4    1.46    0.92
 -10   2   4    0.27    0.82
 -10   2   4    0.72    1.08
 -10  -2   4    1.07    0.94
   9   2  -4   85.54    6.90
  -9  -2   4   73.48    5.23
  -9   2   4   70.45    5.05
  -9   2   4   79.11    5.88
  -9  -2   4   73.62    5.67
  -9   2   4   85.20    5.98
   8   2  -4  202.06   11.56
  -8   2   4  191.98    9.59
  -8  -2   4  199.38    9.77
  -8   2   4  208.86   10.45
  -8  -2   4  203.93   10.37
  -8   2   4  232.70   10.92
   7   2  -4  209.72   11.36
  -7  -2   4  197.53    9.37
  -7   2   4  198.72    9.86
  -7  -2   4  204.84    9.95
  -7   2   4  196.18   10.13
  -6   2   4  447.45   18.09
  -6   2   4  439.08   17.51
  -6  -2   4  427.11   17.46
   6   2  -4  467.49   19.36
  -5   2   4   25.83    2.89
   5   2  -4   20.33    2.91
  -5   2   4   24.31    2.52
  -5  -2   4   24.68    2.57
  -4   2   4  676.41   24.61
  -4   2   4  644.65   23.61
  -3   2   4    5.61    1.48
  -3   2   4    4.98    1.11
  -2   2   4  463.76   17.12
  -2   2   4  478.75   17.99
  -2   2   4  477.56   17.12
  -2  -2   4  452.26   17.03
  -1   2   4  141.10    6.63
  -1   2   4  162.53    7.55
  -1   2   4  140.25    6.64
  -1  -2   4  157.90    6.81
  -1  -2   4  149.21    6.79
   0   2   4  611.88   21.86
   0  -2   4  611.19   21.87
   0  -2   4  659.80   22.09
   0   2   4  621.69   21.92
   1   2   4   82.08    4.33
   1  -2   4   88.69    4.43
   1  -2   4   85.68    4.68
   1  -2   4   82.36    4.40
   1   2   4   80.17    4.32
   2   2   4  444.72   15.74
   2  -2   4  434.22   15.72
   2  -2   4  426.52   16.23
   2  -2   4  434.21   15.83
   2   2   4  419.52   15.68
   3   2   4   29.13    2.31
   3  -2   4   30.79    2.37
   3  -2   4   29.05    2.68
   3   2   4   34.16    2.48
   4  -2   4  268.55   11.80
   4   2   4  296.61   11.24
   5  -2   4    3.06    1.05
   6   2   4    4.47    1.74
   6  -2   4    2.12    1.09
   6  -2   4    2.61    1.45
   6   2   4    2.35    1.29
   6   2   4    1.02    1.22
   6  -2   4    3.16    1.52
   7  -2   4   61.13    5.08
   7  -2   4   43.35    4.66
   7   2   4   60.38    5.31
   7  -2   4   41.40    4.40
   7   2   4   54.02    3.85
   7  -2   4   54.46    3.87
   7  -2   4   52.79    3.99
   7  -2   4   54.43    4.32
   7  -2   4   51.87    3.76
   7   2   4   52.87    3.69
   7   2   4   48.45    5.04
   8   2   4   11.93    2.23
   8  -2   4   12.42    2.31
   8  -2   4   16.58    2.22
   8   2   4   17.13    2.27
   8   2   4   15.99    3.19
   8   2   4   18.40    2.44
   8   2   4   18.88    2.21
   8  -2   4   15.34    2.45
   8  -2   4   13.95    2.05
   8  -2   4    7.93    2.32
   8   2   4   12.76    2.70
   8  -2   4   12.78    2.58
   9  -2   4   74.81    6.85
   9   2   4   70.16    6.63
   9  -2   4   90.39    6.62
   9   2   4   50.06    5.02
   9  -2   4   55.87    5.20
   9   2   4   81.34    5.46
   9  -2   4   78.46    5.37
   9   2   4   87.94    5.89
   9  -2   4   82.46    5.89
   9   2   4   83.75    5.26
   9  -2   4   80.34    5.29
   9   2   4   76.23    7.22
  10   2   4   22.34    3.40
  10  -2   4   26.87    3.65
  10   2   4   26.71    3.20
  10  -2   4   31.86    3.43
  10   2   4   35.13    5.11
  10   2   4   36.18    3.85
  10  -2   4   28.29    3.53
  10   2   4   26.12    3.04
  10  -2   4   29.33    4.34
  10   2   4   26.56    4.31
  10  -2   4   33.08    4.09
  11   2   4    2.02    1.40
  11  -2   4    0.81    1.27
  11   2   4    2.19    1.49
  11  -2   4    2.49    1.52
  11  -2   4    2.20    1.55
  11   2   4    1.78    1.42
  11   2   4    1.14    0.99
  11  -2   4    3.22    1.70
  11   2   4    1.88    2.07
  12   2   4   20.71    4.21
  12   2   4   18.20    2.88
  12  -2   4   16.89    2.87
  12   2   4   11.36    2.36
  12  -2   4   13.83    2.45
  13   2   4   25.19    3.28
  13  -2   4   22.04    3.15
  13   2   4   30.34    4.68
  13  -2   4   19.30    3.89
  13   2   4   30.36    4.67
  14   2   4    5.35    1.68
  14   2   4    7.43    2.65
  14  -2   4    6.73    2.30
  14   2   4    5.32    2.11
  15   2   4    9.33    2.60
  15  -2   4   10.87    2.62
  15   2   4   11.72    2.69
  16   2   4    1.38    1.38
  16  -2   4    1.87    1.42
  16   2   4    2.51    1.43
  17   2   4    8.51    1.67
  17  -2   4    6.43    1.51
  17   2   4   10.58    1.87
  17   3  -4    5.56    1.22
  17  -3  -4    6.05    1.23
 -17  -3   4    5.92    1.07
 -17  -3   4    3.75    0.90
 -17   3   4    5.22    1.00
  16   3  -4    7.48    1.46
  16  -3  -4    8.50    1.57
 -16  -3   4    7.51    1.42
 -16   3   4    5.94    1.20
 -16  -3   4    7.07    1.30
 -15  -3   4    7.48    1.48
 -14  -3   4   22.16    2.66
 -13  -3   4   17.37    2.55
 -12  -3   4   36.35    3.65
  11   3  -4    3.51    2.06
 -11  -3   4    1.81    1.12
 -11   3   4    1.86    1.05
  10   3  -4  210.03   12.10
 -10  -3   4  186.70    9.81
 -10   3   4  186.38   10.41
 -10  -3   4  191.53   10.47
 -10   3   4  219.60   10.97
   9   3  -4    9.35    2.48
  -9  -3   4   13.18    2.10
  -9   3   4    8.10    1.87
  -9  -3   4    9.27    2.03
   8   3  -4  197.67   11.30
  -8  -3   4  198.29    9.47
  -8   3   4  173.12    9.60
  -8  -3   4  183.26    9.71
  -8   3   4  201.75   10.32
   7   3  -4   60.63    5.50
  -7   3   4   60.17    4.26
  -7  -3   4   65.20    4.44
  -7   3   4   53.10    4.39
  -7  -3   4   59.41    4.60
  -7   3   4   71.38    5.33
  -6   3   4   17.26    2.53
   6   3  -4   10.11    2.27
  -6   3   4   12.28    1.89
  -6  -3   4   15.03    2.08
  -5   3   4   73.14    4.72
  -5   3   4   83.82    5.56
   5   3  -4   82.47    5.90
  -5   3   4   63.97    4.50
  -5  -3   4   70.07    4.65
  -4   3   4   93.94    5.42
  -4   3   4  102.40    6.22
  -3   3   4  140.45    6.89
  -3   3   4  149.38    7.80
  -2   3   4   33.60    2.72
  -2   3   4   36.30    2.70
  -2  -3   4   29.88    2.48
  -2   3   4   34.15    3.19
  -1   3   4   40.38    2.98
  -1   3   4   41.30    2.87
  -1   3   4   37.63    2.77
  -1  -3   4   44.98    2.96
  -1  -3   4   46.38    3.08
  -1   3   4   44.10    3.63
   0   3   4  126.47    5.92
   0   3   4  112.97    5.63
   0   3   4  127.42    5.78
   0  -3   4  118.14    5.65
   0  -3   4  120.25    5.79
   1   3   4    4.86    1.02
   1  -3   4    8.14    1.22
   1   3   4    6.36    1.08
   1  -3   4    6.52    1.12
   1  -3   4    6.03    1.23
   2   3   4  194.45    8.29
   2  -3   4  197.83    8.16
   2  -3   4  186.81    8.68
   2   3   4  195.95    8.13
   2  -3   4  206.19    8.44
   3   3   4   30.53    2.43
   3  -3   4   29.45    2.73
   3   3   4   29.12    2.31
   3  -3   4   30.47    2.35
   4  -3   4    1.35    0.90
   5  -3   4    2.24    0.96
   6  -3   4   33.35    3.95
   6   3   4   35.36    4.00
   6  -3   4   40.72    4.10
   6  -3   4   44.90    3.22
   6   3   4   39.08    3.06
   6  -3   4   46.07    3.50
   6  -3   4   37.15    4.01
   6   3   4   39.13    3.01
   6   3   4   37.36    2.90
   6  -3   4   33.81    3.43
   6   3   4   35.51    4.20
   7  -3   4   27.17    3.69
   7  -3   4   33.00    3.84
   7   3   4   31.18    3.80
   7  -3   4   26.13    3.64
   7  -3   4   23.94    3.54
   7   3   4   26.91    3.64
   7   3   4   36.49    3.11
   7  -3   4   33.01    2.91
   7  -3   4   31.97    3.11
   7  -3   4   30.97    3.33
   7   3   4   35.25    2.91
   7  -3   4   34.43    3.63
   7   3   4   36.84    4.53
   8  -3   4   26.97    3.77
   8   3   4   21.75    3.60
   8  -3   4   34.71    4.02
   8  -3   4   29.53    3.95
   8  -3   4   25.70    2.84
   8   3   4   36.44    3.30
   8  -3   4   33.18    3.53
   8   3   4   37.03    3.48
   8  -3   4   26.78    2.87
   8   3   4   38.26    3.18
   8   3   4   33.99    4.52
   9  -3   4    9.01    2.44
   9   3   4    9.23    1.88
   9  -3   4    8.91    1.85
   9   3   4   11.85    2.16
   9  -3   4   10.33    2.20
   9   3   4   12.30    1.97
   9  -3   4   16.83    3.01
   9  -3   4   10.61    2.78
   9   3   4   11.76    2.78
   9   3   4    8.29    2.77
  10   3   4    1.77    1.53
  10  -3   4    2.35    1.31
  10   3   4    3.31    1.48
  10  -3   4    2.12    1.45
  10   3   4    3.50    1.61
  10  -3   4    3.66    1.88
  10   3   4    1.07    1.41
  10  -3   4    2.80    1.64
  10   3   4    3.01    2.40
  11  -3   4   18.49    2.86
  11   3   4   24.14    3.05
  11   3   4   22.07    4.40
  11   3   4   28.81    3.47
  11  -3   4   20.77    3.19
  11   3   4   18.30    2.63
  11  -3   4   27.07    3.65
  12   3   4    5.65    2.65
  12   3   4    5.18    1.76
  12  -3   4    4.70    1.70
  12  -3   4    8.16    2.71
  13   3   4    2.95    2.03
 -13  -3  -4    1.47    0.88
  13   3   4   -0.32    1.16
  13  -3   4    2.06    1.77
  13   3   4    1.57    1.95
  14   3   4    7.83    2.50
  14   3   4    9.24    2.53
  14  -3   4    7.32    2.33
  15   3   4    3.46    1.78
  15   3   4    3.81    1.66
  15  -3   4    3.03    1.73
  16  -3   4    6.60    1.78
  16   3   4    8.44    1.94
  16   3   4   10.31    2.21
  17   3   4    4.79    1.33
 -17  -4   4   21.07    1.90
 -17  -4   4   23.29    1.95
 -16  -4   4   20.04    2.11
  16  -4  -4   26.21    2.52
 -16  -4   4   19.89    2.18
 -15  -4   4   17.57    2.19
 -14  -4   4    3.09    1.18
 -13  -4   4    3.40    1.26
  12  -4  -4    0.70    0.80
 -12  -4   4    1.49    1.15
  11  -4  -4    1.65    0.91
 -11  -4   4   -0.30    0.90
 -10   4   4  117.69    7.64
  10   4  -4  120.49    8.89
 -10  -4   4  110.81    6.94
  -9   4   4    1.83    1.31
   9   4  -4    0.96    1.51
  -9  -4   4    1.41    0.89
  -8   4   4   12.49    2.43
   8   4  -4   13.47    2.92
  -8  -4   4   10.24    1.88
  -7   4   4    1.72    1.23
  -7  -4   4    0.48    0.71
   7   4  -4    1.24    1.09
  -6   4   4   61.97    4.56
  -6   4   4   63.05    5.08
  -6   4   4   53.17    4.16
  -6  -4   4   56.48    4.28
   6   4  -4   58.15    5.23
  -5   4   4    2.36    1.02
  -5   4   4    0.94    1.16
  -5   4   4   -0.22    0.57
   5   4  -4    1.70    1.22
  -4   4   4    1.71    0.80
  -4   4   4    1.18    1.06
  -3   4   4   83.28    4.96
  -3  -4   4   82.01    4.62
  -3   4   4   91.41    5.88
  -2   4   4  545.71   20.43
  -2   4   4  551.38   20.01
  -2  -4   4  571.08   20.06
  -2  -4   4  565.65   20.24
  -2   4   4  566.95   21.63
  -1   4   4   -0.17    0.55
  -1   4   4   -0.18    0.56
  -1  -4   4   -0.16    0.53
  -1   4   4   -0.15    0.53
  -1  -4   4   -0.15    0.49
  -1   4   4   -0.25    0.84
   0   4   4    0.33    0.52
   0   4   4    0.34    0.53
   0  -4   4    1.11    0.55
   0   4   4    0.56    0.52
   0  -4   4    0.70    0.49
   0   4   4    0.49    0.73
   1   4   4   65.38    3.87
   1   4   4   55.22    3.63
   1   4   4   57.99    3.49
   1  -4   4   61.49    3.51
   1  -4   4   64.54    4.13
   1  -4   4   63.39    3.79
   2   4   4  197.97    8.65
   2   4   4  210.65    8.73
   2   4   4  203.42    8.37
   2  -4   4  201.67    8.35
   2  -4   4  202.07    9.16
   3   4   4  348.07   13.70
   3   4   4  357.17   13.73
   3  -4   4  344.87   14.36
   3   4   4  363.77   13.47
   3  -4   4  367.85   13.48
   4   4   4  171.98    7.69
   4  -4   4  163.78    8.32
   5   4   4  303.15   12.29
   5  -4   4  283.18   13.70
   5  -4   4  319.28   12.65
   5  -4   4  298.18   13.18
   5   4   4  319.11   14.39
   6  -4   4  179.56    8.33
   6  -4   4  156.47    9.41
   6   4   4  162.95    7.96
   6   4   4  171.91    7.67
   6  -4   4  164.68    8.79
   6   4   4  158.19    9.60
   7  -4   4  318.16   16.36
   7  -4   4  347.20   15.73
   7   4   4  372.87   17.38
   7  -4   4  382.07   15.12
   7   4   4  375.62   14.42
   7  -4   4  385.12   16.71
   8  -4   4   86.91    7.50
   8  -4   4   99.37    7.18
   8   4   4  142.80    9.44
   8  -4   4  136.52    7.28
   8  -4   4  101.21    6.91
   8   4   4  138.52    6.77
   8  -4   4  134.10    8.24
   9  -4   4   38.17    4.34
   9  -4   4   36.78    4.71
   9  -4   4   29.78    3.27
   9   4   4   36.23    4.98
   9  -4   4   28.20    3.42
   9   4   4   35.06    3.28
   9   4   4   36.08    3.65
   9  -4   4   32.32    3.92
  10  -4   4   50.60    4.99
  10   4   4   49.57    5.75
  10  -4   4   43.88    4.12
  10   4   4   57.22    4.71
  10  -4   4   39.43    4.26
  10   4   4   50.83    4.14
  10   4   4   58.65    6.49
  10  -4   4   45.10    5.28
  11  -4   4  206.19   12.31
  11   4   4  199.04   12.34
  11  -4   4  220.02   11.26
  11   4   4  237.77   10.97
  11  -4   4  160.08    9.94
  11   4   4  192.59    9.64
  11   4   4  233.33   13.78
  11  -4   4  163.44    9.48
  12   4   4   47.84    6.07
  12   4   4   52.65    4.64
  12  -4   4   46.52    5.55
  12   4   4   52.91    5.92
  12  -4   4   50.12    4.91
  13   4   4   36.20    4.81
  13  -4   4   40.65    4.94
  13   4   4   37.56    5.22
 -13  -4  -4   39.20    3.24
  14   4   4   17.25    3.15
  14   4   4   16.15    3.45
 -14  -4  -4   19.81    2.18
  15   4   4   16.42    2.77
  15   4   4   18.57    3.17
 -15  -4  -4   23.89    2.14
  16   4   4    7.16    1.95
 -17  -5   4   -0.25    0.41
 -16  -5   4    1.37    0.70
 -15  -5   4   14.70    2.02
  15   5  -4   14.73    2.22
 -14  -5   4    5.24    1.44
 -13  -5   4   12.18    2.06
  13  -5  -4   13.98    2.13
 -12  -5   4   23.46    2.91
  12  -5  -4   21.42    2.56
 -11  -5   4  118.33    7.13
  11  -5  -4  118.25    6.66
  10   5  -4    3.08    1.98
 -10  -5   4    1.77    1.14
  10  -5  -4    1.45    1.02
 -10   5   4    5.25    1.67
  -9   5   4    1.51    1.19
  -9  -5   4    0.85    0.80
   9   5  -4    0.49    1.19
  -8   5   4   10.82    2.27
   8   5  -4    4.58    1.72
  -7   5   4    0.31    0.86
  -7   5   4    1.83    1.21
   7   5  -4    1.26    1.19
  -7  -5   4    0.38    0.54
  -6   5   4    1.94    0.92
  -6   5   4    3.50    1.52
  -6  -5   4    0.83    0.66
   6   5  -4    3.46    1.53
  -6  -5   4    3.63    0.97
  -5   5   4   48.50    3.92
  -5   5   4   52.35    4.69
   5  -5  -4   48.82    4.04
   5   5  -4   49.38    4.62
  -4   5   4  137.43    7.27
  -4  -5   4  144.81    7.03
  -4   5   4  147.69    8.42
  -3   5   4   11.45    1.73
  -3  -5   4   13.34    1.71
  -3   5   4   12.86    2.27
  -2   5   4   39.41    3.19
  -2  -5   4   40.90    3.04
  -2   5   4   46.81    4.06
  -1   5   4   16.77    2.01
  -1   5   4   15.91    1.92
  -1   5   4   21.34    2.76
   0   5   4   31.37    2.66
   0   5   4   30.20    2.64
   0  -5   4   36.19    2.73
   1   5   4   53.47    3.59
   1   5   4   52.26    3.55
   1  -5   4   50.74    3.42
   2   5   4    2.49    0.89
   2   5   4    2.89    0.88
   2  -5   4    1.34    0.83
   3   5   4   73.09    4.31
   3   5   4   70.27    4.30
   3  -5   4   61.55    4.47
   4   5   4   39.88    3.16
   4  -5   4   40.06    3.93
   4  -5   4   45.62    3.48
   4  -5   4   44.10    3.70
   5  -5   4   26.55    2.72
   5  -5   4   24.62    3.18
   5   5   4   23.51    2.47
   5   5   4   22.38    2.25
   5   5   4   26.90    2.35
   5   5   4   26.62    3.42
   5  -5   4   27.51    3.00
   6  -5   4    6.94    1.63
   6   5   4    8.82    2.27
   6  -5   4    9.28    2.19
   6   5   4    7.64    1.52
   6   5   4    7.44    1.32
   6  -5   4    7.41    1.58
   7  -5   4   -0.33    0.87
   7   5   4    0.90    1.41
   7  -5   4   -0.43    1.47
   7   5   4    0.25    0.71
   7   5   4    0.99    0.68
   7  -5   4    0.75    0.90
   8  -5   4    2.32    1.61
   8  -5   4    4.70    1.53
   8   5   4    4.54    1.95
   8   5   4    5.74    1.34
   8  -5   4    4.93    1.52
   9  -5   4    8.35    2.65
   9  -5   4    6.70    2.05
   9   5   4    8.93    2.79
   9   5   4   12.90    2.20
   9   5   4   11.24    1.90
   9  -5   4    5.75    1.77
   9  -5   4    9.96    2.43
  10   5   4   -0.60    2.16
  10  -5   4    3.60    1.78
  10   5   4    6.62    1.78
  10  -5   4    3.14    1.55
  10  -5   4    1.50    1.93
  11   5   4   16.13    3.70
  11  -5   4   18.82    3.22
  11   5   4   21.43    3.02
  11  -5   4   17.68    3.33
  12  -5   4    0.37    1.38
  12  -5   4    2.75    1.98
  12   5   4   -1.21    2.00
 -13  -5  -4    0.62    0.90
  13   5   4   -0.56    1.57
 -14  -5  -4    0.36    0.63
  14   5   4    0.48    1.58
  15   5   4    0.38    1.26
 -15  -5  -4    0.60    0.57
  16   5   4    0.56    1.08
 -16  -5  -4   -0.22    0.43
 -17  -6   4    3.80    0.76
 -16  -6   4    2.95    0.84
 -15  -6   4    3.57    1.01
  15   6  -4    0.75    0.87
 -14  -6   4    0.94    0.81
 -13  -6   4    6.88    1.55
  13  -6  -4    7.87    1.66
 -12  -6   4   17.63    2.52
  12  -6  -4   21.34    2.62
 -11  -6   4    3.22    1.30
  11  -6  -4    2.25    1.14
 -10  -6   4    1.16    0.87
  10  -6  -4    0.50    0.86
  -9   6   4   -0.36    0.80
  -9  -6   4   -0.24    0.64
  -9   6   4   -0.78    1.02
   9   6  -4    0.50    1.58
  -8   6   4   20.99    2.90
  -8   6   4   18.25    2.87
  -8  -6   4   16.17    2.21
  -8  -6   4   20.70    2.24
   8   6  -4   14.57    2.94
   7  -6  -4    3.98    1.57
  -7   6   4    6.38    1.62
  -7  -6   4    3.31    1.19
  -7   6   4    4.21    1.58
   7   6  -4    4.77    1.84
  -7  -6   4    5.76    1.29
   6  -6  -4   10.81    2.14
  -6   6   4   13.71    2.23
  -6  -6   4   13.00    1.86
  -6   6   4   14.04    2.63
  -6  -6   4   15.56    2.02
   6   6  -4    9.05    2.21
  -6  -6   4   12.75    1.83
   5  -6  -4    1.13    0.89
  -5   6   4    3.72    1.30
  -5  -6   4    1.08    0.78
  -5   6   4    2.14    1.28
  -5  -6   4    2.78    0.88
  -5  -6   4    3.25    0.95
  -4   6   4   93.29    5.64
  -4  -6   4   81.12    5.03
  -4   6   4   97.27    6.62
  -4  -6   4   91.41    5.06
   4  -6  -4   86.05    5.57
  -4  -6   4   87.95    5.14
  -3   6   4    3.66    1.07
  -3  -6   4    1.28    0.68
  -3   6   4    0.66    1.09
  -2   6   4   73.53    4.57
  -2  -6   4   63.97    4.06
  -2   6   4   62.10    5.12
  -1   6   4   11.74    1.81
  -1   6   4    5.89    1.29
  -1  -6   4    8.57    1.41
  -1   6   4    7.05    1.77
   0   6   4  162.40    7.71
   0   6   4  161.02    7.79
   0  -6   4  159.95    7.44
   1   6   4   -0.19    0.58
   1   6   4    0.20    0.64
   2   6   4  155.39    7.51
   2   6   4  163.47    7.70
   2  -6   4  158.33    8.04
   3   6   4  176.91    8.15
   3   6   4  170.69    8.11
   3   6   4  178.74    9.62
   3  -6   4  159.56    8.97
   3  -6   4  179.62    8.41
   3   6   4  174.98    9.59
   3  -6   4  170.74    8.66
   4   6   4  122.39    6.49
   4   6   4  131.39    6.16
   4   6   4  136.96    8.13
   4  -6   4  118.65    7.56
   4  -6   4  121.97    6.62
   4   6   4  114.49    7.62
   4  -6   4  116.76    6.91
   5   6   4  210.56    9.71
   5   6   4  238.68    9.55
   5  -6   4  207.62   11.25
   5  -6   4  217.04    9.90
   5   6   4  205.76   11.27
   5  -6   4  200.06   10.32
   6   6   4  639.56   23.71
   6  -6   4  573.62   25.45
   6  -6   4  688.68   24.00
   6   6   4  621.00   25.84
   6  -6   4  632.28   24.60
   7   6   4  114.07    6.67
   7  -6   4  122.43    6.82
   7  -6   4  104.49    7.07
   7   6   4  106.57    7.97
   7  -6   4  109.05    8.08
   8  -6   4   37.35    3.59
   8  -6   4   26.54    4.10
   8  -6   4   36.19    4.02
   8   6   4   38.29    4.93
   9  -6   4   86.21    7.66
   9   6   4  117.01    6.73
   9  -6   4   96.97    7.18
   9   6   4  107.38    8.56
   9  -6   4   98.78    7.29
  10   6   4   57.28    6.60
  10  -6   4   65.25    5.84
  10  -6   4   74.43    6.85
  11  -6   4    2.73    1.64
  11   6   4    1.81    1.99
  11  -6   4    2.49    1.98
  12  -6   4   16.68    2.83
  12  -6   4   15.65    3.17
  12   6   4    8.13    2.92
 -13  -6  -4    7.74    1.53
  13   6   4    9.45    2.73
  13  -6   4   10.03    2.47
  14   6   4   23.43    3.73
 -14  -6  -4   30.37    2.61
  15   6   4    4.82    1.85
 -15  -6  -4    5.68    1.12
  16   6   4    5.27    1.46
 -16  -6  -4    6.26    0.94
 -16  -7   4    2.94    0.76
  16   7  -4    6.22    1.24
 -15  -7   4   10.24    1.52
  15   7  -4   12.21    1.99
 -14  -7   4   -0.21    0.60
  14   7  -4   -0.29    1.16
 -13  -7   4    4.67    1.27
  13  -7  -4    2.30    1.17
 -12  -7   4   22.74    2.69
  12  -7  -4   18.69    2.52
  11  -7  -4   80.12    5.30
  10  -7  -4    3.55    1.32
   9  -7  -4    1.44    1.35
  -9   7   4    1.80    1.02
  -9   7   4    4.35    1.67
   9   7  -4   -0.52    1.36
   9  -7  -4    2.24    1.13
  -8   7   4   38.43    4.00
  -8  -7   4   36.26    3.39
  -8   7   4   38.64    4.33
   8   7  -4   30.07    4.23
  -8  -7   4   40.37    3.30
   8  -7  -4   42.97    4.68
   7  -7  -4   11.60    2.49
  -7   7   4   15.51    2.55
  -7  -7   4   12.74    2.03
  -7   7   4   12.39    2.58
   7   7  -4   12.99    2.70
  -7  -7   4   12.79    1.85
  -6   7   4   58.25    4.67
  -6  -7   4   43.51    3.83
  -6   7   4   52.46    5.04
  -6  -7   4   58.91    4.16
   6  -7  -4   50.47    4.71
  -6  -7   4   57.66    4.05
   6   7  -4   56.64    5.35
  -5   7   4   35.46    3.51
  -5  -7   4   29.81    2.95
  -5   7   4   39.31    4.24
  -5  -7   4   32.46    2.95
   5  -7  -4   37.06    3.71
  -5  -7   4   35.12    3.08
  -4   7   4   88.80    5.63
  -4  -7   4   80.92    5.11
  -4   7   4   83.61    6.37
  -4  -7   4   83.57    4.93
  -4  -7   4   94.82    5.31
   4  -7  -4   77.27    5.50
   3  -7  -4   10.46    1.90
  -3   7   4   11.73    1.88
  -3  -7   4   11.22    1.69
  -3   7   4   10.37    2.22
  -3  -7   4   10.69    1.58
  -3  -7   4   10.36    1.61
  -2  -7   4   93.56    5.21
  -2   7   4   91.89    5.61
  -2   7   4   90.70    5.51
  -2   7   4  103.69    6.61
  -2  -7   4   90.49    5.05
  -2  -7   4   86.53    5.16
  -2   7   4  100.62    6.78
  -1  -7   4   80.16    4.82
  -1   7   4   90.49    6.31
  -1  -7   4   96.43    5.09
  -1   7   4   78.78    5.19
  -1   7   4   94.97    5.43
  -1   7   4   95.06    6.29
  -1  -7   4   79.69    5.26
   0   7   4   12.40    1.94
   0   7   4    9.96    1.65
   0   7   4    9.86    2.19
   0  -7   4    9.14    1.76
   1   7   4    1.45    0.88
   1   7   4    0.90    0.87
   1  -7   4    1.63    0.96
   1   7   4    2.93    1.30
   2   7   4   65.87    4.52
   2   7   4   68.50    4.44
   2   7   4   79.25    5.82
   2  -7   4   65.50    4.55
   3  -7   4    3.74    1.31
   3  -7   4    3.74    1.26
   3   7   4    5.72    1.89
   3  -7   4    5.12    1.57
   3   7   4    7.86    1.44
   4  -7   4    0.56    0.68
   4   7   4   -0.23    0.68
   4  -7   4    0.48    0.95
   4  -7   4   -0.70    1.31
   4   7   4    0.38    1.07
   5   7   4   25.73    2.76
   5  -7   4   24.11    2.93
   5  -7   4   24.02    2.80
   5  -7   4   27.65    3.70
   6   7   4   42.86    3.69
   6  -7   4   41.38    4.01
   6  -7   4   41.13    4.70
   6  -7   4   43.15    3.73
   7   7   4    2.27    1.63
   7  -7   4    5.50    1.61
   7   7   4    5.92    1.51
   7  -7   4    3.24    1.38
   7  -7   4    3.27    1.92
   8  -7   4   44.54    3.95
   8  -7   4   33.87    4.60
   8   7   4   30.35    4.40
   8  -7   4   32.28    3.86
   9  -7   4    7.24    2.58
   9   7   4    6.48    2.64
  10  -7   4    1.62    1.75
  10  -7   4    0.52    1.78
  10   7   4   -0.57    1.70
  11  -7   4   -0.77    1.43
  11  -7   4    0.99    1.71
  11   7   4   -0.57    1.61
  12  -7   4    4.56    1.78
  12   7   4    2.71    1.95
  12  -7   4    4.53    2.21
 -13  -7  -4    2.54    1.03
  13   7   4    4.81    2.09
  13  -7   4    1.95    1.45
  14   7   4    5.52    1.97
 -14  -7  -4    4.47    1.03
 -15  -7  -4    2.89    0.83
 -16  -7  -4    0.19    0.39
  16   8  -4    4.12    0.98
  15   8  -4   40.97    3.46
  14   8  -4   24.47    2.93
  13  -8  -4   19.75    2.39
  13   8  -4   27.61    3.36
  12  -8  -4   45.19    3.79
  11  -8  -4   44.63    3.80
  10  -8  -4   19.91    2.59
  -9  -8   4   13.93    1.97
   9  -8  -4   15.65    2.31
   8  -8  -4   25.32    3.77
  -8  -8   4   26.54    2.95
  -8   8   4   29.09    3.83
   8   8  -4   26.53    4.00
  -8  -8   4   22.30    2.56
   8  -8  -4   25.54    2.81
  -7   8   4  179.92    9.69
  -7  -8   4  167.11    8.75
  -7   8   4  175.68   10.33
   7  -8  -4  175.51   10.34
  -7  -8   4  182.21    8.68
   7   8  -4  177.83   10.88
  -6   8   4   59.01    4.90
  -6  -8   4   62.41    4.58
  -6   8   4   64.47    5.69
  -6  -8   4   67.17    4.50
  -6  -8   4   62.83    4.43
   6   8  -4   59.80    5.64
   6  -8  -4   62.40    5.40
  -5   8   4  216.54   10.32
  -5  -8   4  183.90    9.34
  -5   8   4  199.48   11.15
  -5  -8   4  211.14    9.35
   5  -8  -4  195.70   10.38
  -5  -8   4  194.06    9.36
  -4   8   4  169.18    8.63
  -4  -8   4  172.52    8.31
  -4   8   4  159.14    9.62
  -4  -8   4  168.24    7.93
  -4  -8   4  167.22    8.10
   3  -8  -4   90.60    6.14
  -3   8   4  106.99    6.23
  -3   8   4   95.15    6.05
  -3  -8   4   94.63    5.67
  -3   8   4   93.46    6.91
  -3  -8   4   97.39    5.49
  -3  -8   4  107.42    5.82
  -2  -8   4   45.20    3.52
  -2  -8   4   50.10    3.75
  -2   8   4   50.33    4.92
  -2   8   4   54.68    4.16
  -2   8   4   55.21    4.27
  -2  -8   4   51.69    3.65
  -2  -8   4   44.70    4.05
  -1   8   4  166.65    8.31
  -1   8   4  172.09    8.72
  -1   8   4  194.91    9.81
  -1  -8   4  168.57    8.57
  -1  -8   4  157.15    7.92
  -1   8   4  169.17    9.68
   0   8   4  156.30    7.77
   0   8   4  160.73    8.09
   0   8   4  168.70    9.15
   0  -8   4  134.30    7.74
   0  -8   4  151.77    7.40
   1   8   4  491.85   18.71
   1   8   4  491.35   19.02
   1  -8   4  469.35   18.88
   1   8   4  498.42   20.45
   2   8   4  102.52    5.98
   2   8   4   99.46    6.12
   2   8   4  122.97    7.66
   2  -8   4  114.13    6.47
   3   8   4   79.40    5.17
   3   8   4   72.78    6.05
   3  -8   4   81.78    5.30
   4  -8   4   12.30    2.17
   4   8   4   11.92    1.93
   4  -8   4   11.69    2.02
   4   8   4   14.65    2.83
   4  -8   4    8.90    2.09
   5   8   4   45.46    3.86
   5  -8   4   45.86    4.18
   5  -8   4   43.56    4.71
   5  -8   4   51.59    4.08
   6   8   4    1.92    1.16
   6  -8   4    0.89    1.25
   6  -8   4    3.20    1.38
   7  -8   4  114.41    8.60
   7   8   4  114.59    7.17
   7  -8   4  138.53    7.51
   8  -8   4   18.20    3.46
   8  -8   4   28.60    3.21
   9  -8   4   22.82    3.89
  10  -8   4   22.12    3.44
  10  -8   4   22.59    3.88
  11  -8   4   38.14    4.32
  11  -8   4   31.06    4.45
 -12  -8  -4    8.73    1.53
  12  -8   4    4.69    1.68
  12  -8   4    6.10    2.30
  13  -8   4    3.96    1.47
 -13  -8  -4    5.28    1.22
 -14  -8  -4    0.45    0.56
 -15  -8  -4   23.57    1.91
  15   9  -4   -0.20    0.78
  14   9  -4    2.77    1.18
  13   9  -4    2.99    1.34
  12  -9  -4   43.05    3.60
  12   9  -4   38.93    4.14
  11  -9  -4   26.76    2.96
  10  -9  -4   -0.50    1.00
 -10  -9   4    0.21    0.60
   9  -9  -4   -0.25    0.87
  -9  -9   4    0.91    0.68
  -8  -9   4    2.65    1.21
  -8  -9   4    4.08    1.20
   8  -9  -4    4.46    1.35
   7   9  -4   -0.48    1.26
  -7  -9   4    0.25    0.81
  -7  -9   4    0.27    0.81
  -7   9   4   -0.43    1.13
   7  -9  -4    0.86    1.28
  -7  -9   4    0.24    0.84
   7  -9  -4    0.24    0.79
   6  -9  -4    3.93    1.57
  -6   9   4    4.69    1.81
  -6  -9   4    5.42    1.44
  -6  -9   4    5.99    1.48
  -6  -9   4   10.66    1.85
  -5  -9   4   57.09    4.39
  -5   9   4   61.14    5.62
  -5  -9   4   60.58    4.27
  -5  -9   4   58.56    4.35
   5  -9  -4   51.79    4.91
   4  -9  -4   41.54    4.22
  -4   9   4   47.27    4.18
  -4  -9   4   53.62    4.13
  -4   9   4   46.03    4.94
  -4  -9   4   52.43    3.88
  -4  -9   4   54.10    4.05
  -3   9   4  145.59    7.91
  -3   9   4  128.72    7.30
   3  -9  -4  127.15    7.77
  -3  -9   4  123.33    6.95
  -3   9   4  122.07    8.37
  -3  -9   4  126.22    6.76
  -3  -9   4  138.98    7.12
  -2  -9   4   17.67    2.18
  -2  -9   4   18.67    2.28
  -2   9   4   20.85    3.24
  -2  -9   4   21.23    2.33
   2  -9  -4   18.32    2.67
  -2   9   4   17.07    2.33
  -2   9   4   18.64    2.58
  -2  -9   4   17.46    2.53
  -1   9   4   33.81    3.17
  -1   9   4   29.62    3.15
  -1  -9   4   24.89    2.94
  -1  -9   4   29.68    2.88
  -1   9   4   25.46    3.64
   0   9   4    0.48    0.76
   0   9   4   -0.27    0.98
   0   9   4    1.43    1.33
   0  -9   4   -0.55    0.90
   0  -9   4    0.44    0.65
   1   9   4    7.33    1.56
   1   9   4    6.16    1.54
   1  -9   4    4.61    1.36
   1   9   4    9.90    2.20
   2   9   4   24.90    2.73
   2   9   4   21.24    2.69
   2   9   4   25.98    3.57
   2  -9   4   27.31    3.14
   3   9   4   10.06    1.84
   3  -9   4   11.42    2.00
   3   9   4   14.12    2.75
   3  -9   4   11.99    2.15
   4   9   4    2.58    1.71
   4  -9   4    1.34    1.19
   4   9   4    3.20    1.30
   5  -9   4   16.75    3.11
   5  -9   4   18.48    2.52
   5   9   4   15.63    2.33
   6  -9   4   -0.91    1.42
   6  -9   4    1.66    1.13
   6   9   4    0.58    0.81
   7  -9   4   12.07    2.87
   7  -9   4   11.95    2.13
   8  -9   4    2.52    2.00
   8  -9   4    1.76    1.43
   9  -9   4    5.10    2.22
  10  -9   4   -0.50    1.71
  10   9   4    0.48    1.43
  10  -9   4   -0.39    1.51
  11  -9   4    0.46    1.66
  11  -9   4    2.50    1.59
  12  -9   4   13.04    2.82
  12  -9   4   13.69    2.50
 -12  -9  -4   15.80    1.97
  13  -9   4    6.39    1.60
 -13  -9  -4    8.14    1.34
 -14  -9  -4    7.60    1.20
 -15  -9  -4    0.10    0.36
  15  10  -4   15.74    1.85
  14  10  -4   33.98    3.10
  13  10  -4  127.86    7.28
  12  10  -4   79.74    5.76
  11 -10  -4   97.16    5.83
  11  10  -4  102.62    6.88
 -10 -10   4   79.72    4.91
  10 -10  -4   71.17    5.04
  -9 -10   4  176.99    8.63
   9 -10  -4  179.92    8.83
  -8 -10   4  230.75   10.53
   8 -10  -4  230.60   10.50
  -8 -10   4  221.09   10.59
  -7 -10   4    0.51    0.67
  -7 -10   4    1.22    1.00
   7 -10  -4    1.44    1.07
  -7 -10   4    0.55    0.87
  -6 -10   4   20.85    2.72
  -6 -10   4   22.79    2.65
  -6 -10   4   23.09    2.70
   5 -10  -4   89.72    6.82
  -5  10   4   96.84    6.71
  -5 -10   4   91.52    5.95
  -5  10   4   94.63    7.34
  -5 -10   4   93.16    5.69
  -5 -10   4   91.05    5.83
   4 -10  -4  268.35   13.57
  -4  10   4  286.82   13.46
  -4 -10   4  290.48   12.76
  -4  10   4  275.60   14.44
  -4 -10   4  282.46   12.20
  -4 -10   4  290.82   12.53
  -3 -10   4  110.90    6.25
  -3 -10   4  108.17    6.35
  -3  10   4   98.92    7.51
   3 -10  -4   92.95    6.71
  -3  10   4  103.76    6.81
  -3 -10   4  102.75    5.94
  -3 -10   4   94.11    6.51
  -2 -10   4  198.19    9.17
  -2 -10   4  206.50    9.48
  -2 -10   4  176.02    9.44
  -2  10   4  185.67   10.97
  -2 -10   4  189.74    9.08
   2 -10  -4  195.65   10.26
  -2  10   4  184.32    9.85
  -2 -10   4  180.63    9.66
  -1  10   4   95.61    6.17
  -1 -10   4   83.36    5.33
  -1 -10   4   78.35    5.53
  -1  10   4   78.66    6.59
  -1 -10   4   80.95    5.73
   0  10   4  150.46    8.18
   0 -10   4  137.41    7.87
   0 -10   4  136.25    7.34
   0 -10   4  142.37    7.85
   1  10   4   11.50    2.25
   1  10   4    8.84    2.34
   1 -10   4    5.44    1.66
   1 -10   4    9.90    1.99
   2 -10   4   15.46    2.45
   2  10   4   10.21    2.01
   2  10   4   11.61    2.58
   3 -10   4    3.61    1.37
   3  10   4    7.18    2.35
   4  10   4   -0.28    0.74
   4 -10   4    0.28    1.11
   4 -10   4    0.64    1.00
   4  10   4    1.35    1.67
   5  10   4    2.87    1.97
   5 -10   4    5.29    1.47
   6  10   4   11.63    2.87
   6 -10   4    9.00    2.31
   6 -10   4   12.06    2.13
   7 -10   4    0.47    1.56
   7 -10   4    1.14    1.10
   8 -10   4    0.49    1.75
   8  10   4    0.53    1.96
   8 -10   4    2.59    1.40
   9  10   4    1.52    1.75
   9 -10   4    0.97    1.61
  10  10   4    0.46    1.60
  10 -10   4    1.40    1.74
  10 -10   4   -0.37    1.44
  11  10   4    4.44    1.94
  11 -10   4    6.39    2.29
  11 -10   4    7.30    2.02
 -11 -10  -4    7.38    1.45
  12 -10   4   11.80    2.22
 -12 -10  -4   13.93    1.74
  13 -10   4   20.23    2.41
 -13 -10  -4   24.91    2.09
 -14 -10  -4   12.87    1.33
  14  11  -4   20.04    2.21
  13  11  -4   -0.23    0.80
  12  11  -4   11.07    2.07
  11  11  -4   -0.31    1.11
 -10 -11   4   18.86    2.19
  10 -11  -4   25.18    2.66
  10  11  -4   25.19    3.27
  -9 -11   4   37.46    3.27
   9 -11  -4   34.29    3.23
   9  11  -4   40.41    4.15
  -8 -11   4   23.27    2.77
  -8 -11   4   18.98    2.36
   8 -11  -4   21.34    2.55
  -7 -11   4    1.79    0.95
  -7 -11   4    2.50    1.30
  -6 -11   4   17.39    2.34
  -6 -11   4   18.66    2.50
  -6 -11   4   17.91    2.55
  -5 -11   4  247.92   11.29
  -5 -11   4  250.64   11.46
  -5 -11   4  258.57   11.87
  -4 -11   4    1.57    0.91
  -4 -11   4    3.74    1.35
  -4 -11   4    4.44    1.35
  -4 -11   4    3.04    1.46
  -3 -11   4    6.86    1.54
  -3  11   4    9.37    2.08
   3 -11  -4    4.81    1.66
  -3 -11   4    8.18    1.94
  -3 -11   4   10.11    1.87
  -3 -11   4    8.60    2.09
  -3 -11   4    9.00    1.87
   2 -11  -4   41.67    4.32
  -2  11   4   37.23    3.96
  -2 -11   4   43.51    4.20
  -2 -11   4   44.70    3.74
  -2 -11   4   46.75    3.95
  -2 -11   4   38.40    3.97
  -2  11   4   37.62    4.63
  -1  11   4   96.57    6.41
  -1 -11   4   93.88    6.26
  -1 -11   4   94.69    5.85
  -1 -11   4   90.10    6.12
  -1  11   4   71.41    6.62
   0  11   4   15.77    2.61
   0 -11   4    7.84    2.23
   0 -11   4    9.67    1.95
   0 -11   4    9.31    2.01
   1  11   4   36.35    3.77
   1 -11   4   30.69    3.51
   1 -11   4   32.84    3.47
   1  11   4   40.84    4.49
   2  11   4   20.81    2.73
   2 -11   4   20.50    2.72
   2  11   4   14.84    2.93
   2 -11   4   20.19    2.71
   3 -11   4   -0.28    1.05
   3  11   4    0.43    1.36
   3 -11   4    0.28    0.94
   4  11   4   21.11    3.61
   4 -11   4   19.41    2.66
   4 -11   4   23.40    3.18
   4 -11   4   27.26    3.20
   5  11   4    0.49    1.87
   5 -11   4    2.50    1.24
   5 -11   4    2.02    1.21
   5 -11   4    1.69    1.19
   6 -11   4    9.14    1.91
   6  11   4   10.68    3.05
   7  11   4   22.90    4.07
   7 -11   4   21.19    3.54
   8  11   4   13.38    3.18
   8 -11   4   10.98    2.79
  -9 -11  -4    8.95    1.59
   9  11   4    9.74    2.84
   9 -11   4    6.73    2.29
  10 -11   4    4.84    1.99
  10  11   4    5.68    2.18
  10 -11   4    8.87    2.63
 -11 -11  -4    0.16    0.59
  11 -11   4   -0.60    1.29
  11  11   4    2.22    1.60
 -12 -11  -4    3.51    0.88
  12 -11   4    2.44    1.17
  12  11   4    2.33    1.23
 -13 -11  -4    9.37    1.15
  13 -11   4   10.47    1.61
  13  12  -4   60.17    3.98
  12  12  -4   41.26    3.52
  11  12  -4   35.18    3.48
  10  12  -4   47.43    4.23
 -10 -12   4   41.74    3.20
  -9 -12   4   90.43    5.32
  -8 -12   4   78.38    5.05
  -7 -12   4   89.23    5.65
  -7 -12   4   91.45    5.86
  -6 -12   4  107.83    6.46
  -6 -12   4  129.19    6.72
  -6 -12   4   97.52    6.96
  -6 -12   4  116.77    6.91
  -5 -12   4    0.26    0.91
  -5 -12   4    0.99    1.02
  -5 -12   4   -1.03    1.18
  -5 -12   4    1.18    0.98
  -4 -12   4   31.16    3.17
  -4 -12   4   30.46    3.07
  -4 -12   4   25.59    3.28
  -4 -12   4   33.01    3.43
  -4 -12   4   31.37    3.66
  -3 -12   4   33.98    3.26
  -3 -12   4   32.64    3.22
  -3 -12   4   32.82    3.73
  -3 -12   4   43.92    4.19
  -2 -12   4   85.61    5.52
  -2 -12   4   83.15    5.99
  -2 -12   4   91.46    6.31
  -1 -12   4   -0.31    1.23
  -1 -12   4   -0.32    1.28
   0 -12   4   20.96    2.74
   0 -12   4   25.79    3.09
   0 -12   4   24.97    3.05
   1 -12   4    2.60    1.22
   1 -12   4    2.64    2.02
   1 -12   4    3.06    1.83
   2  12   4   23.53    3.59
   2 -12   4   23.62    2.96
   3  12   4    1.73    1.67
   3 -12   4    0.88    1.05
   4  12   4    9.10    2.78
   4 -12   4   12.94    2.24
   5  12   4    8.12    2.66
   6  12   4   12.87    3.18
   7  12   4    8.00    2.73
   8  12   4    2.43    2.16
  -8 -12  -4    2.64    1.01
   9  12   4    9.47    2.59
  -9 -12  -4    7.60    1.41
  10 -12   4    7.37    1.95
  10  12   4    7.52    2.10
  11 -12   4    3.85    1.31
  11  12   4    4.88    1.72
  12 -12   4    8.46    1.55
  12  12   4    7.10    1.65
 -12 -13   4    4.97    1.05
  12  13  -4    4.57    1.13
 -11 -13   4    6.90    1.39
 -10 -13   4    0.23    0.79
  -9 -13   4    9.91    1.57
  -9 -13   4    9.74    1.84
  -8 -13   4    0.64    0.64
  -8 -13   4    1.74    1.22
  -7 -13   4    5.30    1.41
  -7 -13   4    1.23    1.23
  -6 -13   4   39.86    3.49
  -6 -13   4   44.71    3.56
  -6 -13   4   30.88    3.53
  -6 -13   4   35.03    3.84
  -5 -13   4    7.26    1.55
  -5 -13   4    9.11    1.70
  -5 -13   4    5.79    1.74
  -5 -13   4    8.68    2.09
  -4 -13   4   30.99    3.11
  -4 -13   4   28.54    3.02
  -4 -13   4   33.12    3.56
  -4 -13   4   32.58    3.70
  -3 -13   4    5.93    1.43
  -3 -13   4    8.88    1.80
  -3 -13   4    6.90    1.81
  -3 -13   4    7.01    1.95
  -2 -13   4   23.11    3.10
  -2 -13   4   24.52    2.84
  -1 -13   4    6.46    1.94
  -1 -13   4    5.22    1.61
   0 -13   4  190.22    9.92
   1 -13   4    9.22    2.16
   1 -13   4    8.78    1.89
   2 -13   4    5.38    1.66
   3 -13   4    7.82    1.92
   3  13   4    4.56    1.90
   4 -13   4    0.28    0.85
   4  13   4   -0.43    1.78
   5  13   4    9.47    2.55
  -6 -13  -4    1.73    0.99
   6  13   4    2.31    1.84
  -7 -13  -4   42.79    3.29
   7  13   4   31.76    4.44
  -8 -13  -4    8.70    1.47
   8  13   4   13.21    3.05
  -9 -13  -4    8.66    1.35
   9  13   4    8.80    2.30
  10  13   4   16.73    2.77
  10 -13   4   16.65    2.42
 -10 -13  -4   11.87    1.45
  11 -13   4    2.93    1.12
  11  13   4    2.70    1.23
 -11 -14   4    1.22    0.73
 -10 -14   4    4.59    1.14
  -9 -14   4    0.68    0.84
  -8 -14   4    3.69    0.98
  -8 -14   4    2.32    1.29
  -7 -14   4   17.49    2.11
  -7 -14   4   17.51    2.53
  -6 -14   4   15.69    2.07
  -6 -14   4   19.54    2.74
  -5 -14   4   29.82    2.92
  -5 -14   4   30.70    2.93
  -5 -14   4   34.34    3.66
  -4 -14   4   11.59    1.87
  -4 -14   4   11.77    1.85
  -4 -14   4   14.00    2.58
  -3 -14   4   27.66    3.58
  -3 -14   4   20.23    2.60
  -2 -14   4   38.54    4.09
  -2 -14   4   31.53    3.14
  -1 -14   4   20.15    2.83
  -1 -14   4   17.28    2.41
   0 -14   4    0.30    1.00
   0 -14   4   -0.25    1.09
   1 -14   4   87.80    5.93
   2 -14   4  122.48    7.17
  -3 -14  -4   92.24    5.67
   3 -14   4  115.14    6.60
   4  14   4   77.77    6.28
  -4 -14  -4   73.51    4.73
   5  14   4   39.56    4.47
  -5 -14  -4   34.16    3.03
   6  14   4   36.41    4.33
  -6 -14  -4   30.88    2.77
   7  14   4   40.59    4.67
  -7 -14  -4   48.95    3.38
   8  14   4   44.19    4.71
  -8 -14  -4   49.44    3.26
   9  14   4   16.40    2.74
   9 -14   4   15.73    2.30
  -9 -14  -4   11.64    1.42
  10  14   4   32.78    3.42
  10 -14   4   31.85    2.96
 -10 -14  -4   28.98    2.05
 -10 -15   4    1.28    0.68
  -9 -15   4    8.19    1.37
  -8 -15   4   13.04    1.87
  -7 -15   4    2.85    1.14
  -6 -15   4   11.41    1.65
  -6 -15   4   14.48    2.19
  -5 -15   4   11.86    1.68
  -5 -15   4   11.47    1.99
  -4 -15   4   14.37    2.33
  -4 -15   4   17.17    2.15
  -3 -15   4    0.57    1.03
  -3 -15   4    0.21    0.64
  -2 -15   4    0.57    0.94
  -2 -15   4    0.22    0.73
  -1 -15   4    0.28    0.93
  -1 -15   4    1.14    1.01
   0 -15   4    8.25    1.85
   0 -15   4    7.59    1.54
   1 -15   4    0.81    0.93
   1 -15   4   -0.69    0.83
   2 -15   4    3.38    1.30
  -3 -15  -4    0.98    0.76
   3 -15   4    2.26    1.17
  -4 -15  -4    0.57    0.75
   5  15   4    1.01    1.21
  -5 -15  -4    1.43    0.77
   6  15   4    1.01    1.30
  -6 -15  -4   -0.16    0.63
   7  15   4    5.23    1.83
  -7 -15  -4   10.51    1.40
   8  15   4    0.90    1.12
  -8 -15  -4    1.71    0.66
   9  15   4    0.51    0.99
  -9 -15  -4   -0.10    0.40
   9 -15   4   -0.77    0.90
  -8 -16   4    1.08    0.67
  -7 -16   4    0.36    0.60
  -6 -16   4    1.23    1.04
  -5 -16   4    5.56    1.36
  -4 -16   4   18.49    2.35
  -3 -16   4   14.20    2.12
  -3 -16   4   13.55    1.78
  -2 -16   4   11.36    2.02
  -2 -16   4   10.11    1.58
  -1 -16   4   45.04    3.67
  -1 -16   4   30.92    2.80
   0 -16   4   11.81    1.99
   0 -16   4    8.83    1.49
   1 -16   4   46.07    3.62
   1 -16   4   36.91    3.10
   2 -16   4    9.43    1.74
   2 -16   4    6.07    1.33
   3 -16   4   16.11    1.98
  -4 -16  -4   32.26    2.58
  -5 -16  -4   36.16    2.66
  -6 -16  -4   15.26    1.59
  -7 -16  -4    8.82    1.13
   7 -16   4    7.26    1.17
   7 -16   4    5.81    1.36
   7  16   4    7.16    1.55
  -8 -16  -4   15.21    1.32
  -6 -17   4    6.92    1.15
  -5 -17   4    4.41    1.05
  -4 -17   4    2.65    0.97
  -3 -17   4   24.34    2.42
  -2 -17   4   28.02    2.64
  -2 -17   4   23.97    2.13
  -1 -17   4   46.02    3.36
  -1 -17   4   37.29    2.80
   0 -17   4   16.92    2.05
   0 -17   4    9.18    1.38
   1 -17   4    9.52    1.59
   1 -17   4    8.94    1.35
   2 -17   4    1.09    0.74
   3 -17   4    3.33    0.90
   4 -17   4    1.86    0.71
  -5 -17  -4    0.71    0.44
   5 -17   4    1.31    0.62
  -3 -18   4   11.24    1.39
  -2 -18   4    7.50    1.16
  -1 -18   4    1.35    0.59
  -1 -18   4    1.93    0.74
   0 -18   4    1.20    0.52
   1 -18   4    1.00    0.51
   2 -18   4    9.86    1.18
  17   0  -5   -0.41    0.59
 -17   0   5   -0.11    0.48
 -16   0   5    0.32    0.56
 -16   0   5   -0.14    0.44
 -15   0   5    0.42    0.75
 -15   0   5    0.37    0.66
 -14   0   5    0.76    0.90
 -14   0   5    0.23    0.59
 -13   0   5    0.86    0.90
 -13   0   5   -0.52    0.82
 -12   0   5   -0.31    0.93
 -12   0   5    0.29    0.86
 -11   0   5    0.62    0.92
 -10   0   5   -0.33    1.02
 -10   0   5    0.31    0.82
  -9   0   5    0.31    1.04
  -9   0   5    0.61    0.92
  -9   0   5    0.38    1.08
  -8   0   5   -0.30    0.93
  -8   0   5   -0.43    0.71
  -8   0   5   -0.29    1.05
  -8   0   5    1.08    0.94
  -7   0   5    0.65    0.72
  -7   0   5    1.57    1.03
  -7   0   5   -0.27    0.81
  -7   0   5   -0.27    0.77
  -6   0   5    0.21    0.48
  -6   0   5    0.30    0.97
  -6   0   5    0.25    0.81
  -6   0   5   -0.25    0.79
  -5   0   5   -0.21    0.71
  -5   0   5   -0.56    1.18
  -5   0   5    0.92    0.79
  -5   0   5    0.22    0.55
  -4   0   5   -0.21    0.63
  -4   0   5    0.20    0.51
  -4   0   5   -0.21    0.54
  -3   0   5   -0.22    0.62
  -2   0   5    0.21    0.59
  -1   0   5    0.19    0.81
  -1   0   5    0.40    0.79
   0   0   5   -0.18    0.68
   0   0   5   -0.19    0.57
   1   0   5    0.17    0.58
   1   0   5   -0.19    0.59
   2   0   5    0.18    0.64
   3   0   5    0.35    1.09
   3   0   5    0.19    0.59
   3   0   5   -0.17    0.59
   4   0   5    0.74    1.21
   4   0   5    0.30    1.11
   4   0   5    0.17    0.55
   4   0   5   -0.20    0.62
   4   0   5    2.01    0.83
   5   0   5   -0.38    0.66
   5   0   5    0.40    1.25
   5   0   5    0.69    1.23
   5   0   5    0.59    0.76
   6   0   5    0.43    1.36
   6   0   5    1.55    1.39
   6   0   5    0.63    0.70
   6   0   5    0.55    0.77
   6   0   5    0.44    1.31
   6   0   5    0.22    0.75
   7   0   5   -0.47    1.88
   7   0   5    0.42    1.58
   7   0   5   -0.73    0.93
   7   0   5   -0.31    1.01
   7   0   5   -0.48    1.51
   8   0   5   -1.58    1.81
   8   0   5   -0.27    1.31
   8   0   5    0.34    1.16
   8   0   5    3.41    1.40
   8   0   5   -0.52    2.24
   9   0   5   -0.57    2.11
   9   0   5    0.29    1.09
   9   0   5   -0.36    1.53
   9   0   5   -1.14    1.23
   9   0   5   -2.21    2.40
  10   0   5   -0.59    1.76
  10   0   5   -0.31    1.16
  10   0   5    0.38    1.24
  10   0   5   -0.30    1.07
  10   0   5   -1.15    2.22
  11   0   5    1.78    2.04
  11   0   5   -0.63    1.36
  11   0   5    0.37    1.39
  11   0   5   -0.58    1.99
  12   0   5   -1.12    1.94
  12   0   5    0.36    1.28
  12   0   5   -1.10    2.51
  12   0   5   -1.21    1.41
  13   0   5    0.50    1.58
  13   0   5   -0.50    1.71
  13   0   5   -0.96    1.19
  14   0   5    0.42    1.39
  14   0   5   -0.84    1.50
  14   0   5    0.27    0.93
  15   0   5   -0.33    1.08
  15   0   5    0.65    1.16
  16   0   5   -0.46    0.83
  17   1  -5    9.14    1.30
  17  -1  -5    6.54    1.09
 -17  -1   5    8.51    1.13
 -17   1   5    7.63    1.05
 -17  -1   5    9.36    1.07
 -16  -1   5    2.11    0.84
 -16   1   5    2.50    0.78
 -16  -1   5    3.80    0.92
 -15  -1   5    3.97    1.19
 -15   1   5    3.85    1.23
 -15  -1   5    5.51    1.22
 -15   1   5    4.35    1.05
 -14  -1   5   14.62    2.26
 -14   1   5   15.26    2.26
 -14  -1   5   18.97    2.31
 -14   1   5   17.39    2.19
 -13  -1   5   34.49    3.50
 -13   1   5   37.90    3.62
 -13  -1   5   36.92    3.45
 -13   1   5   35.94    3.36
 -12  -1   5   97.93    6.54
 -12   1   5  103.23    6.64
 -12  -1   5  106.37    6.62
 -12   1   5  103.55    6.39
 -11  -1   5   12.64    2.31
 -11   1   5   17.43    2.66
 -11  -1   5   15.60    2.47
 -11   1   5   18.60    2.58
 -10  -1   5   41.78    4.08
 -10   1   5   43.67    4.11
 -10  -1   5   35.78    3.77
 -10   1   5   39.68    3.89
   9   1  -5   95.85    7.72
  -9  -1   5  102.77    6.65
  -9   1   5   89.54    6.30
  -9  -1   5   96.58    6.43
  -9   1   5   94.90    6.35
  -9   1   5  104.30    7.22
  -9  -1   5  101.70    7.12
  -8  -1   5  751.10   27.48
  -8   1   5  718.58   27.34
  -8   1   5  786.20   28.40
  -8  -1   5  717.86   27.32
  -8   1   5  685.95   27.07
  -8   1   5  716.49   28.16
  -8  -1   5  730.27   28.23
  -7   1   5  166.08    8.42
  -7   1   5  186.62    9.62
  -7   1   5  206.31   10.23
  -7  -1   5  189.01    9.35
  -7   1   5  197.38    9.49
  -7  -1   5  174.41    9.20
  -7   1   5  194.85    9.49
  -6   1   5  302.56   13.03
  -6   1   5  308.39   13.77
  -6   1   5  352.46   14.80
  -6  -1   5  342.10   13.86
  -6   1   5  329.44   13.75
  -6  -1   5  311.63   13.65
  -6   1   5  331.67   13.81
  -5  -1   5  208.29    9.51
  -5   1   5  221.84    9.58
  -5   1   5  221.86   10.67
  -5  -1   5  209.54    9.75
  -5   1   5  206.59    9.70
  -5  -1   5  212.19    9.75
  -5   1   5  206.91    9.68
  -4  -1   5  548.12   20.35
  -4   1   5  560.20   20.38
  -4  -1   5  539.64   20.43
  -4   1   5  558.49   20.60
  -4   1   5  548.81   20.83
  -4  -1   5  545.81   20.85
  -4  -1   5  545.97   20.56
  -4   1   5  555.42   20.59
  -3   1   5  365.30   14.65
  -3  -1   5  362.94   14.65
  -2   1   5  821.54   29.04
  -2  -1   5  816.56   29.02
  -1   1   5  476.16   18.03
  -1  -1   5  467.32   17.97
  -1  -1   5  490.74   18.06
   0   1   5  443.05   16.17
   0  -1   5  421.05   16.07
   0   1   5  395.57   15.73
   0  -1   5  423.25   16.03
   1   1   5  481.67   18.01
   1  -1   5  480.37   17.99
   1  -1   5  483.70   17.94
   2   1   5  367.44   14.42
   2  -1   5  379.44   14.49
   2  -1   5  370.26   14.36
   3  -1   5  447.62   19.29
   3   1   5  440.98   19.17
   3   1   5  470.70   16.90
   3   1   5  486.72   17.15
   3  -1   5  466.34   17.06
   3   1   5  454.05   16.89
   3   1   5  476.41   19.59
   3  -1   5  404.29   17.44
   3   1   5  454.26   17.22
   3  -1   5  461.56   17.34
   4  -1   5  150.23    9.18
   4   1   5  144.14    8.98
   4  -1   5  136.71    8.30
   4   1   5  166.58    7.29
   4   1   5  178.31    7.65
   4  -1   5  160.40    7.41
   4   1   5  152.76    7.21
   4   1   5  164.97    9.47
   4  -1   5  139.80    7.75
   5  -1   5  123.67    8.30
   5   1   5  107.47    7.92
   5  -1   5  108.77    7.56
   5   1   5  136.17    6.48
   5  -1   5  139.62    6.58
   5   1   5  133.06    6.50
   5   1   5  122.80    8.34
   5  -1   5  100.02    6.69
   5   1   5  139.76    6.71
   5  -1   5  136.66    6.65
   6  -1   5   47.99    5.02
   6   1   5   35.05    4.42
   6  -1   5   35.45    4.36
   6  -1   5   38.63    3.78
   6   1   5   47.36    3.50
   6  -1   5   49.54    3.62
   6   1   5   41.81    4.80
   6  -1   5   30.04    3.44
   6   1   5   46.76    3.56
   6  -1   5   51.96    3.71
   7  -1   5  235.74   13.01
   7   1   5  231.49   12.84
   7  -1   5  180.86   11.56
   7   1   5  218.34   10.94
   7  -1   5  196.21   10.80
   7   1   5  254.26   10.63
   7  -1   5  240.00   10.56
   7   1   5  234.95   13.13
   7  -1   5  216.50   11.29
   7   1   5  249.65   10.77
   7  -1   5  244.11   10.67
   8  -1   5   97.86    8.02
   8   1   5  101.74    8.12
   8  -1   5   82.10    7.01
   8   1   5  102.62    6.71
   8  -1   5   90.54    6.51
   8   1   5   95.46    5.91
   8  -1   5   83.64    5.73
   8   1   5  108.83    8.58
   8   1   5   92.78    5.93
   8  -1   5  106.53    6.26
   9  -1   5   78.69    7.27
   9   1   5   61.79    6.68
   9  -1   5   82.08    6.78
   9   1   5   71.20    5.27
   9  -1   5   74.91    5.38
   9   1   5   69.48    5.61
   9  -1   5   73.42    5.88
   9  -1   5   59.24    4.89
   9   1   5   67.50    5.05
   9   1   5   78.70    7.48
  10   1   5    4.26    2.27
  10   1   5    2.17    1.38
  10  -1   5    0.62    1.03
  10   1   5    3.72    1.92
  10  -1   5    3.00    1.71
  10   1   5    2.95    1.28
  10  -1   5    2.38    1.26
  10  -1   5    0.57    1.89
  10   1   5    3.45    2.22
  11   1   5   14.01    3.51
  11   1   5   20.86    3.17
  11  -1   5   11.23    2.48
  11  -1   5   20.01    3.92
  11   1   5   12.12    3.22
  11   1   5   11.62    2.29
  11  -1   5   11.97    2.42
  12  -1   5   21.21    3.98
  12   1   5   20.29    4.02
  12  -1   5   16.64    2.86
  12   1   5   23.60    3.23
  12   1   5   30.11    4.68
  12   1   5   17.15    2.71
  12  -1   5   15.70    2.58
  13   1   5   46.58    5.37
  13  -1   5   45.05    5.21
  13   1   5   42.87    5.22
  13   1   5   28.43    3.49
  13  -1   5   31.11    3.61
  14   1   5   25.56    3.73
  14   1   5   19.92    3.33
  14  -1   5   20.25    3.44
  14   1   5   14.27    2.29
  15  -1   5    1.94    1.40
  15   1   5    1.94    1.44
  15   1   5    3.68    1.60
  16  -1   5    2.03    1.03
  16   1   5    3.42    1.22
  16   1   5    3.41    1.24
 -17  -2   5   14.11    1.37
 -17   2   5   13.33    1.31
 -17  -2   5   11.99    1.25
  17   2  -5   13.30    1.45
  17  -2  -5   11.38    1.36
 -16  -2   5   11.94    1.55
 -16   2   5   11.10    1.45
 -16  -2   5   11.65    1.46
  16   2  -5    9.87    1.56
  16  -2  -5   11.54    1.65
 -15  -2   5   25.91    2.47
 -15  -2   5   25.06    2.52
 -15   2   5   29.35    2.67
 -14  -2   5    0.47    0.87
 -14  -2   5    0.25    0.69
 -14   2   5    0.71    0.81
 -13  -2   5    4.59    1.43
 -13   2   5    4.26    1.30
 -13  -2   5    3.38    1.26
 -13   2   5    4.10    1.39
 -12  -2   5  126.95    7.44
 -12   2   5  125.60    7.12
 -12  -2   5  128.34    7.57
 -12   2   5  122.27    7.40
 -11  -2   5  161.66    8.81
 -11   2   5  148.70    8.38
 -11  -2   5  172.88    9.16
 -11   2   5  154.90    8.78
 -10   2   5    0.60    0.94
 -10  -2   5    1.59    1.18
 -10  -2   5    1.60    1.06
 -10   2   5    0.64    1.05
  -9  -2   5   62.74    4.94
  -9   2   5   65.36    5.03
   9   2  -5   55.90    5.83
  -9   2   5   76.99    5.79
  -9   2   5   54.47    5.02
  -9  -2   5   58.47    4.84
  -9   2   5   56.63    4.65
  -9   2   5   54.15    5.11
  -9  -2   5   57.20    5.22
  -8  -2   5   95.84    6.43
  -8   2   5  110.36    6.73
  -8   2   5  114.65    7.44
  -8   2   5   98.35    6.80
  -8  -2   5  101.01    6.54
  -8   2   5   96.49    6.34
  -8   2   5  116.24    7.44
  -8  -2   5  117.39    7.46
  -7   2   5  112.74    7.20
  -7   2   5  131.51    7.98
  -7  -2   5  118.53    7.08
  -7   2   5  126.02    7.12
  -7  -2   5  128.98    7.25
  -7   2   5  129.47    7.21
  -6   2   5   42.54    3.42
  -6   2   5   48.65    4.12
  -6   2   5   43.75    4.25
  -6  -2   5   53.63    4.06
  -6   2   5   48.99    3.93
  -6  -2   5   59.09    4.25
  -6   2   5   40.06    3.63
  -5   2   5   38.01    3.12
  -5   2   5   35.62    3.34
  -5   2   5   35.74    3.79
  -5  -2   5   34.89    3.15
  -5   2   5   36.21    3.23
  -5  -2   5   38.19    3.29
  -5   2   5   36.56    3.24
  -4  -2   5   13.72    1.93
  -4   2   5   15.99    2.03
  -4   2   5   12.22    1.76
  -4   2   5   14.77    2.03
  -4  -2   5    9.23    1.59
  -4   2   5   16.81    2.13
  -4  -2   5   14.08    2.01
  -4   2   5    9.77    2.01
  -3   2   5    7.61    1.42
  -3   2   5    5.08    1.24
  -3  -2   5    8.62    1.57
  -2   2   5   22.32    2.38
  -2   2   5   20.80    2.31
  -2  -2   5   24.23    2.47
  -2  -2   5   24.74    2.56
  -1   2   5    0.19    0.57
  -1  -2   5    0.20    0.60
  -1   2   5    0.39    0.62
  -1  -2   5    0.40    0.59
   0   2   5    4.77    1.05
   0  -2   5    3.31    1.03
   0   2   5    2.87    0.94
   0  -2   5    2.66    0.89
   1   2   5   66.63    4.12
   1   2   5   67.85    4.20
   1  -2   5   66.60    4.17
   1  -2   5   67.14    4.22
   2  -2   5   12.04    1.70
   2   2   5   15.42    1.87
   2  -2   5   13.46    1.77
   2   2   5   14.22    2.61
   3  -2   5   52.19    4.99
   3   2   5   58.23    4.99
   3   2   5   50.34    3.41
   3  -2   5   54.13    3.58
   3   2   5   55.21    3.60
   3   2   5   51.92    3.49
   3   2   5   49.09    4.83
   3  -2   5   51.35    4.04
   3   2   5   55.32    3.71
   3  -2   5   53.73    3.68
   4  -2   5   53.30    5.15
   4   2   5   61.18    5.28
   4  -2   5   45.96    4.44
   4   2   5   61.27    3.86
   4   2   5   66.31    4.04
   4  -2   5   58.97    3.88
   4   2   5   63.14    3.92
   4   2   5   51.58    5.12
   4  -2   5   54.91    4.35
   5  -2   5   15.38    3.03
   5   2   5   16.27    2.85
   5  -2   5    9.46    2.37
   5   2   5   18.79    2.07
   5   2   5   18.88    2.09
   5   2   5   15.16    2.89
   5  -2   5   17.95    2.51
   5   2   5   17.80    2.13
   5  -2   5   15.30    1.96
   6   2   5   42.34    4.65
   6  -2   5   30.75    4.05
   6  -2   5   26.68    3.99
   6   2   5   41.22    3.37
   6  -2   5   43.05    3.38
   6   2   5   41.71    3.32
   6   2   5   39.11    4.66
   6  -2   5   31.03    3.52
   7  -2   5  113.20    8.24
   7   2   5  102.80    7.92
   7  -2   5  104.04    7.74
   7  -2   5  106.47    6.49
   7   2   5  114.81    6.90
   7  -2   5  105.98    6.90
   7  -2   5  104.42    6.16
   7   2   5  114.10    6.26
   7   2   5   96.10    8.09
   7  -2   5   94.08    6.86
   7   2   5  117.07    6.48
   7  -2   5  114.35    6.42
   8  -2   5   15.30    3.36
   8   2   5   20.34    3.71
   8  -2   5   11.50    2.68
   8   2   5   14.09    2.28
   8  -2   5   18.80    2.54
   8   2   5   15.61    2.67
   8  -2   5    9.97    2.24
   8   2   5   16.12    2.25
   8  -2   5   13.33    2.14
   8   2   5   14.95    3.24
   8  -2   5   13.72    2.53
   9   2   5    2.38    2.05
   9   2   5    4.10    1.40
   9  -2   5    2.35    1.21
   9   2   5    3.88    1.61
   9  -2   5    2.18    1.49
   9   2   5    2.22    1.20
   9  -2   5    3.13    1.39
   9  -2   5    4.34    2.35
   9  -2   5    3.13    1.89
   9   2   5    2.19    1.81
  10   2   5   27.30    4.75
  10   2   5   26.19    3.25
  10  -2   5   26.64    3.31
  10   2   5   37.77    4.11
  10   2   5   37.45    3.60
  10  -2   5   23.41    3.59
  10   2   5   32.47    4.87
  10  -2   5   32.46    4.36
  10  -2   5   33.07    4.92
  11   2   5   24.16    4.53
  11   2   5   28.20    3.51
  11   2   5   21.72    2.74
  11  -2   5   15.41    2.92
  11  -2   5   20.64    4.05
  11   2   5   30.12    4.67
  11   2   5   20.16    2.81
  11  -2   5   14.04    2.45
  12  -2   5    1.06    1.90
  12   2   5    0.54    2.00
  12  -2   5   -0.35    1.38
  12   2   5    1.38    1.33
  12   2   5    1.17    2.10
  12   2   5    0.30    1.21
  12  -2   5    0.30    1.32
  13  -2   5    2.80    1.38
  13   2   5    3.38    1.47
  13   2   5    3.36    2.08
  13  -2   5    1.42    1.63
  13   2   5    1.57    1.94
  14   2   5    7.12    1.68
  14   2   5    8.26    2.49
  14  -2   5    5.58    2.07
  14   2   5    8.82    2.30
  15   2   5    5.69    1.86
  15  -2   5    5.53    1.76
  15   2   5    5.89    1.86
  16   2   5    1.14    0.94
  16   2   5   -0.64    0.76
 -17  -3   5   11.50    1.20
 -16  -3   5   20.85    1.96
 -16   3   5   21.38    1.91
 -16  -3   5   21.55    1.98
  16   3  -5   20.64    2.06
  16  -3  -5   22.88    2.18
 -15  -3   5   14.20    1.83
 -15   3   5   15.86    1.87
 -15  -3   5   12.11    1.75
 -14  -3   5   23.58    2.57
 -14  -3   5   19.96    2.42
 -14   3   5   18.44    2.28
 -13  -3   5   54.04    4.30
 -13  -3   5   49.17    4.13
 -13   3   5   52.44    4.15
 -12  -3   5   33.69    3.45
 -12   3   5   26.83    3.09
 -12  -3   5   26.92    3.18
 -11  -3   5   10.54    2.11
 -11   3   5    7.97    1.88
 -11  -3   5   10.61    2.08
 -11   3   5    9.33    1.81
  11  -3  -5    8.04    1.59
 -10  -3   5  128.29    7.50
 -10   3   5  109.23    6.84
 -10   3   5  113.05    7.12
 -10  -3   5  118.50    7.26
  -9   3   5  146.85    8.40
   9   3  -5  163.32   10.55
  -9  -3   5  174.08    8.90
  -9   3   5  165.48    9.53
  -9   3   5  137.71    8.84
  -9  -3   5  162.49    8.77
  -9   3   5  148.71    8.28
  -9   3   5  145.53    9.03
  -9  -3   5  153.69    9.15
  -8   3   5   14.09    2.41
  -8   3   5    9.94    2.31
  -8  -3   5   12.67    2.15
  -8   3   5   14.69    2.25
  -8  -3   5   10.46    1.98
  -8   3   5   13.53    2.18
  -7   3   5   73.57    5.57
  -7   3   5   71.62    5.85
  -7  -3   5   73.97    5.20
  -7   3   5   76.46    5.25
  -7  -3   5   79.51    5.36
  -7   3   5   72.55    5.13
  -6   3   5   46.66    4.11
  -6   3   5   32.87    4.02
  -6  -3   5   38.31    3.61
  -6   3   5   43.59    3.72
  -6  -3   5   42.17    3.68
  -6   3   5   52.64    3.92
  -5   3   5   19.80    2.25
  -5   3   5   21.27    2.65
  -5   3   5   20.88    3.08
  -5  -3   5   20.27    2.45
  -5  -3   5   21.76    2.52
  -5   3   5   18.02    2.27
  -4   3   5   57.31    4.05
  -4   3   5   61.25    4.47
  -4   3   5   61.73    5.12
  -4  -3   5   58.65    4.16
  -4   3   5   65.29    4.28
  -4   3   5   64.34    4.42
  -4  -3   5   65.80    4.51
  -3   3   5  174.96    7.76
  -3   3   5  152.86    7.82
  -3   3   5  145.14    8.52
  -3  -3   5  159.44    7.64
  -3   3   5  161.67    7.64
  -3   3   5  154.32    7.74
  -3  -3   5  148.97    7.68
  -3  -3   5  162.64    8.01
  -2   3   5   53.40    3.80
  -2  -3   5   54.18    3.85
  -2  -3   5   57.39    4.03
  -2   3   5   55.45    3.78
  -2   3   5   51.85    3.86
  -1   3   5   28.02    2.60
  -1  -3   5   28.21    2.61
  -1  -3   5   26.01    2.57
  -1   3   5   34.00    2.92
   0   3   5   36.07    2.92
   0  -3   5   34.49    2.89
   0  -3   5   37.02    3.07
   0   3   5   32.54    2.87
   1   3   5   40.70    3.13
   1  -3   5   47.23    3.34
   1  -3   5   39.81    3.19
   1   3   5   41.95    3.03
   1   3   5   40.51    3.18
   2   3   5  101.16    5.17
   2   3   5  100.18    5.42
   2  -3   5   95.27    5.07
   2   3   5   99.21    5.12
   2   3   5   88.50    5.13
   2  -3   5   91.82    5.17
   3  -3   5  157.85    8.93
   3   3   5  135.72    8.27
   3   3   5  131.27    6.58
   3   3   5  143.17    6.74
   3  -3   5  147.28    6.78
   3   3   5  135.37    6.66
   3   3   5  134.60    8.60
   3  -3   5  130.09    7.43
   3   3   5  147.75    6.98
   3  -3   5  139.66    6.89
   4  -3   5  115.70    7.84
   4   3   5  119.51    7.74
   4  -3   5  116.32    7.43
   4   3   5  131.11    6.29
   4  -3   5  128.82    6.26
   4   3   5  118.96    6.07
   4   3   5  111.18    5.93
   4   3   5  108.29    7.79
   4  -3   5  110.98    6.84
   5  -3   5  165.43   10.10
   5   3   5  168.29    9.96
   5  -3   5  167.49    9.87
   5  -3   5  195.27    8.92
   5  -3   5  179.35    8.35
   5   3   5  188.83    8.43
   5   3   5  183.94    8.27
   5   3   5  177.33    8.21
   5   3   5  171.48   10.43
   5  -3   5  163.83    9.14
   6  -3   5   77.30    6.81
   6   3   5   83.42    6.88
   6  -3   5   91.52    7.03
   6  -3   5   89.96    5.79
   6   3   5  103.20    5.65
   6   3   5  107.68    5.71
   6   3   5   97.86    7.57
   6  -3   5   78.38    6.07
   6  -3   5  106.62    5.86
   6   3   5  101.69    5.72
   7  -3   5   10.11    1.99
   7  -3   5   10.80    2.74
   7  -3   5    7.68    2.39
   7   3   5   10.53    2.71
   7   3   5   10.43    1.77
   7   3   5   11.35    2.92
   7  -3   5   10.18    2.16
   7   3   5   11.59    1.98
   7  -3   5   13.75    2.09
   8  -3   5   42.16    5.22
   8   3   5   57.57    5.98
   8  -3   5   45.67    5.07
   8   3   5   47.61    4.39
   8  -3   5   33.86    3.97
   8   3   5   56.50    4.14
   8   3   5   46.71    5.64
   8  -3   5   42.81    4.55
   8   3   5   43.70    3.90
   8  -3   5   46.24    3.98
   9  -3   5   23.30    4.01
   9   3   5   31.09    4.71
   9  -3   5   27.35    3.99
   9   3   5   28.62    3.54
   9   3   5   27.59    2.99
   9  -3   5   15.07    2.84
   9   3   5   21.12    4.09
   9   3   5   22.53    2.96
   9  -3   5   23.30    2.92
  10  -3   5   22.84    4.09
  10   3   5   19.48    3.96
  10  -3   5   25.44    3.84
  10   3   5   23.29    3.19
  10  -3   5   21.51    3.22
  10   3   5   16.52    2.50
  10   3   5   23.80    4.36
  10   3   5   16.78    2.65
  10  -3   5   17.53    2.69
  11  -3   5    9.67    2.89
  11   3   5   11.06    2.97
  11  -3   5    7.74    2.16
  11   3   5   10.68    2.30
  11  -3   5    9.65    2.20
  11   3   5    4.24    1.50
  11   3   5   12.43    3.28
  11   3   5    5.16    1.64
  11  -3   5    4.90    1.57
  12   3   5   29.20    4.66
  12  -3   5   18.20    3.61
  12   3   5   22.31    4.02
  12   3   5   22.28    3.05
  12  -3   5   17.10    2.81
  13   3   5    6.70    2.46
  13  -3   5    3.15    1.79
  13   3   5    7.33    2.37
  13   3   5    3.23    1.46
  14  -3   5    1.49    1.53
  14   3   5    3.40    1.76
  14   3   5    0.96    0.83
  15  -3   5    3.65    1.43
  15   3   5    2.57    1.28
  15   3   5    4.87    1.68
 -16  -4   5    3.33    0.86
 -16  -4   5    4.25    0.89
 -15  -4   5   -0.17    0.58
 -15  -4   5    0.36    0.57
 -14  -4   5    0.22    0.68
 -14  -4   5    0.22    0.59
 -13  -4   5    6.56    1.57
 -13  -4   5   10.68    1.83
 -12  -4   5    4.75    1.48
 -12  -4   5    6.36    1.69
  12  -4  -5    6.00    1.44
 -11  -4   5    1.48    1.06
 -11  -4   5    1.23    0.91
  11  -4  -5    0.71    1.00
 -11  -4   5    1.20    0.86
 -10  -4   5   58.40    4.87
 -10  -4   5   63.03    4.99
  -9   4   5    8.77    2.06
  -9  -4   5    5.95    1.53
   9   4  -5    5.97    2.17
  -9  -4   5   11.66    2.08
  -8   4   5   23.19    3.21
  -8   4   5   28.28    3.68
  -8  -4   5   27.08    3.07
  -8  -4   5   26.03    3.01
  -7   4   5   40.00    4.13
  -7   4   5   46.79    4.76
  -7  -4   5   52.83    4.17
  -7  -4   5   52.17    4.19
  -7   4   5   43.34    3.84
  -6   4   5   53.79    5.01
  -6   4   5   52.26    4.46
  -5   4   5   36.94    4.10
  -5   4   5   37.37    3.55
  -4  -4   5    0.19    0.57
  -4  -4   5   -0.25    0.60
  -4   4   5   -0.26    0.64
  -3   4   5   46.31    4.42
  -3   4   5   41.90    3.63
  -3  -4   5   52.98    3.91
  -3  -4   5   50.85    3.46
  -2   4   5   20.56    2.36
  -2  -4   5   18.54    2.14
  -2  -4   5   16.03    2.12
  -1   4   5   20.60    2.34
  -1  -4   5   24.68    2.38
  -1  -4   5   21.25    2.34
   0   4   5   53.68    3.58
   0   4   5   56.17    3.96
   0  -4   5   56.63    3.78
   0  -4   5   54.29    3.88
   1   4   5   79.68    4.56
   1   4   5   81.04    4.92
   1   4   5   86.46    6.34
   1  -4   5   75.08    4.86
   1  -4   5   80.47    4.67
   1  -4   5   78.01    4.85
   2   4   5   36.06    2.80
   2   4   5   36.81    3.04
   2   4   5   27.11    3.53
   2  -4   5   28.68    2.92
   2  -4   5   27.95    2.57
   3   4   5    1.53    1.26
   3   4   5    1.89    0.84
   3   4   5    1.27    0.68
   3   4   5    2.38    1.43
   3  -4   5    2.84    1.16
   3  -4   5    2.04    0.98
   3   4   5    1.81    0.72
   4   4   5    3.74    1.77
   4  -4   5    8.42    1.79
   4   4   5    9.38    1.48
   4   4   5   12.14    1.67
   4  -4   5    9.90    2.16
   4  -4   5    7.96    1.64
   5   4   5   15.30    1.94
   5  -4   5   10.82    2.43
   5  -4   5    9.86    1.79
   5   4   5    8.86    2.40
   5  -4   5    9.01    1.96
   6   4   5   12.19    1.81
   6  -4   5   14.40    2.83
   6  -4   5   13.34    2.14
   6   4   5    5.76    2.41
   6  -4   5   10.02    2.06
   7   4   5   11.13    1.83
   7  -4   5    5.57    2.15
   7  -4   5    8.69    1.89
   7   4   5    5.76    2.34
   7  -4   5    7.46    1.91
   8   4   5    1.47    1.68
   8  -4   5   -0.44    1.44
   8   4   5    1.57    1.13
   8   4   5    1.76    0.97
   8   4   5    1.71    1.70
   8  -4   5    1.60    1.13
   8  -4   5    0.55    1.09
   9   4   5   21.34    3.82
   9  -4   5   20.96    3.82
   9  -4   5   20.92    3.55
   9   4   5   30.94    3.52
   9   4   5   23.41    2.87
   9  -4   5   13.43    2.69
   9   4   5   18.80    4.10
   9  -4   5   19.04    2.70
  10   4   5   -0.54    1.77
  10  -4   5    0.85    1.52
  10  -4   5   -1.04    1.64
  10   4   5    2.08    1.42
  10  -4   5   -0.35    1.27
  10   4   5   -0.28    0.78
  10   4   5    1.88    2.15
  10   4   5    0.30    0.89
  10  -4   5   -0.30    0.99
  11  -4   5   12.73    3.03
  11  -4   5   20.34    3.32
  11   4   5   12.67    3.05
  11   4   5   15.06    2.63
  11  -4   5   11.68    2.41
  11   4   5   13.63    2.21
  11   4   5   12.31    3.44
  11   4   5   12.56    2.33
  11  -4   5   15.64    2.44
  12   4   5    6.04    1.85
  12  -4   5    2.37    1.77
  12   4   5    5.89    2.30
  12  -4   5    8.28    2.30
  12   4   5    8.01    2.79
  13   4   5   -1.28    1.53
  13   4   5    0.28    0.91
  13   4   5   -0.50    1.79
 -13  -4  -5    0.88    0.66
  14   4   5    0.88    0.88
  14   4   5    0.81    1.51
  14   4   5   -0.34    1.13
  15   4   5    0.30    1.05
 -16  -5   5   19.55    1.79
  15   5  -5   30.30    2.91
 -15  -5   5   32.12    2.66
 -14  -5   5   47.66    3.60
  13  -5  -5   11.13    1.78
 -13  -5   5   14.85    2.08
  12  -5  -5    9.67    1.79
 -12  -5   5    9.69    1.95
  11  -5  -5  111.10    6.28
 -11  -5   5  105.12    6.15
 -11  -5   5  106.99    6.73
 -10  -5   5   19.11    2.54
 -10  -5   5   16.38    2.62
  -9  -5   5   31.39    3.14
  -9  -5   5   23.68    3.02
  -8   5   5   23.02    3.29
  -8  -5   5   27.76    3.08
  -8   5   5   23.92    3.54
  -7   5   5    9.77    2.11
  -7   5   5   11.20    2.53
  -6   5   5    2.25    1.11
  -6   5   5    1.23    1.08
  -5   5   5   36.67    3.58
  -5  -5   5   30.80    3.09
  -5   5   5   28.64    3.83
  -5  -5   5   27.04    2.95
  -4   5   5   11.56    1.94
  -4  -5   5    9.77    1.69
  -4   5   5   17.30    2.79
  -4  -5   5   15.06    1.93
  -4  -5   5   16.08    2.17
  -3  -5   5    3.07    0.97
  -3   5   5    2.32    0.96
  -3  -5   5    1.32    0.73
  -3   5   5    2.24    1.18
  -3  -5   5    1.34    0.79
  -3  -5   5    1.03    0.92
  -2  -5   5   34.31    3.07
  -2   5   5   33.53    3.15
  -2  -5   5   32.10    2.87
  -2   5   5   33.65    3.80
  -2  -5   5   29.70    2.66
  -2  -5   5   36.14    3.32
  -1   5   5   19.55    2.33
  -1  -5   5   20.65    2.33
  -1  -5   5   17.13    2.28
   0   5   5   20.66    2.21
   0   5   5   27.77    2.70
   0   5   5   27.96    3.59
   0  -5   5   29.64    2.79
   0  -5   5   21.21    2.59
   1   5   5   10.09    1.48
   1   5   5   10.48    1.64
   1   5   5    6.89    2.17
   1  -5   5    5.73    1.49
   2   5   5    3.54    1.13
   2   5   5    4.58    1.10
   2   5   5    3.14    1.66
   2  -5   5    2.41    1.02
   3  -5   5    6.32    1.53
   3   5   5    3.30    1.65
   3   5   5    3.21    1.03
   3   5   5    4.05    1.71
   3   5   5    3.18    0.99
   3  -5   5    2.69    1.04
   4   5   5   17.14    3.12
   4  -5   5   14.57    2.42
   4   5   5   19.39    2.18
   4   5   5   17.34    2.02
   4  -5   5   17.06    2.88
   4  -5   5   15.99    2.26
   4   5   5   14.76    2.92
   5   5   5    3.63    1.82
   5  -5   5    5.36    1.54
   5   5   5    7.48    2.32
   5   5   5    7.90    1.45
   5   5   5    9.88    1.59
   5  -5   5    7.58    2.15
   5  -5   5    6.98    1.62
   6   5   5   78.58    6.88
   6  -5   5   64.32    5.53
   6   5   5   70.88    4.64
   6  -5   5   78.51    6.40
   6  -5   5   81.13    5.37
   7   5   5   88.31    7.57
   7  -5   5   71.11    6.01
   7   5   5   92.28    5.40
   7  -5   5   79.98    6.61
   7  -5   5   84.04    5.73
   8   5   5   70.12    6.97
   8   5   5   59.91    4.46
   8  -5   5   59.35    5.72
   8  -5   5   65.35    5.09
   9   5   5   90.25    6.07
   9   5   5   71.82    5.11
   9  -5   5   69.84    6.21
   9   5   5   74.77    7.44
  10   5   5   91.86    6.20
  10   5   5   79.69    5.32
  10  -5   5   89.84    6.83
  10   5   5   77.63    7.57
  11   5   5   47.35    4.41
  11   5   5   39.77    3.68
  11  -5   5   50.55    4.89
  11   5   5   40.78    5.58
  12   5   5    3.29    1.43
  12  -5   5    3.48    1.63
  12   5   5    3.85    2.12
 -13  -5  -5   14.46    1.80
  13   5   5   17.51    3.45
  13   5   5   10.93    1.94
 -14  -5  -5   17.45    1.77
  14   5   5   12.09    2.62
 -15  -5  -5   16.39    1.49
  15   5   5   14.84    2.36
 -16  -6   5    3.50    0.72
 -15  -6   5   10.66    1.42
  15   6  -5   10.72    1.69
 -14  -6   5    3.45    1.05
  14  -6  -5    2.20    0.85
 -13  -6   5   -0.23    0.68
  13  -6  -5    0.20    0.77
 -12  -6   5   13.16    2.07
  12  -6  -5   14.98    2.10
 -11  -6   5    8.65    1.81
  11  -6  -5   15.60    2.24
  10  -6  -5  110.21    6.44
 -10  -6   5  113.57    6.49
  -9  -6   5   20.44    2.58
  -8  -6   5    4.03    1.31
  -7   6   5    6.10    1.64
  -7  -6   5    6.99    1.68
  -7   6   5    3.88    1.61
  -6   6   5    6.05    1.64
  -6  -6   5    5.82    1.59
  -6   6   5    2.99    1.76
  -5  -6   5    0.23    0.72
  -5   6   5    0.63    0.88
  -5  -6   5    0.51    0.81
  -5   6   5    0.42    1.18
  -4   6   5    0.87    0.82
  -4  -6   5    0.98    0.77
  -4   6   5    0.82    0.99
  -4  -6   5    0.65    0.91
  -4  -6   5    0.25    0.60
  -3  -6   5    2.38    0.95
  -3   6   5    2.65    0.99
  -3   6   5    1.91    0.86
  -3  -6   5    0.93    0.83
  -3   6   5    3.62    1.55
  -3  -6   5    2.04    0.89
  -3  -6   5    0.84    0.88
  -2  -6   5    7.65    1.53
  -2   6   5    6.17    1.53
  -2   6   5   10.11    1.76
  -2  -6   5    8.53    1.67
  -2   6   5    4.32    1.72
  -2  -6   5    8.64    1.54
  -2  -6   5    6.49    1.59
  -1   6   5  123.01    8.05
  -1  -6   5  131.41    6.83
  -1  -6   5  119.01    6.97
  -1   6   5  113.18    6.74
  -1   6   5  129.31    6.97
   0   6   5   73.28    4.42
   0   6   5   69.40    4.80
   0   6   5   79.86    5.03
   0   6   5   61.37    5.74
   0  -6   5   61.00    4.68
   1  -6   5   43.52    3.78
   1   6   5   41.58    3.22
   1   6   5   52.17    3.94
   1   6   5   40.46    4.56
   2   6   5    1.42    0.78
   2   6   5    0.19    0.46
   2   6   5    1.24    1.30
   2  -6   5    0.26    0.85
   3   6   5    1.57    0.76
   3   6   5    4.24    1.05
   3  -6   5    0.78    0.90
   3   6   5    3.42    1.70
   4   6   5    0.44    1.31
   4  -6   5    0.33    0.81
   4   6   5    0.45    1.47
   4   6   5    1.23    0.68
   4   6   5    0.20    0.52
   4  -6   5   -0.26    0.79
   5   6   5   22.62    3.68
   5  -6   5   27.48    3.38
   5  -6   5   21.53    2.83
   5   6   5   29.87    2.80
   5   6   5   25.53    2.55
   5   6   5   26.16    3.92
   5  -6   5   26.44    3.72
   6   6   5   11.14    2.81
   6   6   5   20.04    2.26
   6  -6   5   18.89    3.26
   6  -6   5   14.38    2.36
   6   6   5   11.82    2.93
   6  -6   5   10.61    2.20
   7   6   5    4.18    1.18
   7  -6   5    2.19    1.69
   7  -6   5    3.24    1.38
   7   6   5    4.23    2.23
   8   6   5    5.92    1.50
   8  -6   5    4.36    2.18
   8  -6   5    4.91    1.65
   8   6   5    3.39    2.25
   9   6   5   23.14    3.08
   9   6   5   23.14    2.74
   9  -6   5   21.76    3.57
   9   6   5   26.58    4.50
  10   6   5   12.45    2.27
  10  -6   5   10.58    2.65
  10   6   5   10.14    3.10
  11   6   5   14.36    2.40
  11  -6   5   15.41    2.81
  11   6   5   17.76    3.68
  12   6   5    1.37    1.05
  12   6   5    1.04    1.78
  12  -6   5    0.33    1.28
 -13  -6  -5    1.01    0.82
  13   6   5    3.49    1.79
 -14  -6  -5    2.68    0.77
  14   6   5    1.02    1.17
 -15  -6  -5    0.58    0.44
  15   7  -5   18.73    2.08
  14   7  -5   33.92    3.22
  13  -7  -5    3.48    1.16
  12  -7  -5    9.15    1.74
  11  -7  -5    4.01    1.41
  10  -7  -5   13.56    2.07
 -10  -7   5   14.94    2.20
   9  -7  -5    1.26    1.03
  -9  -7   5    3.92    1.35
  -8  -7   5   60.14    4.60
  -7  -7   5   38.89    3.66
  -6   7   5    2.41    1.24
  -6  -7   5    4.38    1.28
  -6   7   5    6.17    2.01
  -5  -7   5   21.65    2.52
  -5   7   5   23.72    3.04
  -5  -7   5   26.19    2.91
  -5   7   5   27.55    3.74
  -4  -7   5   61.97    4.32
  -4   7   5   61.62    4.85
  -4   7   5   58.73    4.74
  -4  -7   5   61.07    4.50
  -4   7   5   56.63    5.53
  -3   7   5   13.86    2.22
  -3   7   5   14.99    2.26
  -3  -7   5    9.53    1.73
  -3   7   5   11.11    2.54
  -3  -7   5   12.65    1.84
  -3  -7   5   14.99    2.34
  -2  -7   5   40.65    3.40
  -2  -7   5   33.17    3.10
  -2   7   5   40.08    4.44
  -2  -7   5   31.12    2.90
  -2  -7   5   31.42    3.43
  -2   7   5   40.87    3.63
  -2   7   5   36.10    3.49
  -1   7   5   83.95    6.56
  -1   7   5   80.27    5.36
  -1   7   5   83.09    5.51
  -1  -7   5   80.16    4.90
  -1  -7   5   80.79    5.58
   0   7   5   50.56    3.55
   0   7   5   45.04    3.79
   0   7   5   47.12    3.93
   0   7   5   37.12    4.53
   0  -7   5   38.70    3.83
   1   7   5   11.37    1.88
   1   7   5    8.53    1.49
   1   7   5    9.59    2.51
   1  -7   5    6.07    1.67
   2   7   5   16.07    2.20
   2   7   5   14.57    2.10
   2   7   5   15.79    1.96
   2   7   5   12.49    2.75
   2  -7   5   13.53    2.26
   3   7   5   19.39    2.43
   3   7   5   23.38    2.44
   3   7   5   17.95    3.28
   3   7   5   19.30    2.27
   3  -7   5   17.66    2.50
   4   7   5   16.17    2.04
   4   7   5   11.12    1.89
   4   7   5   14.67    1.88
   4  -7   5   14.18    2.27
   4   7   5   11.27    2.91
   5   7   5    1.86    1.53
   5  -7   5    1.78    1.12
   5   7   5    1.47    1.54
   5   7   5    1.35    0.78
   5  -7   5    0.28    1.06
   6   7   5   19.84    3.75
   6   7   5   26.00    4.06
   6  -7   5   32.25    3.38
   6  -7   5   33.32    4.27
   7   7   5   45.54    5.53
   7   7   5   70.27    6.53
   7  -7   5   54.70    5.48
   7  -7   5   61.99    4.88
   8  -7   5    9.14    2.54
   8  -7   5    8.62    2.05
   8   7   5   10.44    2.80
   9   7   5    6.69    1.68
   9  -7   5   11.75    2.65
   9   7   5   10.78    2.94
  10   7   5   36.44    3.77
  10   7   5   38.96    5.23
  10  -7   5   39.86    4.46
  11   7   5   25.61    4.23
  11  -7   5   28.36    3.64
  12   7   5   17.94    3.23
  12  -7   5   16.56    2.67
 -13  -7  -5   30.63    2.51
  13   7   5   28.67    3.75
  13  -7   5   27.52    3.06
 -14  -7  -5   10.94    1.33
  15   8  -5    2.55    0.90
  14   8  -5    2.97    1.06
  13  -8  -5    3.81    1.13
  13   8  -5    4.16    1.40
  12  -8  -5    8.09    1.56
  11  -8  -5   -0.23    0.96
  10  -8  -5    7.66    1.64
 -10  -8   5    9.66    1.76
   9  -8  -5   22.14    2.66
  -9  -8   5   23.44    2.71
   8  -8  -5   54.29    4.19
  -8  -8   5   54.94    4.37
  -7  -8   5  249.11   11.57
  -6  -8   5    1.97    1.12
  -5  -8   5   32.80    3.19
  -5  -8   5   36.55    3.57
  -5   8   5   35.60    4.37
  -5   8   5   39.08    3.96
  -5   8   5   32.76    3.68
  -4  -8   5   42.23    3.73
  -4   8   5   28.28    4.02
  -4  -8   5   30.35    3.04
  -4  -8   5   28.12    3.45
  -4   8   5   43.73    4.07
  -4   8   5   38.91    3.86
  -3  -8   5    7.22    1.63
  -3   8   5    4.92    1.84
  -3  -8   5    6.28    1.38
  -3  -8   5    6.39    1.78
  -3   8   5    4.69    1.44
  -3   8   5    7.19    1.70
  -2  -8   5   66.30    4.62
  -2   8   5   70.70    6.18
  -2  -8   5   60.06    4.34
  -2  -8   5   63.86    5.02
  -2   8   5   67.16    4.96
  -2   8   5   66.05    5.03
  -1  -8   5   16.47    2.23
  -1   8   5   15.16    2.36
  -1   8   5   19.03    2.50
  -1  -8   5   14.84    2.06
  -1  -8   5   14.82    2.32
   0   8   5   42.21    3.75
   0   8   5   46.97    4.07
   0   8   5   38.71    4.63
   0  -8   5   42.18    3.49
   0  -8   5   45.14    4.07
   1   8   5   13.71    2.22
   1  -8   5    9.10    2.05
   2   8   5   15.31    2.18
   2   8   5   16.74    2.34
   2  -8   5   17.38    2.51
   2   8   5   13.85    2.96
   3   8   5   97.41    6.25
   3   8   5  111.87    8.14
   3  -8   5  107.88    6.60
   4   8   5   42.09    3.84
   4  -8   5   43.76    3.98
   4   8   5   45.42    5.16
   5  -8   5    1.16    1.16
   5   8   5   -1.02    1.68
   6  -8   5  114.38    6.93
   6   8   5   98.98    8.39
   7   8   5   19.57    3.53
   7  -8   5   15.90    3.18
   7  -8   5   18.37    2.70
   7   8   5   11.71    3.08
   8   8   5   11.48    2.96
   8  -8   5   14.18    2.95
   8  -8   5   11.57    2.35
   8   8   5    8.34    2.46
   9   8   5    9.23    1.85
   9   8   5    5.30    2.12
   9  -8   5    8.17    2.20
  10   8   5    0.52    1.46
  10  -8   5    0.38    1.45
  11   8   5    7.68    2.44
  11  -8   5    5.40    1.91
 -12  -8  -5    7.40    1.35
  12  -8   5    3.45    1.41
 -13  -8  -5    0.99    0.64
  13  -8   5    1.82    1.06
 -14  -8  -5    1.71    0.59
 -14  -9   5    3.17    0.71
  14   9  -5    2.57    1.00
  13   9  -5    3.00    1.19
  12  -9  -5   18.97    2.20
  12   9  -5   21.17    2.77
  11  -9  -5   16.35    2.15
 -10  -9   5  185.85    8.92
  10  -9  -5  198.77    9.20
  -9  -9   5   70.95    4.87
   9  -9  -5   72.46    4.84
  -8  -9   5   62.29    4.70
   8  -9  -5   61.49    4.45
  -7  -9   5   20.78    2.70
   7  -9  -5   20.44    2.53
  -6  -9   5  327.34   14.23
  -5  -9   5   21.02    3.13
  -5  -9   5   28.41    3.17
  -5  -9   5   26.64    2.91
  -4  -9   5  112.98    7.48
  -4  -9   5  124.03    6.87
  -4  -9   5  126.88    7.21
  -3   9   5   68.68    5.24
  -3   9   5   69.42    5.45
  -3  -9   5   67.21    5.38
  -3  -9   5   63.48    4.67
  -3  -9   5   84.39    5.36
  -3   9   5   67.06    6.25
  -2   9   5   93.64    6.10
  -2   9   5  100.65    6.43
  -2  -9   5   73.69    5.82
  -2  -9   5   83.94    5.44
  -2  -9   5  100.80    5.96
  -2   9   5   65.82    6.45
  -1   9   5  117.33    6.90
  -1   9   5  125.45    7.29
  -1  -9   5   94.30    6.67
  -1  -9   5  114.56    6.39
  -1  -9   5  121.29    6.60
  -1   9   5   86.09    7.46
   0   9   5  192.49    9.36
   0   9   5  191.91    9.60
   0   9   5  197.05   10.94
   0  -9   5  165.56    8.60
   0  -9   5  184.81    9.61
   0   9   5  153.29   10.38
   1   9   5  244.51   11.07
   1   9   5  219.20   10.96
   1  -9   5  217.05   11.03
   1   9   5  242.96   12.88
   2   9   5   91.78    6.14
   2   9   5  105.28    7.79
   2  -9   5   96.82    6.39
   3   9   5   44.93    5.22
   3  -9   5   46.86    4.17
   4   9   5   66.50    6.27
   4  -9   5   55.13    4.63
   5   9   5  172.94   11.48
   5  -9   5  202.94    9.92
   6   9   5   10.16    2.99
   6  -9   5   15.13    2.45
   7   9   5   26.26    4.35
   7  -9   5   29.50    3.39
   7  -9   5   27.45    3.93
   8   9   5   12.97    3.27
   8  -9   5   22.50    2.93
   8  -9   5   18.36    3.24
   9  -9   5   29.64    4.00
   9   9   5   22.07    3.84
  10  -9   5    1.77    1.53
  11  -9   5    6.17    1.90
 -12  -9  -5   10.38    1.46
  12  -9   5    7.44    1.74
 -13  -9  -5    0.24    0.49
  13  -9   5    0.59    0.83
 -14 -10   5    1.82    0.53
 -14 -10   5    2.69    0.78
  14  10  -5    2.38    0.85
  13  10  -5    6.65    1.34
  12  10  -5    3.54    1.23
  11 -10  -5    2.90    1.12
  11  10  -5    1.89    1.17
  10 -10  -5    1.47    0.96
  10  10  -5    1.18    1.14
  -9 -10   5    1.87    1.01
   9 -10  -5   -0.22    0.82
  -8 -10   5    0.77    0.93
   8 -10  -5    2.28    1.16
  -7 -10   5   53.96    4.36
   7 -10  -5   48.09    3.84
  -6 -10   5    0.57    1.02
  -6 -10   5    0.37    1.21
  -5 -10   5   37.11    3.45
  -5 -10   5   39.84    3.75
  -5 -10   5   34.78    3.89
  -4 -10   5   30.88    3.23
  -4 -10   5   42.82    3.88
  -4 -10   5   33.43    3.89
  -3 -10   5   44.94    3.84
  -3 -10   5   52.66    4.23
  -3 -10   5   45.04    4.46
  -2 -10   5    3.33    1.23
  -2 -10   5    2.71    1.27
  -2 -10   5    2.02    1.38
  -1 -10   5    2.05    1.08
  -1 -10   5    3.16    1.26
  -1 -10   5    1.64    1.18
   0 -10   5    2.81    1.17
   0 -10   5    2.23    1.23
   0  10   5    4.77    2.07
   0 -10   5    3.08    1.20
   1 -10   5    7.19    1.88
   1 -10   5    7.48    1.66
   1  10   5   10.69    2.74
   2  10   5   26.77    3.99
   2 -10   5   26.78    3.23
   3  10   5   90.01    7.42
   3 -10   5   86.51    5.97
   4  10   5    7.54    2.66
   4 -10   5    8.95    2.13
   5  10   5    3.65    2.26
   5 -10   5    2.94    1.40
   6  10   5   47.78    5.73
   6 -10   5   58.90    4.68
   7 -10   5    0.86    1.28
   7  10   5    1.58    1.89
   8 -10   5    3.16    1.76
   8  10   5    1.51    1.87
   9 -10   5    0.36    1.40
   9  10   5    0.46    1.36
  10 -10   5    4.18    1.67
  10  10   5    3.13    1.74
  11 -10   5    1.65    1.22
 -11 -10  -5    1.96    0.82
  12 -10   5    0.88    0.85
 -12 -10  -5    2.34    0.74
 -13 -10  -5    7.09    0.92
 -13 -11   5    6.90    1.16
  13  11  -5    8.94    1.38
 -12 -11   5   30.43    2.77
  12  11  -5   36.16    3.01
 -11 -11   5   41.58    3.59
  11  11  -5   60.54    4.19
 -10 -11   5   40.46    3.74
  10 -11  -5   44.74    3.31
  -9 -11   5   47.81    3.60
   9 -11  -5   46.59    3.46
  -8 -11   5  124.81    6.74
  -8 -11   5  111.08    7.23
   8 -11  -5  121.86    6.39
  -7 -11   5   24.54    2.85
  -7 -11   5   18.34    2.90
  -6 -11   5   48.78    4.23
  -6 -11   5   41.16    4.35
  -5 -11   5  447.48   17.43
  -5 -11   5  459.63   17.93
  -4 -11   5  309.52   12.83
  -4 -11   5  288.88   12.90
  -3 -11   5   34.80    3.37
  -3 -11   5   36.22    3.62
  -3 -11   5   36.47    4.01
  -2 -11   5   55.58    4.43
  -2 -11   5   48.03    4.68
  -1 -11   5  239.75   11.07
  -1 -11   5  235.66   11.70
   0 -11   5  396.20   16.52
   0 -11   5  417.46   17.39
   0  11   5  405.14   18.51
   1 -11   5  310.66   13.67
   1  11   5  337.18   15.99
   1 -11   5  316.14   14.27
   2  11   5   35.92    4.59
   2 -11   5   30.81    3.52
   3  11   5  276.14   14.68
   3 -11   5  277.53   12.74
   4  11   5  202.03   12.15
   4 -11   5  207.95   10.29
   5  11   5  157.99   10.45
   5 -11   5  157.79    8.48
   6  11   5   32.74    4.70
   6 -11   5   45.51    3.94
   7  11   5   19.05    3.87
   7 -11   5   27.75    3.06
   7 -11   5   23.90    3.59
   8 -11   5   48.26    4.72
   8  11   5   38.14    4.83
  -9 -11  -5   28.07    2.41
   9 -11   5   27.74    3.41
   9  11   5   20.56    3.49
  10 -11   5   20.67    2.82
  10  11   5   15.07    2.79
 -11 -11  -5    8.30    1.16
  11 -11   5    4.21    1.37
 -12 -11  -5    1.73    0.56
  12 -11   5    1.07    0.73
 -12 -12   5    1.16    0.63
 -12 -12   5    2.45    0.75
 -11 -12   5    4.13    1.10
 -11 -12   5    6.43    1.26
 -10 -12   5   28.89    2.90
  -9 -12   5   23.46    2.84
  -8 -12   5   41.46    3.90
  -8 -12   5   46.27    3.59
  -7 -12   5    3.48    1.54
  -7 -12   5    3.68    1.32
  -7 -12   5    3.49    1.36
  -6 -12   5    5.63    1.70
  -6 -12   5    6.39    1.70
  -5 -12   5   34.83    3.28
  -5 -12   5   29.74    3.54
  -5 -12   5   30.52    3.29
  -5 -12   5   31.49    3.47
  -4 -12   5   94.75    5.76
  -4 -12   5   75.41    5.92
  -4 -12   5   97.66    6.05
  -4 -12   5   82.50    5.94
  -3 -12   5  131.86    7.27
  -3 -12   5  127.37    7.79
  -2 -12   5   42.55    3.72
  -2 -12   5   31.87    3.65
  -1 -12   5   75.60    5.23
  -1 -12   5   77.80    5.68
   0 -12   5   22.30    2.99
   0 -12   5   22.58    2.80
   1 -12   5    6.02    1.76
   1 -12   5    6.11    1.60
   1  12   5    6.28    2.21
   2 -12   5   33.78    3.34
   2 -12   5   33.34    3.51
   2  12   5   24.70    3.79
   3  12   5   13.94    3.01
   3 -12   5   18.58    2.63
   4  12   5    4.18    2.03
   4 -12   5   11.73    2.08
   5  12   5    6.18    2.42
   5 -12   5    5.53    1.65
   6  12   5    7.13    2.38
   6 -12   5    7.37    1.61
   7  12   5    8.28    2.39
   7 -12   5    5.98    1.90
   7 -12   5    8.70    1.72
   8  12   5    2.12    1.75
  -8 -12  -5    6.12    1.26
  -9 -12  -5   18.51    1.84
   9 -12   5   17.18    2.60
   9  12   5   19.22    3.00
  10 -12   5    7.36    1.65
  10  12   5    6.58    1.82
  11 -12   5   -0.38    0.86
  11  12   5   -0.22    0.81
 -11 -13   5   10.53    1.35
 -11 -13   5   10.25    1.41
 -10 -13   5   23.39    2.22
 -10 -13   5   23.40    2.29
  -9 -13   5   14.04    1.90
  -9 -13   5   11.03    1.87
  -8 -13   5    6.80    1.53
  -8 -13   5    6.21    1.45
  -7 -13   5   11.44    1.99
  -7 -13   5   13.65    2.16
  -6 -13   5   51.84    4.31
  -6 -13   5   51.11    4.40
  -5 -13   5   19.87    2.39
  -5 -13   5   13.07    2.22
  -5 -13   5   16.54    2.50
  -4 -13   5    8.10    1.64
  -4 -13   5    6.80    1.68
  -4 -13   5    4.57    1.53
  -3 -13   5   97.92    5.78
  -3 -13   5   89.21    5.96
  -3 -13   5   80.38    5.84
  -2 -13   5  118.06    6.85
  -2 -13   5  129.86    7.41
  -2 -13   5  132.24    7.58
  -1 -13   5   86.10    5.64
  -1 -13   5   88.54    6.03
   0 -13   5   36.65    3.40
   0 -13   5   31.29    3.40
   1 -13   5   36.29    3.47
   1 -13   5   39.34    3.68
   2 -13   5   49.71    4.07
   2 -13   5   57.61    4.38
   2  13   5   53.74    5.22
   3 -13   5    5.90    1.51
   3  13   5   12.27    2.65
   3 -13   5    9.13    1.84
   4  13   5    4.21    1.88
   4 -13   5    6.83    1.54
   5  13   5   25.65    3.86
   6  13   5   25.38    3.70
   6 -13   5   19.16    2.92
  -6 -13  -5   19.03    2.17
   7  13   5   32.24    4.30
   7 -13   5   28.28    3.33
  -7 -13  -5   32.50    2.63
   8 -13   5   -0.27    1.04
   8  13   5    1.46    1.54
  -8 -13  -5    3.47    0.94
   9 -13   5    3.91    1.24
   9  13   5    4.32    1.57
  -9 -13  -5    6.31    1.00
  10 -13   5   30.52    2.70
  10  13   5   29.45    3.05
 -10 -14   5   -0.12    0.46
  -9 -14   5    2.09    0.80
  -9 -14   5    3.95    0.99
  -8 -14   5   14.78    1.90
  -8 -14   5   15.21    1.90
  -7 -14   5   12.48    1.89
  -7 -14   5   12.63    1.90
  -6 -14   5    0.24    0.86
  -6 -14   5    0.24    0.79
  -5 -14   5    8.56    1.73
  -5 -14   5    6.87    1.62
  -4 -14   5    0.26    0.86
  -4 -14   5    1.04    0.93
  -4 -14   5    1.06    0.87
  -3 -14   5    4.24    1.46
  -3 -14   5    6.54    1.51
  -3 -14   5    7.29    1.52
  -2 -14   5   14.52    2.30
  -2 -14   5   10.85    2.00
  -2 -14   5   16.60    2.18
  -1 -14   5    2.07    1.12
  -1 -14   5    2.29    1.19
  -1 -14   5    1.15    0.89
   0 -14   5    0.25    1.11
   0 -14   5    2.47    1.07
   0 -14   5    2.09    1.01
   1 -14   5   87.79    5.38
   1 -14   5   87.26    5.49
   2 -14   5    2.95    1.16
   3 -14   5    1.10    0.76
   3  14   5    0.70    1.05
  -3 -14  -5    2.14    0.91
  -4 -14  -5   17.36    2.01
   4 -14   5   13.49    1.94
   4  14   5   15.87    2.73
   5 -14   5    0.20    0.73
   5  14   5    0.36    1.30
  -5 -14  -5    0.34    0.56
   6  14   5    2.13    1.54
  -6 -14  -5    4.12    1.01
   7 -14   5    1.69    0.99
   7  14   5    2.00    1.28
  -7 -14  -5    4.23    0.95
   8 -14   5    6.09    1.37
   8  14   5    9.65    1.96
  -8 -14  -5    6.88    1.03
   9 -14   5    0.34    0.64
  -9 -14  -5    0.33    0.35
   9  14   5    0.24    0.88
  -8 -15   5    4.41    0.96
  -7 -15   5    6.47    1.24
  -6 -15   5   14.01    1.82
  -5 -15   5    1.44    0.87
  -4 -15   5    0.22    0.68
  -3 -15   5   -0.19    0.62
  -3 -15   5   -0.22    0.80
  -2 -15   5    0.39    0.70
  -2 -15   5    0.90    0.87
  -1 -15   5   14.28    1.93
  -1 -15   5   17.13    2.18
   0 -15   5    5.40    1.26
   0 -15   5    7.37    1.54
   1 -15   5   -0.40    0.77
   1 -15   5    0.21    0.66
   2 -15   5    0.19    0.67
   3 -15   5   -0.38    0.72
  -3 -15  -5    0.32    0.60
   4 -15   5    1.77    0.88
  -4 -15  -5    2.11    0.77
   5 -15   5    1.61    0.79
  -5 -15  -5    3.55    0.89
  -6 -15  -5    4.54    0.87
  -7 -15  -5    7.45    1.00
  -6 -16   5    4.74    0.92
  -5 -16   5    0.45    0.56
  -4 -16   5    1.15    0.70
  -3 -16   5    2.43    0.83
  -2 -16   5    2.00    0.75
  -2 -16   5    1.24    0.79
  -1 -16   5    6.35    1.18
  -1 -16   5    3.75    1.08
   0 -16   5    3.05    0.93
   0 -16   5    1.77    0.83
   1 -16   5   10.24    1.46
   2 -16   5    9.53    1.41
   3 -16   5    5.50    1.08
   4 -16   5    3.82    0.91
  -4 -16  -5    3.32    0.78
   5 -16   5    0.36    0.51
  -5 -16  -5    0.59    0.45
  -1 -17   5    5.58    0.94
   0 -17   5    3.97    0.84
   1 -17   5    0.93    0.57
   2 -17   5    1.34    0.59
 -16   0   6   28.02    1.98
  16   0  -6   26.48    2.06
 -15   0   6    0.75    0.58
 -14   0   6    4.51    1.15
 -13   0   6    2.40    1.04
 -13   0   6    1.77    0.91
 -12   0   6    1.66    1.04
 -12   0   6    4.16    1.24
 -11   0   6    0.31    0.81
 -11   0   6    0.29    0.77
 -10   0   6   47.06    4.31
 -10   0   6   45.87    4.20
  -9   0   6  229.05   11.40
  -9   0   6  220.77   11.15
  -9   0   6  225.19   10.23
  -8   0   6    9.34    2.04
  -8   0   6    5.69    1.59
  -8   0   6    6.16    1.50
  -7   0   6   20.18    2.52
  -7   0   6   26.76    3.13
  -7   0   6   21.99    2.96
  -7   0   6   26.02    3.31
  -6   0   6    3.82    1.49
  -6   0   6    1.66    1.05
  -6   0   6    1.54    0.96
  -5   0   6  293.63   12.85
  -5   0   6  263.42   12.80
  -5   0   6  288.96   12.47
  -4   0   6    0.26    0.83
  -4   0   6    0.24    0.64
  -4   0   6   -0.29    0.87
  -3   0   6  185.65    8.72
  -3   0   6  176.36    9.07
  -3   0   6  169.71    8.98
  -2   0   6  133.90    6.82
  -2   0   6  120.39    6.98
  -2   0   6  127.20    7.05
  -1   0   6  114.13    6.14
  -1   0   6  111.35    6.47
  -1   0   6  118.94    6.54
  -1   0   6  110.70    6.12
   0   0   6  109.33    6.31
   0   0   6  109.14    5.98
   1   0   6  190.19    9.06
   1   0   6  188.75    8.78
   2   0   6  252.34   11.58
   2   0   6  286.53   11.63
   3   0   6  136.32    6.86
   3   0   6  130.54    7.18
   3   0   6  144.73    7.21
   4   0   6  323.12   13.09
   4   0   6  296.57   12.66
   5   0   6  546.72   20.25
   5   0   6  526.98   19.92
   6   0   6  667.61   23.72
   6   0   6  636.42   24.49
   6   0   6  613.33   23.28
   7   0   6   47.95    4.07
   7   0   6   36.00    5.30
   7   0   6   47.30    4.52
   7   0   6   40.68    3.74
   8   0   6   94.96    6.25
   8   0   6   98.38    8.58
   8   0   6   99.14    6.92
   8   0   6   97.01    6.22
   9   0   6   45.07    4.23
   9   0   6   34.42    5.26
   9   0   6   45.93    4.55
   9   0   6   35.66    3.65
  10   0   6   35.38    3.74
  10   0   6   26.41    4.69
  10   0   6   37.78    4.04
  10   0   6   32.92    3.45
  11   0   6    0.85    0.98
  11   0   6    2.10    1.89
  11   0   6    1.33    1.37
  12   0   6   23.09    2.82
  12   0   6   22.56    2.94
  12   0   6   31.24    4.39
  13   0   6   10.23    1.88
  13   0   6   13.94    2.85
  14   0   6   10.94    2.11
 -16  -1   6    9.16    1.10
 -16   1   6   11.34    1.19
  16  -1  -6    7.76    1.10
 -15  -1   6    1.50    0.65
 -15   1   6    1.30    0.65
 -14  -1   6    0.39    0.65
 -14   1   6   -0.19    0.66
 -14  -1   6    0.55    0.63
 -13  -1   6   -0.24    0.67
 -13   1   6    0.23    0.70
 -13  -1   6    0.45    0.67
 -12  -1   6    3.31    1.29
 -12   1   6    3.82    1.34
 -12  -1   6    5.01    1.44
 -12   1   6    4.03    1.31
 -11  -1   6   15.81    2.46
 -11   1   6   14.21    2.36
 -11   1   6   13.39    2.21
 -11  -1   6   16.46    2.44
 -10  -1   6   42.93    4.11
 -10   1   6   43.19    4.11
 -10  -1   6   40.73    4.01
 -10   1   6   43.61    4.07
 -10  -1   6   42.38    3.43
  -9  -1   6    6.19    1.72
  -9   1   6    7.48    2.61
  -9   1   6    5.70    1.67
  -9  -1   6    4.48    1.50
  -9  -1   6    3.84    1.18
  -8  -1   6  151.34    8.53
  -8   1   6  155.75    8.63
  -8  -1   6  153.49    8.51
  -8   1   6  156.20    8.51
  -8  -1   6  132.83    7.54
  -8   1   6  143.49    7.55
  -7  -1   6   15.99    2.33
  -7   1   6   14.14    2.10
  -7  -1   6   18.49    2.60
  -7  -1   6   21.97    2.86
  -7   1   6   23.37    2.99
  -7  -1   6   23.07    3.04
  -7   1   6   14.38    2.51
  -6  -1   6   35.99    3.42
  -6   1   6   34.41    3.32
  -6  -1   6   29.45    3.31
  -6  -1   6   40.32    3.85
  -6   1   6   42.65    3.90
  -6   1   6   34.93    3.74
  -6  -1   6   36.97    3.84
  -5  -1   6    2.79    1.15
  -5   1   6    5.81    1.61
  -5   1   6    4.95    1.45
  -5  -1   6    5.89    1.58
  -5  -1   6    4.06    1.36
  -5   1   6    4.01    1.23
  -4  -1   6    2.92    1.21
  -4   1   6    1.31    0.87
  -4  -1   6    3.14    1.13
  -4   1   6    3.17    1.16
  -4   1   6    3.19    1.19
  -4  -1   6    0.58    0.82
  -3  -1   6   60.30    4.20
  -3   1   6   56.26    4.09
  -3   1   6   47.86    4.12
  -3  -1   6   52.00    4.25
  -3  -1   6   52.78    4.29
  -2  -1   6    2.35    0.88
  -2   1   6    2.67    0.92
  -2   1   6    0.50    0.79
  -2  -1   6    2.08    1.04
  -2   1   6    2.06    1.03
  -2  -1   6    2.59    1.03
  -1  -1   6   19.47    2.20
  -1   1   6   16.95    2.12
  -1  -1   6   18.46    2.20
  -1  -1   6   16.54    2.24
  -1   1   6   24.06    2.67
  -1  -1   6   19.89    2.46
   0   1   6    7.23    1.35
   0   1   6    5.82    1.37
   0  -1   6    5.83    1.28
   0  -1   6    7.12    1.49
   0   1   6    6.78    1.57
   0  -1   6    5.33    1.42
   1   1   6    0.39    0.58
   1   1   6    1.46    0.86
   1  -1   6    2.09    0.88
   1  -1   6    1.16    0.76
   1   1   6    2.11    0.91
   1  -1   6    1.65    0.84
   2   1   6    2.36    0.94
   2   1   6    2.33    0.99
   2  -1   6    1.70    0.97
   2   1   6    0.99    0.69
   2   1   6    1.66    0.88
   2  -1   6    0.94    0.78
   3   1   6   29.78    2.81
   3   1   6   34.12    3.05
   3  -1   6   31.35    2.97
   3   1   6   37.63    3.08
   3   1   6   33.63    3.15
   3  -1   6   38.04    3.32
   4   1   6   45.33    3.59
   4   1   6   48.15    3.61
   4   1   6   51.54    3.90
   4  -1   6   46.63    3.78
   5  -1   6  326.36   16.62
   5   1   6  289.18   15.92
   5   1   6  341.82   13.64
   5   1   6  315.53   13.55
   5  -1   6  330.80   13.67
   5   1   6  328.77   16.65
   5   1   6  351.80   14.09
   5  -1   6  335.68   13.88
   6  -1   6   32.83    4.73
   6   1   6   17.44    3.70
   6   1   6   27.30    3.34
   6   1   6   20.60    2.64
   6  -1   6   28.73    2.98
   6   1   6   26.86    4.30
   6   1   6   32.63    3.24
   6  -1   6   23.14    2.79
   7   1   6    5.95    3.10
   7  -1   6    6.54    2.73
   7   1   6    9.65    2.29
   7  -1   6    7.78    2.10
   7   1   6   12.49    2.13
   7  -1   6    8.87    1.88
   7   1   6   11.10    2.93
   7   1   6    9.95    2.06
   7  -1   6   10.83    2.11
   8  -1   6   22.50    4.38
   8   1   6   25.86    4.52
   8   1   6   28.54    3.57
   8  -1   6   25.94    3.49
   8   1   6   32.54    3.36
   8  -1   6   22.97    2.93
   8   1   6   28.27    4.60
   8   1   6   24.53    3.06
   8  -1   6   29.03    3.30
   9  -1   6    2.84    2.40
   9   1   6    3.43    2.21
   9   1   6    3.66    1.86
   9  -1   6    3.29    1.63
   9   1   6    4.61    1.58
   9  -1   6    5.19    1.55
   9   1   6    2.34    2.26
   9   1   6    7.82    1.90
   9  -1   6    6.95    1.81
  10  -1   6    0.55    2.47
  10   1   6    1.68    3.05
  10   1   6   -0.36    1.33
  10  -1   6    2.48    1.93
  10   1   6    0.28    0.98
  10   1   6   -0.57    1.61
  10   1   6    1.19    1.22
  10  -1   6    1.20    1.40
  11  -1   6    4.14    2.25
  11   1   6    4.71    2.33
  11   1   6    4.63    1.74
  11  -1   6    7.20    1.90
  11   1   6    1.60    1.84
  11   1   6    3.66    1.59
  11  -1   6    2.55    1.38
  12   1   6    5.09    2.26
  12  -1   6    6.89    2.42
  12   1   6    3.80    1.57
  12  -1   6    4.04    1.44
  12   1   6    4.67    2.19
  12   1   6    5.77    1.56
  13   1   6    1.15    1.47
  13   1   6    0.24    0.99
  13  -1   6   -0.38    1.31
  13   1   6    1.53    1.57
  14   1   6    4.95    1.62
 -15  -2   6    1.73    0.69
 -15   2   6    1.08    0.55
 -14  -2   6   13.07    1.78
 -14   2   6   13.12    1.70
 -14  -2   6   15.30    1.88
 -13  -2   6    0.19    0.64
 -13  -2   6    0.23    0.73
 -13   2   6    0.22    0.67
 -13  -2   6    0.45    0.80
 -12  -2   6    6.71    1.58
 -12   2   6   10.28    1.85
 -12  -2   6    8.91    1.71
 -11  -2   6   15.71    2.37
 -11   2   6   13.53    2.24
 -11  -2   6   17.51    2.48
 -11  -2   6   16.16    1.98
 -10  -2   6    0.31    1.04
 -10   2   6    1.25    0.93
 -10  -2   6    0.31    0.82
 -10  -2   6    0.23    0.68
  -9  -2   6   31.07    3.44
  -9   2   6   25.26    3.20
  -9  -2   6   25.08    3.12
  -9  -2   6   28.22    2.89
  -8  -2   6   28.83    3.33
  -8   2   6   26.80    3.24
  -8  -2   6   23.48    2.99
  -8  -2   6   25.58    2.84
  -7  -2   6   74.42    5.31
  -7   2   6   83.24    5.28
  -7  -2   6   90.45    5.99
  -7  -2   6   81.88    5.80
  -7   2   6   93.55    6.07
  -7   2   6   88.52    6.27
  -7  -2   6   79.27    6.02
  -6  -2   6   19.32    2.51
  -6   2   6   19.07    2.41
  -6  -2   6   20.12    2.60
  -6  -2   6   16.99    2.54
  -6   2   6   17.33    2.52
  -6  -2   6   17.38    2.63
  -6   2   6   15.70    2.54
  -5  -2   6  138.11    7.72
  -5   2   6  134.98    7.57
  -5   2   6  127.37    7.70
  -5  -2   6  135.05    7.89
  -5  -2   6  137.51    7.43
  -5   2   6  147.92    7.56
  -4  -2   6  115.87    6.73
  -4   2   6  111.27    6.57
  -4  -2   6  114.61    6.44
  -4   2   6  113.49    6.45
  -4   2   6  112.00    6.81
  -4  -2   6  110.07    6.79
  -4  -2   6  105.83    6.76
  -3  -2   6  110.60    6.25
  -3   2   6  128.28    6.67
  -3   2   6   99.71    6.40
  -3  -2   6  111.49    6.65
  -3  -2   6  110.53    6.72
  -2  -2   6    1.06    0.67
  -2  -2   6    1.33    0.92
  -2   2   6    0.51    0.85
  -2  -2   6    0.52    0.81
  -1  -2   6  164.35    8.05
  -1   2   6  173.95    8.24
  -1  -2   6  176.59    8.29
  -1   2   6  182.37    8.80
  -1  -2   6  177.39    8.77
  -1  -2   6  177.69    8.82
   0   2   6   60.59    4.08
   0  -2   6   61.10    4.12
   0   2   6   64.15    4.19
   0   2   6   65.51    4.52
   0  -2   6   56.21    4.25
   0  -2   6   59.04    4.38
   1   2   6  105.60    5.80
   1   2   6  108.39    5.92
   1  -2   6  105.25    5.84
   1   2   6  101.72    6.03
   1  -2   6  107.74    6.15
   1  -2   6  106.88    6.20
   2   2   6   98.54    5.43
   2   2   6   86.49    5.29
   2  -2   6   99.38    5.53
   2   2   6   91.65    5.28
   2   2   6   88.25    5.53
   2  -2   6   89.31    5.54
   3   2   6   93.20    5.41
   3   2   6   87.95    5.44
   3  -2   6  100.24    5.66
   3   2   6   91.25    5.40
   3   2   6   98.92    5.86
   3  -2   6  100.38    5.89
   4   2   6  154.10    7.61
   4   2   6  145.33    7.43
   4   2   6  147.37    7.59
   4  -2   6  157.01    7.78
   5  -2   6    4.46    2.16
   5   2   6    2.86    1.71
   5  -2   6    6.74    2.18
   5   2   6    6.97    1.51
   5   2   6    6.75    1.46
   5   2   6    2.55    1.90
   5   2   6    4.13    1.27
   5  -2   6    7.34    1.60
   6  -2   6   17.12    3.59
   6  -2   6   18.13    3.40
   6   2   6   18.65    3.57
   6   2   6   21.53    2.57
   6   2   6   25.17    3.16
   6   2   6   18.31    3.65
   6  -2   6   23.00    2.82
   6   2   6   18.41    2.50
   7  -2   6  207.11   13.04
   7   2   6  207.90   13.06
   7  -2   6  212.31   12.61
   7   2   6  248.75   11.84
   7   2   6  236.94   10.88
   7   2   6  239.40   13.98
   7   2   6  234.47   10.98
   7  -2   6  242.13   11.16
   8  -2   6   82.60    7.66
   8   2   6   79.82    7.60
   8   2   6   93.03    6.56
   8   2   6   85.46    5.69
   8  -2   6   74.23    5.42
   8   2   6   80.84    7.71
   8   2   6   90.68    5.96
   8  -2   6   86.81    5.86
   9  -2   6   12.81    3.35
   9   2   6   16.29    3.65
   9   2   6   16.23    2.84
   9  -2   6   14.03    2.60
   9   2   6   13.35    2.27
   9  -2   6   13.80    2.31
   9   2   6   15.55    3.60
   9   2   6   13.67    2.34
   9  -2   6   18.00    2.72
  10  -2   6   20.54    3.91
  10   2   6   14.28    3.74
  10   2   6   22.49    3.16
  10  -2   6   14.50    2.59
  10   2   6   15.62    2.44
  10   2   6   12.26    3.27
  10   2   6   15.27    2.49
  10  -2   6   13.63    2.35
  11  -2   6    1.00    2.00
  11   2   6    3.07    2.22
  11   2   6    4.23    1.52
  11  -2   6    5.72    1.70
  11   2   6    2.17    1.87
  11   2   6    4.14    1.53
  11  -2   6    1.95    1.08
  12   2   6   11.87    3.00
  12  -2   6    8.38    2.61
  12   2   6   11.23    2.73
  12   2   6   11.20    2.16
  12  -2   6    6.68    1.77
  13   2   6    8.13    2.29
  13   2   6    8.74    1.69
  13  -2   6    7.98    2.24
  13   2   6    5.16    2.02
  14   2   6    1.78    0.83
 -15  -3   6    2.64    0.76
 -15   3   6    0.72    0.49
 -14  -3   6    2.30    0.85
 -14   3   6    3.77    0.94
 -14  -3   6    3.18    0.92
 -13  -3   6    0.22    0.72
 -13   3   6    0.42    0.62
 -13  -3   6    1.09    0.75
 -12  -3   6    0.71    0.66
 -12  -3   6    2.95    1.09
 -12  -3   6    3.32    1.14
 -12  -3   6    1.27    0.95
 -12   3   6    0.25    0.65
 -11  -3   6   26.72    2.59
  11  -3  -6   21.19    2.42
 -11  -3   6   21.30    2.75
 -11   3   6   26.03    3.00
 -11  -3   6   25.65    2.97
 -10  -3   6    0.91    0.90
 -10   3   6   -0.30    0.99
 -10  -3   6    0.30    0.96
 -10  -3   6    0.46    0.61
  -9  -3   6   12.74    2.28
  -9   3   6    9.60    1.98
  -9  -3   6    9.95    2.03
  -9  -3   6   11.36    1.91
  -8  -3   6   47.73    4.20
  -8   3   6   53.49    4.48
  -8  -3   6   40.27    3.90
  -7  -3   6   52.52    4.44
  -7   3   6   52.68    4.41
  -7  -3   6   48.78    4.22
  -7  -3   6   48.95    4.08
  -6   3   6    5.54    1.34
  -6  -3   6    3.74    1.34
  -6   3   6    5.97    1.62
  -6  -3   6    5.30    1.42
  -6  -3   6    8.12    1.78
  -6   3   6    4.54    1.48
  -6  -3   6    7.82    1.75
  -6   3   6    4.49    1.44
  -6  -3   6    4.50    1.40
  -5  -3   6   93.17    6.02
  -5   3   6   92.60    5.97
  -5  -3   6   95.32    5.90
  -5   3   6   99.88    5.90
  -5   3   6   83.74    5.96
  -5  -3   6   98.84    6.37
  -5  -3   6   98.31    6.44
  -4  -3   6  141.68    7.44
  -4   3   6  136.81    7.74
  -4  -3   6  136.80    7.76
  -4  -3   6  143.70    8.03
  -3  -3   6   59.53    4.24
  -3   3   6   56.57    4.44
  -3  -3   6   63.19    4.67
  -3  -3   6   66.18    4.87
  -2  -3   6   26.70    2.66
  -2   3   6   29.01    2.97
  -2  -3   6   30.09    3.07
  -2  -3   6   28.94    3.08
  -1   3   6    1.89    0.84
  -1   3   6    1.24    0.74
  -1  -3   6    1.25    0.75
  -1  -3   6    2.87    1.07
  -1   3   6    0.24    0.69
  -1  -3   6    2.21    1.01
   0   3   6    0.62    0.65
   0   3   6   -0.21    0.71
   0  -3   6    0.62    0.65
   0  -3   6    0.76    0.80
   0   3   6    0.24    0.71
   0  -3   6    0.24    0.66
   1   3   6    5.20    1.22
   1   3   6    5.17    1.24
   1  -3   6    5.20    1.23
   1  -3   6    4.79    1.36
   1   3   6    5.09    1.27
   1  -3   6    4.42    1.19
   2   3   6   42.63    3.36
   2   3   6   49.70    3.61
   2  -3   6   41.56    3.36
   2   3   6   42.79    3.37
   2   3   6   40.52    3.51
   2  -3   6   38.64    3.44
   3   3   6    5.58    1.36
   3   3   6    3.27    1.09
   3  -3   6    3.51    1.10
   3   3   6    4.52    1.23
   3   3   6    2.63    1.02
   4   3   6   27.20    2.74
   4   3   6   27.68    2.78
   4   3   6   24.03    2.67
   4  -3   6   32.57    3.05
   5  -3   6   45.21    4.96
   5   3   6   52.68    3.98
   5   3   6   51.30    3.95
   5   3   6   53.89    5.83
   5  -3   6   47.58    4.64
   5   3   6   50.05    4.00
   5  -3   6   56.71    4.18
   6  -3   6    4.09    2.16
   6   3   6    3.45    2.35
   6  -3   6    3.63    1.97
   6   3   6    3.96    1.28
   6   3   6    5.47    2.37
   6   3   6    4.13    1.48
   6  -3   6    3.15    1.28
   7  -3   6    3.70    2.35
   7  -3   6    2.80    1.80
   7   3   6    0.52    1.71
   7   3   6   -0.66    1.18
   7   3   6    2.87    1.22
   7   3   6   -0.58    1.72
   7   3   6   -0.27    0.98
   7  -3   6    0.83    1.10
   8  -3   6    7.88    2.69
   8  -3   6    6.46    2.52
   8   3   6    5.93    2.52
   8   3   6    6.57    1.86
   8   3   6    5.73    1.59
   8   3   6    6.56    2.52
   8   3   6    4.88    1.55
   8  -3   6    4.94    1.57
   9   3   6    1.64    1.88
   9  -3   6    2.14    2.20
   9   3   6    3.16    1.60
   9   3   6    4.17    1.44
   9   3   6    6.63    2.75
   9   3   6    1.46    1.20
   9  -3   6    1.18    1.25
  10   3   6   -1.06    2.11
  10  -3   6    1.03    1.99
  10   3   6   -0.68    1.13
  10  -3   6   -0.33    1.19
  10   3   6   -0.27    0.98
  10   3   6   -0.59    1.65
  10   3   6   -0.85    1.10
  10  -3   6   -0.58    1.15
  11  -3   6   -0.95    1.50
  11   3   6    0.49    1.62
  11   3   6    0.32    1.22
  11  -3   6   -0.30    1.16
  11   3   6   -1.08    1.87
  11   3   6    0.26    0.98
  11  -3   6    0.53    0.96
  12   3   6    0.94    1.63
  12  -3   6    2.48    1.75
  12   3   6    4.14    1.43
  13   3   6   10.67    2.58
  13   3   6   15.78    2.65
  13   3   6   12.58    2.01
  14   3   6    0.17    0.64
  15   4  -6   11.05    1.47
 -14  -4   6   34.44    2.71
 -14  -4   6   35.23    2.74
 -13  -4   6   18.31    2.16
 -13  -4   6   23.38    2.41
 -12  -4   6   79.12    5.13
 -12  -4   6   76.72    4.79
 -12  -4   6   80.18    4.64
  12  -4  -6   86.48    4.87
 -12  -4   6   81.52    5.23
 -11  -4   6   20.69    2.63
 -11  -4   6   15.61    2.17
 -11  -4   6   20.67    2.28
  11  -4  -6   14.75    2.05
 -11  -4   6   16.35    2.35
 -10  -4   6   66.39    4.56
 -10  -4   6   59.12    4.48
 -10  -4   6   75.60    5.29
 -10  -4   6   66.09    4.99
  -9  -4   6    0.76    0.76
  -9  -4   6    0.53    0.75
  -9  -4   6    1.80    1.03
  -9  -4   6    2.38    1.14
  -8  -4   6   39.03    3.78
  -8  -4   6   39.12    3.56
  -8  -4   6   33.50    3.54
  -7  -4   6   75.04    5.19
  -7  -4   6   69.66    5.21
  -6  -4   6   83.88    5.74
  -6   4   6   90.54    6.49
  -6  -4   6   96.54    6.43
  -6  -4   6  102.04    6.25
  -5  -4   6   24.41    2.81
  -5   4   6   27.10    3.22
  -5  -4   6   26.17    2.92
  -5  -4   6   21.40    2.87
  -4  -4   6   12.26    1.91
  -4   4   6   10.88    1.98
  -4  -4   6   14.05    2.28
  -4  -4   6   11.59    1.96
  -3  -4   6   71.84    4.79
  -3   4   6   75.32    5.30
  -3  -4   6   75.58    5.32
  -2   4   6  182.16    9.20
  -2  -4   6  180.21    9.22
  -1   4   6    0.22    0.57
  -1   4   6    0.78    0.82
  -1  -4   6    1.07    0.75
   0   4   6    0.76    0.66
   0   4   6    0.43    0.67
   0  -4   6    0.26    0.64
   1   4   6   32.47    2.94
   1   4   6   30.89    3.08
   2   4   6    9.32    1.60
   2   4   6    7.56    1.47
   3   4   6    1.76    0.82
   3   4   6    1.54    0.88
   4   4   6   11.83    1.91
   4   4   6   12.65    1.86
   4  -4   6   10.17    1.80
   5   4   6    2.37    1.03
   5   4   6    1.65    0.91
   5  -4   6    2.75    1.31
   5  -4   6    2.15    1.66
   5  -4   6    1.23    0.95
   6  -4   6   -0.29    1.03
   6  -4   6   -0.91    1.74
   6   4   6    0.25    0.74
   6   4   6    0.55    1.65
   6  -4   6   -0.52    0.78
   7  -4   6    2.96    1.35
   7  -4   6   -0.51    1.52
   7   4   6    1.50    1.58
   7  -4   6    1.85    1.84
   7   4   6    1.62    1.29
   7   4   6    2.07    1.15
   7   4   6    0.58    2.30
   7   4   6    0.81    0.97
   7  -4   6    0.28    0.87
   8  -4   6    3.08    2.05
   8   4   6    1.04    1.79
   8  -4   6    1.82    1.63
   8   4   6    4.37    1.57
   8   4   6    4.82    1.46
   8   4   6    2.98    2.38
   8   4   6    4.51    1.43
   8  -4   6    4.29    1.56
   9  -4   6    3.54    2.08
   9  -4   6    2.16    1.77
   9   4   6    1.04    1.87
   9   4   6    2.04    1.40
   9   4   6    1.89    1.32
   9   4   6    1.80    1.98
   9   4   6    2.83    1.23
   9  -4   6    1.44    1.07
  10  -4   6   11.10    2.85
  10   4   6    9.04    2.75
  10   4   6   14.15    2.42
  10   4   6    7.85    1.73
  10   4   6   10.41    2.95
  10   4   6    8.41    1.79
  10  -4   6    6.08    1.76
  11   4   6   23.35    3.79
  11   4   6   30.58    3.43
  11   4   6   30.20    4.58
  11  -4   6   24.07    2.81
  12   4   6   -0.46    1.57
  12   4   6    1.56    1.74
  12   4   6    0.26    1.10
  13   4   6    0.21    0.78
  13   4   6    1.46    1.49
  14   4   6   -0.15    0.53
  15   5  -6    5.10    0.99
 -14  -5   6    1.50    0.65
 -13  -5   6    0.14    0.45
 -13  -5   6    0.19    0.53
  13  -5  -6    0.32    0.63
 -12  -5   6    0.71    0.61
  12  -5  -6   -0.19    0.70
 -12  -5   6    0.90    0.74
 -12  -5   6    0.57    0.69
 -11  -5   6   -0.21    0.62
  11  -5  -6   -0.42    0.79
 -11  -5   6   -0.22    0.82
 -11  -5   6   -0.25    0.71
 -10  -5   6   13.47    2.10
 -10  -5   6   13.98    2.16
 -10  -5   6   17.30    2.21
  -9  -5   6    8.16    1.74
  -9  -5   6   10.44    1.81
  -8  -5   6   18.18    2.50
  -7  -5   6    5.93    1.60
  -6  -5   6    0.85    0.94
  -6  -5   6    1.62    1.01
  -5  -5   6    0.84    1.00
  -5  -5   6   -0.30    0.80
  -5  -5   6    0.26    0.69
  -5   5   6    0.33    0.74
  -4  -5   6    0.81    0.71
  -4  -5   6    0.30    0.66
  -4  -5   6    1.48    0.88
  -4   5   6    0.63    0.62
  -3  -5   6    1.03    0.77
  -3   5   6    1.18    0.98
  -3  -5   6    0.29    0.76
  -2   5   6   39.29    3.73
  -2  -5   6   41.50    3.82
  -1   5   6   36.52    3.19
  -1   5   6   42.04    3.73
  -1  -5   6   35.74    3.51
   0   5   6   70.52    4.57
   0   5   6   66.46    4.90
   1   5   6   19.04    2.27
   1   5   6   19.25    2.46
   1  -5   6   20.55    2.70
   2   5   6    6.20    1.35
   2   5   6    5.71    1.36
   2   5   6    8.18    1.57
   2  -5   6    6.54    1.62
   3   5   6    1.81    0.84
   3   5   6    2.23    0.92
   3  -5   6   -0.28    0.87
   4   5   6    0.46    0.69
   4   5   6    0.23    0.72
   4  -5   6    0.28    0.73
   5   5   6    3.86    1.21
   5   5   6    6.37    1.38
   5  -5   6    7.41    1.71
   5  -5   6    3.02    1.78
   6   5   6    4.90    1.30
   6  -5   6    6.73    1.73
   6  -5   6    7.20    2.29
   7   5   6   -0.25    0.76
   7  -5   6    0.60    0.94
   7  -5   6   -2.27    1.75
   7   5   6   -1.15    2.35
   8   5   6    1.30    1.12
   8   5   6    1.82    0.97
   8  -5   6    3.55    1.97
   8   5   6    2.35    2.19
   9   5   6   10.12    2.17
   9   5   6    9.63    1.83
   9  -5   6    7.54    2.40
   9   5   6    2.93    2.20
  10   5   6    2.51    1.33
  10   5   6    0.99    1.08
  10  -5   6    5.35    2.12
  10   5   6    5.04    2.49
  11   5   6    1.52    1.75
  11   5   6   -0.28    1.02
  12   5   6    0.86    1.42
  12   5   6    0.24    0.79
 -13  -5  -6   20.44    1.80
  13   5   6   16.30    2.05
  14   6  -6   85.48    4.85
 -13  -6   6   78.60    4.23
  13  -6  -6   83.30    4.46
 -12  -6   6   34.29    2.70
  12  -6  -6   33.37    2.78
 -12  -6   6   29.81    2.63
 -11  -6   6  144.47    7.13
  11  -6  -6  148.33    7.24
 -11  -6   6  135.66    7.04
 -10  -6   6  108.02    6.07
  10  -6  -6  102.54    5.97
 -10  -6   6  103.80    6.07
  -9  -6   6   99.88    6.06
  -8  -6   6    4.65    1.34
  -7  -6   6   18.68    2.62
  -6  -6   6   15.77    2.39
  -5  -6   6   20.20    2.88
  -5  -6   6   23.98    2.75
  -5  -6   6   14.52    2.32
  -4  -6   6    1.73    0.85
  -4  -6   6    1.94    1.03
  -4  -6   6    0.29    0.72
  -4  -6   6    0.65    0.97
  -3  -6   6   20.75    2.71
  -3   6   6   20.20    2.70
  -3  -6   6   15.63    2.30
  -3  -6   6   21.66    2.49
  -3  -6   6   16.97    2.55
  -2   6   6    1.14    0.78
  -2   6   6    0.59    0.77
  -2  -6   6    1.42    0.89
  -2  -6   6    1.22    1.10
  -1   6   6   55.07    4.04
  -1   6   6   48.83    4.23
  -1  -6   6   57.59    4.62
   0   6   6   24.67    2.66
   0   6   6   22.98    2.85
   0  -6   6   27.85    3.20
   1   6   6   -0.27    0.54
   1   6   6   -0.22    0.66
   1  -6   6   -1.16    1.08
   2   6   6    0.67    0.67
   2   6   6    0.23    0.67
   2  -6   6    0.29    0.95
   3   6   6    1.15    0.72
   3   6   6    1.58    0.92
   3  -6   6    3.16    1.28
   4   6   6    4.57    1.27
   4   6   6    3.07    1.08
   4   6   6    3.66    1.88
   4  -6   6    4.35    1.56
   5   6   6    0.49    0.69
   5   6   6    0.23    0.77
   5   6   6    0.53    1.29
   5  -6   6   -0.29    0.92
   6  -6   6    1.49    1.26
   6  -6   6    1.33    1.82
   6   6   6    1.69    0.90
   7  -6   6   15.05    2.43
   7  -6   6   11.53    2.64
   7   6   6   13.87    2.09
   8  -6   6   13.31    2.85
   8   6   6   13.80    2.38
   8   6   6    8.03    1.73
   9  -6   6    1.61    1.55
   9   6   6    4.04    1.61
   9   6   6    3.69    1.20
  10  -6   6    3.27    1.66
  10   6   6    4.69    1.49
  10   6   6    1.61    1.03
  11   6   6   -0.26    1.04
  12   6   6    4.96    1.31
  13   6   6    1.44    0.70
 -13  -6  -6    3.89    0.85
  14   7  -6    1.43    0.76
 -14  -7   6    0.28    0.37
  13  -7  -6    0.14    0.57
 -13  -7   6    0.26    0.54
  12  -7  -6    1.71    0.80
 -12  -7   6    3.73    0.93
 -11  -7   6    3.50    1.10
  11  -7  -6    4.11    1.19
 -11  -7   6    3.09    0.97
  10  -7  -6    0.22    0.88
 -10  -7   6   -0.22    0.74
   9  -7  -6    5.53    1.47
  -9  -7   6    1.74    1.05
  -8  -7   6    2.41    1.19
  -7  -7   6   17.34    2.78
  -7  -7   6   14.05    2.29
  -6  -7   6    9.41    2.15
  -6  -7   6    5.44    1.50
  -5  -7   6   81.44    6.11
  -5  -7   6   86.95    5.76
  -4  -7   6   50.66    4.66
  -4  -7   6   53.62    4.31
  -3   7   6  111.23    6.26
  -3  -7   6  103.81    6.97
  -3  -7   6  113.94    6.45
  -3  -7   6  114.68    6.69
  -2   7   6   17.44    2.25
  -2  -7   6   16.90    2.28
  -2  -7   6   19.00    2.77
  -1   7   6   28.27    2.81
  -1  -7   6   23.56    3.06
   0   7   6   30.11    2.89
   0  -7   6   25.25    3.20
   1   7   6   15.98    2.13
   1  -7   6   13.36    2.27
   2   7   6    2.73    1.07
   2   7   6    3.36    1.05
   2  -7   6    3.88    1.46
   3   7   6   13.90    2.02
   3   7   6   11.88    1.86
   3   7   6   14.11    3.27
   3  -7   6   12.20    2.17
   4   7   6    0.71    0.88
   4   7   6    0.45    0.78
   4   7   6    0.53    1.59
   4  -7   6    0.30    0.94
   5   7   6    1.38    0.92
   5   7   6    0.54    1.61
   5  -7   6    1.19    1.02
   6   7   6   -0.23    0.66
   6   7   6    0.53    1.68
   6  -7   6    0.60    1.11
   6  -7   6    1.74    1.62
   7  -7   6    1.49    1.32
   7  -7   6   -0.43    1.60
   7   7   6   -0.24    0.75
   8  -7   6    2.05    1.58
   8   7   6    0.60    0.94
   8   7   6    1.90    0.94
   9  -7   6    4.95    1.90
   9   7   6    6.39    1.69
  10  -7   6    5.10    2.03
  10   7   6    3.50    1.26
  11  -7   6    2.62    1.39
  11   7   6    0.93    0.90
  12   7   6   -0.37    0.74
 -12  -7  -6   -0.14    0.57
 -13  -7  -6    0.51    0.42
 -13  -8   6    0.46    0.45
  13   8  -6    0.53    0.63
 -12  -8   6   11.92    1.52
 -12  -8   6   10.78    1.66
  12  -8  -6   11.78    1.57
 -11  -8   6   19.59    2.05
 -11  -8   6   19.36    2.09
  11  -8  -6   19.78    2.15
 -11  -8   6   12.48    1.99
 -10  -8   6    8.71    1.57
  10  -8  -6    8.06    1.55
 -10  -8   6   10.31    2.00
  -9  -8   6   14.32    2.05
   9  -8  -6   12.15    1.91
  -9  -8   6   11.47    2.15
  -8  -8   6   15.98    2.31
   8  -8  -6   13.93    2.14
  -8  -8   6   13.31    2.43
  -7  -8   6   68.72    4.86
  -7  -8   6   54.12    4.92
  -6  -8   6   10.21    1.98
  -6  -8   6    9.52    2.32
  -5  -8   6   17.51    2.53
  -5  -8   6   12.69    2.47
  -4  -8   6   25.23    2.99
  -4  -8   6   23.92    3.16
  -3  -8   6    5.11    1.80
  -3  -8   6    4.41    1.38
  -3  -8   6    4.81    1.41
  -2  -8   6   13.60    2.43
  -2  -8   6   11.81    1.99
  -2  -8   6   10.32    1.86
  -1   8   6   17.14    2.22
  -1  -8   6   22.24    2.58
  -1  -8   6   16.17    2.64
   0   8   6   59.48    4.23
   0  -8   6   57.25    4.79
   1  -8   6   23.61    3.02
   1   8   6   22.95    2.57
   2  -8   6    7.96    1.92
   2   8   6    8.17    1.58
   2   8   6   10.67    1.74
   3  -8   6    2.42    1.24
   3   8   6    1.76    0.88
   3   8   6    0.92    0.80
   3   8   6    1.05    1.95
   4   8   6   95.63    5.69
   4   8   6   82.14    5.20
   4   8   6   99.15    8.13
   4  -8   6   91.22    6.05
   5  -8   6   18.96    2.67
   5   8   6   20.00    3.81
   6  -8   6   46.92    4.89
   6  -8   6   45.89    4.12
   7  -8   6   32.33    4.08
   7   8   6   36.70    4.77
   7  -8   6   35.91    3.70
   8  -8   6   35.22    4.19
   8   8   6   38.78    3.63
   9  -8   6    0.71    1.36
   9   8   6    1.33    0.99
  10  -8   6   17.44    2.75
  10   8   6   16.14    2.23
  11  -8   6   14.10    2.28
 -12  -8  -6    4.60    0.94
 -13  -9   6    8.70    1.04
  13   9  -6    8.37    1.29
 -13  -9   6    6.02    1.03
 -12  -9   6    0.53    0.49
 -12  -9   6    1.04    0.65
  12  -9  -6    0.83    0.63
  12   9  -6    0.18    0.68
 -11  -9   6    2.10    0.70
 -11  -9   6    2.83    1.06
 -11  -9   6    2.48    0.83
  11   9  -6    1.52    0.94
  11  -9  -6    1.31    0.78
 -10  -9   6    8.66    1.47
 -10  -9   6   13.68    2.10
  10  -9  -6   11.38    1.68
 -10  -9   6   12.80    1.76
  -9  -9   6    7.02    1.69
   9  -9  -6    9.59    1.59
  -9  -9   6    9.59    1.65
  -8  -9   6    3.83    1.46
   8  -9  -6    7.42    1.54
  -8  -9   6    3.88    1.33
  -7  -9   6   20.64    3.00
   7  -9  -6   23.40    2.58
  -7  -9   6   21.47    2.64
  -6  -9   6   21.62    3.12
  -6  -9   6   26.39    2.97
  -5  -9   6   16.20    2.67
  -5  -9   6    8.17    1.83
  -4  -9   6    2.58    1.12
  -4  -9   6    1.40    1.35
  -4  -9   6    2.25    1.15
  -3  -9   6   21.42    2.65
  -3  -9   6   18.57    2.89
  -3  -9   6   19.13    2.54
  -2  -9   6   22.69    2.73
  -2  -9   6   17.44    2.76
  -2  -9   6   20.34    2.60
  -1  -9   6   25.74    2.87
  -1  -9   6   20.76    2.95
   0  -9   6    9.97    2.14
   1   9   6    1.30    0.86
   1  -9   6    1.89    1.47
   2  -9   6   12.33    2.31
   3   9   6   53.20    5.83
   3  -9   6   41.46    4.03
   4   9   6    9.49    2.84
   4  -9   6    8.26    1.90
   5   9   6   -0.53    1.67
   5  -9   6    1.45    1.22
   6   9   6    4.16    2.43
   6  -9   6    3.40    1.60
   6  -9   6    2.37    1.57
   7   9   6   12.31    3.08
   7  -9   6   11.30    2.10
   7  -9   6   11.44    2.60
   8   9   6    2.29    1.16
   8   9   6   -0.44    1.53
   8  -9   6    1.07    1.42
   9  -9   6   -1.28    1.60
   9   9   6   -0.24    0.78
  10  -9   6    1.11    1.20
 -11  -9  -6    1.12    0.64
  11  -9   6    2.04    1.10
 -12  -9  -6    2.08    0.63
 -12 -10   6    1.53    0.56
  12  10  -6    2.33    0.83
 -12 -10   6    2.31    0.75
 -11 -10   6    0.14    0.43
 -11 -10   6    0.75    0.75
  11  10  -6    0.18    0.66
  11 -10  -6   -0.28    0.54
 -10 -10   6    1.97    0.75
 -10 -10   6    2.98    1.17
 -10 -10   6    2.64    0.89
  10 -10  -6    1.62    0.88
  -9 -10   6    2.43    0.91
  -9 -10   6    2.66    1.22
   9 -10  -6    2.86    0.96
  -9 -10   6    3.33    1.09
  -8 -10   6    7.12    1.76
   8 -10  -6    6.91    1.38
  -8 -10   6    6.47    1.44
   7 -10  -6   48.35    3.55
  -7 -10   6   49.94    3.93
  -6 -10   6   12.39    2.48
  -6 -10   6   11.81    2.09
  -5 -10   6  139.53    8.41
  -5 -10   6  147.78    7.94
  -4 -10   6   26.78    3.00
  -4 -10   6   29.34    3.67
  -4 -10   6   25.08    2.96
  -3 -10   6  154.70    8.03
  -3 -10   6  156.69    8.22
  -3 -10   6  144.90    8.60
  -2 -10   6   13.48    2.18
  -2 -10   6   18.87    3.00
  -2 -10   6   14.46    2.20
  -1 -10   6  112.49    6.46
  -1 -10   6  100.24    6.79
   0 -10   6   68.00    4.75
   0 -10   6   54.52    4.88
   1 -10   6   86.15    6.04
   2 -10   6   34.90    3.67
   3 -10   6  125.45    7.39
   4  10   6  155.16   10.52
   4 -10   6  163.23    8.63
   5  10   6   80.95    7.25
   5 -10   6   84.99    5.67
   6  10   6   52.72    5.93
   6 -10   6   76.64    5.14
   7 -10   6   27.27    3.51
   7  10   6   26.30    4.02
   7 -10   6   29.85    3.20
   8  10   6   75.34    4.71
   8 -10   6   61.36    5.10
   8  10   6   58.28    5.63
   9 -10   6   10.12    2.00
  10 -10   6   18.95    2.43
 -11 -10  -6    1.34    0.55
 -11 -11   6    0.55    0.51
 -11 -11   6    0.92    0.59
 -10 -11   6    0.41    0.52
 -10 -11   6    0.19    0.67
  10 -11  -6    0.68    0.58
  -9 -11   6    3.29    0.86
  -9 -11   6    2.08    1.08
   9 -11  -6    4.31    1.03
  -9 -11   6    4.10    1.05
  -8 -11   6   -0.26    0.98
  -8 -11   6    0.20    0.82
  -7 -11   6   24.07    2.95
  -7 -11   6   21.08    2.45
  -6 -11   6    4.62    1.57
  -6 -11   6    6.58    1.50
  -5 -11   6   -0.32    1.31
  -5 -11   6   -0.26    0.96
  -4 -11   6    9.37    2.08
  -4 -11   6   10.28    1.97
  -3 -11   6  117.43    6.67
  -3 -11   6  113.60    6.75
  -3 -11   6  120.78    7.37
  -2 -11   6   17.75    2.43
  -2 -11   6   14.90    2.74
  -1 -11   6    0.51    0.84
  -1 -11   6    2.81    1.49
   0 -11   6   29.77    3.09
   0 -11   6   28.83    3.37
   1 -11   6   19.73    2.84
   1 -11   6   19.17    2.48
   2 -11   6    3.71    1.63
   3 -11   6    4.69    1.56
   4 -11   6    0.26    1.15
   5  11   6    6.55    2.28
   5 -11   6    2.55    1.22
   6  11   6    0.45    1.42
   6 -11   6    1.70    1.14
   7 -11   6    0.30    1.16
   7  11   6   -0.42    0.72
   7  11   6   -0.42    1.44
   8 -11   6    3.81    1.38
  -8 -11  -6    1.62    0.67
   9 -11   6    1.18    0.97
  10 -11   6   -0.76    0.83
 -10 -12   6    2.88    0.89
 -10 -12   6    3.32    0.68
  -9 -12   6    1.51    0.94
  -8 -12   6   22.13    2.50
  -7 -12   6    1.50    1.02
  -6 -12   6   33.49    3.35
  -5 -12   6    8.51    1.95
  -4 -12   6   32.62    3.54
  -3 -12   6   22.91    3.10
  -3 -12   6   25.78    2.77
  -2 -12   6   66.06    5.04
  -2 -12   6   65.58    4.58
  -1 -12   6   47.17    4.25
  -1 -12   6   43.49    3.67
   0 -12   6   26.95    3.17
   0 -12   6   25.47    2.79
   1 -12   6   52.27    4.25
   1 -12   6   47.11    3.85
   2 -12   6  151.54    8.00
   3 -12   6   88.27    5.60
   4 -12   6   16.91    2.31
   5 -12   6   32.62    3.09
   6 -12   6   17.42    2.24
  -7 -12  -6    6.32    1.11
  -8 -12  -6    9.72    1.18
   8 -12   6   11.63    1.83
   9 -12   6   25.00    2.43
  -9 -13   6    3.51    0.84
  -8 -13   6   -0.17    0.59
  -7 -13   6   10.26    1.67
  -6 -13   6   24.08    2.59
  -5 -13   6   43.49    3.67
  -4 -13   6   41.44    3.67
  -3 -13   6    0.84    0.81
  -3 -13   6    1.78    1.07
  -2 -13   6   23.37    2.50
  -2 -13   6   20.62    2.58
  -1 -13   6    3.69    1.16
  -1 -13   6    0.75    0.96
   0 -13   6   12.12    1.87
   0 -13   6   12.25    2.02
   1 -13   6    0.85    0.79
   1 -13   6    0.71    1.08
   2 -13   6   16.45    2.07
   2 -13   6   19.01    2.34
   3 -13   6   23.97    2.60
   4 -13   6    5.10    1.33
  -5 -13  -6    2.20    0.83
   5 -13   6    1.15    0.93
  -6 -13  -6   -0.39    0.56
  -7 -13  -6    0.54    0.52
  -8 -13  -6    0.99    0.44
  -7 -14   6   32.17    2.51
  -6 -14   6    0.17    0.69
  -5 -14   6    2.80    0.97
  -4 -14   6    2.18    0.99
  -3 -14   6    5.34    1.30
  -2 -14   6    5.62    1.33
  -2 -14   6    4.01    1.10
  -1 -14   6    7.61    1.54
  -1 -14   6    7.58    1.37
   0 -14   6    2.22    1.08
   0 -14   6    1.11    0.80
   1 -14   6    5.44    1.27
   1 -14   6    3.80    1.09
  -2 -14  -6    0.15    0.56
   2 -14   6    0.74    0.74
   2 -14   6    0.69    0.69
   3 -14   6    0.70    0.76
  -3 -14  -6    0.43    0.61
   4 -14   6   -0.81    0.67
  -4 -14  -6   -0.13    0.49
  -5 -14  -6   -0.12    0.45
  -6 -14  -6    3.71    0.74
  -4 -15   6    0.70    0.62
  -3 -15   6    0.74    0.59
  -2 -15   6    4.28    1.05
  -1 -15   6    0.92    0.67
   0 -15   6    5.14    1.06
   1 -15   6   -0.14    0.49
   2 -15   6    0.41    0.55
  -3 -15  -6    1.99    0.62
  -4 -15  -6    6.43    0.92
 -14   0   7   -0.21    0.40
 -13   0   7    0.29    0.57
 -12   0   7   -0.62    0.72
 -11   0   7   -0.25    0.69
 -10   0   7    0.28    0.87
 -10   0   7    0.19    0.53
  -9   0   7    0.30    0.89
  -9   0   7   -0.22    0.57
  -8   0   7    0.62    0.88
  -8   0   7    0.24    0.84
  -7   0   7    0.26    0.87
  -6   0   7    0.27    0.86
  -5   0   7    0.28    0.78
  -4   0   7   -0.27    0.81
  -3   0   7   -1.02    0.91
  -3   0   7    0.52    0.74
  -2   0   7   -0.25    0.66
  -2   0   7   -0.22    0.74
  -1   0   7   -0.25    0.85
   0   0   7   -0.24    0.69
   1   0   7   -0.24    0.69
   2   0   7    0.99    0.95
   3   0   7   -0.25    0.90
   4   0   7    0.24    0.79
   4   0   7    0.78    1.03
   5   0   7   -0.25    0.82
   5   0   7   -0.27    1.06
   6   0   7   -0.26    0.89
   6   0   7    0.55    0.90
   7   0   7    0.26    1.05
   7   0   7   -0.56    1.14
   8   0   7    0.33    1.27
   8   0   7   -0.26    0.78
   8   0   7    0.28    0.99
   9   0   7   -0.31    1.02
   9   0   7   -0.25    0.78
   9   0   7   -0.80    0.96
  10   0   7    0.28    0.91
  10   0   7   -0.49    0.98
  11   0   7    0.24    0.74
  11   0   7    0.21    0.88
  12   0   7    0.38    0.70
 -14  -1   7    2.73    0.68
 -14   1   7    3.31    0.75
 -13  -1   7    2.41    0.78
 -12  -1   7    3.31    1.01
 -12   1   7    3.67    1.10
 -12  -1   7    2.83    0.92
 -11  -1   7    0.24    0.73
 -11   1   7    0.73    0.72
 -11  -1   7    0.33    0.51
 -10  -1   7   26.66    3.06
 -10   1   7   27.14    3.03
 -10  -1   7   28.51    2.63
  -9  -1   7    0.30    0.93
  -9   1   7    0.30    0.78
  -9   1   7    0.21    0.77
  -9  -1   7   -0.23    0.63
  -8  -1   7   14.24    2.43
  -8   1   7   17.63    2.59
  -8  -1   7   16.52    2.20
  -8   1   7   11.56    1.89
  -7  -1   7   -0.27    0.65
  -7   1   7    0.26    0.72
  -6  -1   7   24.04    2.88
  -6   1   7   21.97    2.71
  -5   1   7    1.66    1.06
  -5  -1   7    0.55    0.78
  -4  -1   7    8.06    1.67
  -3   1   7    7.84    1.65
  -3  -1   7    6.35    1.47
  -3  -1   7    9.54    1.79
  -2   1   7    6.20    1.51
  -2  -1   7    4.98    1.37
  -2  -1   7    5.16    1.31
  -2   1   7    5.56    1.35
  -1   1   7    0.73    0.77
  -1  -1   7   -0.25    0.77
  -1   1   7   -0.23    0.75
   0   1   7    0.66    0.73
   0   1   7   -0.24    0.93
   0  -1   7   -0.49    0.77
   0   1   7    0.22    0.67
   1   1   7    3.12    1.06
   1   1   7    0.97    0.97
   1  -1   7    0.49    0.77
   1   1   7    1.11    0.91
   2   1   7   20.63    2.39
   2   1   7   26.05    2.80
   2  -1   7   26.37    2.81
   2   1   7   22.02    2.45
   3   1   7   45.62    3.71
   3   1   7   45.63    3.84
   3  -1   7   49.02    3.93
   3   1   7   44.24    3.57
   4   1   7   62.42    4.43
   4   1   7   62.90    4.61
   4  -1   7   62.30    4.57
   4   1   7   52.49    4.04
   5   1   7   36.50    3.44
   5   1   7   43.82    3.77
   5  -1   7   34.63    3.42
   6   1   7   37.18    3.55
   6   1   7   46.81    4.05
   6  -1   7   51.88    4.20
   7   1   7   78.32    5.89
   7   1   7   75.79    5.21
   7  -1   7   71.09    5.06
   7   1   7   77.03    5.38
   7  -1   7   82.31    5.55
   8   1   7   68.04    5.35
   8   1   7   59.10    4.57
   8  -1   7   59.57    4.57
   8   1   7   69.22    5.07
   8  -1   7   72.52    5.12
   9   1   7   52.32    4.52
   9   1   7   38.58    3.57
   9   1   7   44.68    3.93
   9  -1   7   42.72    3.89
  10   1   7    7.83    1.79
  10  -1   7    4.31    1.43
  10   1   7    4.86    1.40
  10  -1   7    4.15    1.29
  11   1   7    7.14    1.64
  11  -1   7    7.30    1.62
  11   1   7    6.52    1.51
  11  -1   7    5.70    1.38
  12   1   7    1.90    0.95
 -14   2   7   13.41    1.32
 -13  -2   7    7.25    1.20
 -12  -2   7    0.20    0.74
 -12  -2   7    1.03    0.73
 -11  -2   7   12.73    1.97
 -11   2   7   11.86    1.86
 -11  -2   7   10.32    1.67
 -11  -2   7   13.86    1.68
 -10  -2   7   42.62    3.81
 -10   2   7   42.41    3.83
 -10  -2   7   38.91    3.42
 -10  -2   7   47.30    3.47
  -9  -2   7   60.69    4.76
  -9   2   7   70.41    5.09
  -9  -2   7   60.75    4.35
  -8  -2   7   11.64    1.92
  -7  -2   7   16.41    2.33
  -6  -2   7   24.85    2.93
  -5  -2   7    8.50    1.74
  -4  -2   7   26.32    2.88
  -3   2   7   28.70    3.03
  -3  -2   7   30.47    3.10
  -3  -2   7   35.31    3.31
  -2   2   7  111.90    6.43
  -2  -2   7  109.98    6.39
  -2   2   7  111.95    6.35
  -2  -2   7  119.11    6.54
  -1  -2   7    6.33    1.50
  -1   2   7    7.45    1.52
   0   2   7   58.19    4.17
   0   2   7   51.82    4.03
   0  -2   7   57.29    4.24
   0   2   7   53.33    4.00
   1   2   7   17.39    2.23
   1   2   7   19.24    2.40
   1  -2   7   19.58    2.48
   1   2   7   16.01    2.15
   2   2   7   16.51    2.18
   2   2   7   16.76    2.23
   2  -2   7   17.11    2.31
   2   2   7   12.24    1.94
   3   2   7    6.45    1.58
   3  -2   7    8.74    1.73
   3   2   7    6.46    1.49
   3   2   7    5.89    1.46
   4   2   7    4.09    1.30
   4  -2   7    5.91    1.52
   4   2   7    2.81    1.05
   4   2   7    3.88    1.28
   5   2   7    3.15    1.20
   5  -2   7    0.53    0.79
   5   2   7    2.89    1.43
   5   2   7    1.25    1.00
   6   2   7   17.26    2.41
   6  -2   7   17.38    2.43
   6   2   7   16.88    2.75
   6   2   7   15.66    2.27
   7  -2   7    3.84    1.42
   7   2   7    2.45    1.33
   7   2   7    2.00    1.33
   7   2   7    4.43    1.47
   8   2   7    0.54    0.97
   8  -2   7    0.54    1.01
   8   2   7   -0.33    1.17
   8   2   7    0.26    1.00
   9   2   7   29.75    3.18
   9  -2   7   28.42    3.19
   9   2   7   35.57    3.69
   9   2   7   36.48    3.42
  10   2   7    3.07    1.27
  10  -2   7    4.04    1.32
  10   2   7    3.88    1.54
  11   2   7    1.41    0.92
  11  -2   7    1.83    1.05
  11   2   7    2.82    1.24
  12   2   7    1.50    0.83
 -13  -3   7   35.20    2.49
 -12  -3   7   10.87    1.55
 -12  -3   7   12.77    1.46
 -11  -3   7   30.11    2.50
  11  -3  -7   28.14    2.46
 -11  -3   7   25.43    2.55
 -10  -3   7   79.19    5.25
 -10  -3   7   77.45    4.72
 -10  -3   7   74.91    4.84
  -9  -3   7   87.07    5.26
  -9  -3   7   74.07    5.07
  -8  -3   7    0.51    0.97
  -8  -3   7   -0.26    1.01
  -7  -3   7   74.48    5.05
  -7  -3   7   59.11    4.63
  -6  -3   7   79.74    5.38
  -6  -3   7   78.57    5.45
  -5  -3   7   39.63    3.60
  -5  -3   7   30.41    3.28
  -4  -3   7   53.82    4.28
  -3   3   7  106.67    6.19
  -3  -3   7  111.55    6.31
  -3   3   7   99.10    6.06
  -3  -3   7  107.53    6.29
  -2   3   7  119.08    6.64
  -2  -3   7  122.18    6.72
  -2   3   7  122.13    6.71
  -2  -3   7  116.07    6.59
  -1   3   7   47.52    3.83
  -1  -3   7   59.16    4.26
  -1   3   7   54.48    4.07
   0   3   7   55.72    4.06
   0  -3   7   53.53    4.04
   0   3   7   46.18    3.81
   1   3   7   52.77    4.03
   1   3   7   60.43    4.27
   1  -3   7   57.26    4.16
   1   3   7   54.17    4.03
   2   3   7  137.10    7.33
   2   3   7  156.92    7.72
   2  -3   7  145.81    7.52
   2   3   7  130.43    7.20
   3   3   7   17.19    2.29
   3  -3   7   18.75    2.41
   3   3   7   13.19    2.08
   3   3   7   18.32    2.30
   4   3   7   10.78    1.87
   4  -3   7   12.67    2.04
   4   3   7    9.07    1.69
   4   3   7    7.77    1.58
   5   3   7    0.26    0.81
   5  -3   7   -0.26    0.82
   5   3   7    1.25    1.08
   5   3   7    0.75    0.78
   6   3   7   13.16    2.16
   6  -3   7   15.71    2.31
   6   3   7   14.20    2.45
   6   3   7   17.51    2.40
   7   3   7   -0.27    0.92
   7  -3   7    0.27    0.93
   7   3   7   -0.33    1.12
   7   3   7    0.26    0.84
   8   3   7    2.88    1.38
   8  -3   7    4.77    1.47
   8   3   7    3.82    1.49
   8   3   7    4.55    1.40
   9   3   7    1.73    0.98
   9  -3   7    3.01    1.27
   9   3   7    2.09    1.46
   9   3   7    0.96    0.86
  10   3   7    6.88    1.59
  10  -3   7    9.22    1.74
  10   3   7   11.30    2.02
  10   3   7    8.64    1.62
  11   3   7    6.86    1.61
  12   3   7    8.61    1.50
 -13  -4   7    2.72    0.74
 -12  -4   7    2.01    0.82
  12  -4  -7    0.54    0.60
 -12  -4   7    1.59    0.62
 -11  -4   7    3.35    1.05
  11  -4  -7    2.14    0.89
 -11  -4   7    2.99    0.89
 -10  -4   7    0.20    0.59
 -10  -4   7    0.64    0.83
  -9  -4   7   29.51    2.92
  -9  -4   7   43.34    3.51
  -8  -4   7    0.75    0.78
  -8  -4   7    0.26    0.96
  -7  -4   7    6.34    1.56
  -7  -4   7    4.34    1.39
  -6  -4   7   23.22    2.76
  -6  -4   7   19.81    2.72
  -5  -4   7    6.41    1.56
  -5  -4   7    3.36    1.25
  -4   4   7    6.27    1.43
  -4  -4   7    6.09    1.42
  -4  -4   7    3.35    1.21
  -3   4   7    6.15    1.43
  -3  -4   7    5.76    1.41
  -3   4   7    5.68    1.43
  -3  -4   7    7.60    1.57
  -2   4   7   -0.23    0.90
  -2  -4   7   -0.24    0.85
  -2   4   7    0.24    0.68
  -1  -4   7   39.93    3.44
  -1   4   7   39.06    3.37
  -1   4   7   36.77    3.31
   0   4   7    4.58    1.31
   0  -4   7    3.95    1.27
   0   4   7    2.13    1.00
   1   4   7   -0.24    0.57
   1   4   7    0.24    0.78
   1   4   7   -0.23    0.79
   1  -4   7    0.23    0.84
   2   4   7    0.94    0.88
   2   4   7   -0.24    0.88
   2   4   7    1.17    0.96
   2  -4   7   -0.24    0.74
   3   4   7   13.80    2.07
   3   4   7   11.44    1.87
   3   4   7   13.85    2.06
   3  -4   7   15.01    2.15
   4   4   7    0.24    0.68
   4   4   7    0.24    0.76
   4   4   7   -0.24    0.88
   4  -4   7    0.25    0.70
   5   4   7   -0.49    0.69
   5   4   7    0.25    0.83
   5  -4   7   -0.51    0.95
   6   4   7    0.94    1.17
   6   4   7    1.24    0.96
   6   4   7    0.51    0.98
   6  -4   7    1.55    0.96
   7   4   7    0.94    1.17
   7   4   7    0.50    0.96
   7   4   7    1.28    0.92
   7  -4   7    0.78    1.03
   8   4   7    0.92    1.01
   8   4   7    0.73    0.97
   8   4   7    0.25    0.82
   8  -4   7    0.50    0.94
   9   4   7    4.04    1.52
   9   4   7    1.84    1.07
   9  -4   7    0.47    0.97
  10   4   7    0.77    1.08
  10   4   7    0.20    0.79
  10  -4   7    1.24    0.87
  11   4   7   10.55    2.11
  12   4   7    0.17    0.62
 -13  -5   7   20.76    1.62
 -13  -5   7   23.55    1.80
 -12  -5   7   19.66    1.80
  12  -5  -7   22.00    1.93
 -12  -5   7   20.81    1.95
 -11  -5   7   52.41    3.38
  11  -5  -7   49.00    3.33
 -11  -5   7   51.84    3.49
 -10  -5   7   48.85    3.49
  10  -5  -7   43.05    3.32
 -10  -5   7   50.26    3.65
  -9  -5   7   61.63    4.51
  -9  -5   7   79.02    4.91
  -8  -5   7  209.45   10.12
  -8  -5   7  230.84   10.32
  -7  -5   7   92.47    5.96
  -7  -5   7  102.89    6.07
  -6  -5   7  129.71    7.44
  -6  -5   7  139.40    7.51
  -5  -5   7   64.55    4.85
  -5  -5   7   68.72    4.85
  -4  -5   7   55.19    4.37
  -4   5   7   50.57    4.09
  -4  -5   7   62.32    4.43
  -3   5   7   29.51    3.00
  -2   5   7   48.34    3.85
  -1   5   7   59.45    4.34
   0   5   7  123.37    6.76
   1   5   7   45.35    3.72
   1   5   7   43.62    3.64
   2   5   7    9.68    1.79
   2   5   7    8.26    1.65
   3   5   7    4.04    1.32
   3   5   7    5.44    1.40
   4   5   7    7.92    1.65
   4   5   7    5.49    1.44
   5   5   7    6.97    1.51
   6   5   7    0.60    1.04
   6   5   7   -0.24    0.83
   7   5   7   -0.60    1.04
   7   5   7    0.24    0.75
   8   5   7    0.59    1.01
   8   5   7    1.86    1.15
   9   5   7    1.09    1.01
   9   5   7   -0.22    0.64
  10   5   7   -0.72    0.99
  11   5   7    0.40    0.84
  12   5   7   -0.15    0.58
 -13  -6   7    5.35    0.77
  13   6  -7    5.40    1.03
 -12  -6   7    2.26    0.62
  12  -6  -7    1.96    0.66
 -12  -6   7    2.41    0.72
 -11  -6   7    2.73    0.81
  11  -6  -7    1.65    0.79
 -11  -6   7    2.08    0.83
 -10  -6   7    0.55    0.60
  10  -6  -7    1.39    0.83
 -10  -6   7    0.19    0.60
  -9  -6   7   52.95    3.91
  -9  -6   7   51.77    3.80
  -8  -6   7    4.31    1.34
  -8  -6   7   10.64    1.79
  -7  -6   7    7.46    1.77
  -7  -6   7    8.84    1.69
  -6  -6   7    7.54    1.69
  -6  -6   7    8.06    1.64
  -5  -6   7    2.74    1.25
  -5   6   7    3.96    1.33
  -5  -6   7    3.99    1.25
  -4  -6   7    8.40    1.74
  -4   6   7    7.36    1.60
  -3   6   7    2.66    1.13
  -2   6   7    9.07    1.69
  -1   6   7    4.25    1.25
   0   6   7   18.52    2.33
   1   6   7   32.03    3.06
   1   6   7   38.40    3.28
   2   6   7    3.51    1.21
   2   6   7    3.02    1.06
   2  -6   7    2.51    1.27
   3   6   7    3.76    1.19
   3   6   7    3.01    1.18
   3  -6   7    0.83    1.03
   4   6   7    8.51    1.66
   4   6   7    6.02    1.40
   4  -6   7    5.48    1.56
   5   6   7    0.46    0.80
   5  -6   7   -0.27    1.01
   6   6   7    4.85    1.33
   6  -6   7    7.21    1.69
   7   6   7    0.57    1.03
   7   6   7    1.58    1.01
   8   6   7   -0.55    0.98
   8   6   7    0.43    0.80
   9   6   7   -0.50    0.83
   9   6   7   -0.20    0.71
  10   6   7    1.97    1.00
  11   6   7    1.75    0.91
 -12  -7   7   24.36    1.87
  12  -7  -7   27.42    2.00
 -12  -7   7   25.95    1.95
 -11  -7   7   55.42    3.39
  11  -7  -7   55.85    3.41
 -11  -7   7   64.10    3.62
 -10  -7   7   56.67    3.63
  10  -7  -7   53.98    3.54
 -10  -7   7   58.25    3.74
  -9  -7   7   27.95    2.60
   9  -7  -7   25.01    2.45
  -9  -7   7   26.30    2.58
  -8  -7   7    8.39    1.53
  -8  -7   7   10.16    1.75
  -7  -7   7   78.26    4.97
  -7  -7   7   72.36    4.97
  -6   7   7   39.96    3.38
  -6  -7   7   36.59    3.28
  -6  -7   7   36.56    3.43
  -5   7   7   81.48    5.09
  -5  -7   7   71.16    5.11
  -4   7   7   18.44    2.31
  -4  -7   7   20.75    2.69
  -3   7   7   35.46    3.19
  -3  -7   7   35.78    3.71
  -2   7   7   34.89    3.24
  -2  -7   7   42.81    3.98
  -1   7   7   25.82    2.73
  -1  -7   7   29.20    3.37
   0   7   7    5.50    1.38
   0   7   7    5.78    1.41
   0  -7   7    8.76    1.94
   1   7   7   21.48    2.49
   1  -7   7   28.29    3.19
   1   7   7   22.72    2.55
   2   7   7   24.18    2.65
   2  -7   7   27.28    3.07
   2   7   7   24.71    2.61
   3   7   7   74.13    4.83
   3   7   7   68.15    4.59
   3  -7   7   66.06    4.97
   4   7   7   40.54    3.40
   4  -7   7   43.28    3.91
   5   7   7    8.34    1.60
   5  -7   7    8.28    1.80
   6  -7   7   24.17    2.86
   6   7   7   19.46    2.33
   7   7   7   20.83    2.65
   7   7   7   16.33    2.10
   8   7   7   12.62    2.00
   8   7   7   13.52    1.91
   9   7   7    0.46    0.88
   9   7   7   -0.35    0.67
  10   7   7    1.92    1.01
 -11  -7  -7    3.58    0.73
  11   7   7    4.22    1.00
 -12  -8   7    6.77    0.87
 -11  -8   7    4.54    0.88
  11  -8  -7    5.21    0.96
 -11  -8   7    5.44    0.91
  10  -8  -7    6.78    1.20
 -10  -8   7    5.96    1.08
  -9  -8   7    0.18    0.70
   9  -8  -7   -0.33    0.65
  -8  -8   7    6.64    1.42
   8  -8  -7    5.08    1.22
  -8  -8   7    3.88    1.05
  -7   8   7    6.73    1.34
  -7  -8   7    8.33    1.52
  -7  -8   7    9.22    1.78
  -7  -8   7    5.49    1.34
  -6   8   7   47.31    3.65
  -6  -8   7   48.45    4.21
  -6  -8   7   51.60    3.99
  -5   8   7   56.21    4.05
  -5  -8   7   54.69    4.28
  -5  -8   7   57.39    4.67
  -4   8   7   23.55    2.58
  -4  -8   7   26.45    3.17
  -4  -8   7   28.18    2.96
  -3  -8   7    2.14    1.18
  -3   8   7    1.78    0.89
  -2  -8   7    3.95    1.48
  -2   8   7    3.11    1.02
  -1  -8   7    2.08    1.19
  -1   8   7    2.88    1.08
   0   8   7   12.34    1.89
   0   8   7    9.91    1.73
   0  -8   7    9.62    2.01
   1   8   7    2.64    1.03
   1   8   7    2.16    1.06
   1  -8   7    4.27    1.42
   2   8   7    6.15    1.35
   2   8   7    7.87    1.52
   2  -8   7   11.12    2.01
   3   8   7    0.66    0.76
   3   8   7   -0.21    0.72
   3  -8   7    0.27    1.01
   4   8   7    3.11    1.11
   4  -8   7    0.79    1.24
   5   8   7    4.89    1.28
   5  -8   7    6.17    1.61
   6   8   7    2.77    1.02
   6  -8   7    1.98    1.16
   7   8   7    0.24    1.03
   7   8   7    0.19    0.65
   8   8   7   16.98    2.20
   9   8   7    0.60    0.79
  10   8   7    0.16    0.55
  11  -9  -7    1.93    0.57
 -11  -9   7    1.78    0.54
 -10  -9   7    1.72    0.69
  10  -9  -7    0.12    0.53
 -10  -9   7    1.13    0.53
  -9  -9   7    2.08    0.72
  -9  -9   7    3.70    0.95
   9  -9  -7    3.02    0.82
  -8  -9   7    6.54    1.18
  -8  -9   7    6.36    1.29
   8  -9  -7    4.34    1.07
  -8  -9   7    5.15    1.37
  -7  -9   7   -0.21    0.75
   7  -9  -7    0.70    0.70
  -7  -9   7    0.25    0.75
  -6  -9   7    5.68    1.40
   6  -9  -7    4.28    1.11
  -6  -9   7    5.96    1.56
  -5  -9   7    2.38    1.19
  -5  -9   7    1.43    0.99
  -4  -9   7    8.53    1.67
  -4  -9   7    9.69    2.00
  -3  -9   7   34.07    3.23
  -3  -9   7   32.05    3.47
  -2  -9   7   18.78    2.69
  -1  -9   7   17.58    2.55
  -1   9   7   16.33    2.15
   0  -9   7   33.50    3.46
   0   9   7   25.78    2.58
   1  -9   7   10.51    2.09
   1   9   7   11.39    1.72
   1   9   7   10.42    1.64
   2   9   7   20.09    2.28
   2  -9   7   16.11    2.37
   2   9   7   20.85    2.25
   3  -9   7    4.68    1.54
   3   9   7    4.05    1.08
   4  -9   7   44.76    3.82
   5  -9   7   84.02    5.42
   6   9   7   14.97    2.10
   6  -9   7   13.52    2.06
   7   9   7    4.56    1.23
   8   9   7    1.57    0.94
   9   9   7   30.86    2.57
  10 -10  -7    0.61    0.45
 -10 -10   7    0.39    0.37
  -9 -10   7    0.12    0.37
  -9 -10   7   -0.14    0.53
  -9 -10   7    0.16    0.65
   9 -10  -7    0.36    0.48
  -8 -10   7    9.45    1.39
  -8 -10   7    7.44    1.40
   8 -10  -7    6.84    1.12
  -7 -10   7    2.02    0.95
  -7 -10   7    1.12    0.81
  -6 -10   7    0.74    0.88
  -6 -10   7   -0.21    0.79
  -5 -10   7    1.05    1.01
  -5 -10   7    0.22    0.90
  -4 -10   7   17.18    2.40
  -4 -10   7   17.62    2.22
  -3 -10   7    9.90    2.00
  -3 -10   7   11.55    1.83
  -2 -10   7    8.54    1.84
  -1  10   7   16.24    2.01
  -1 -10   7   21.15    2.77
   0  10   7    2.95    0.94
   0 -10   7    3.47    1.36
   1 -10   7    2.33    1.26
   2 -10   7    0.50    0.96
   3 -10   7    0.24    0.83
   4 -10   7   15.52    2.20
   5 -10   7    2.20    1.10
   6  10   7   -0.20    0.73
   7  10   7    1.86    0.85
   8  10   7    5.15    1.07
  -8 -11   7    2.08    0.78
  -7 -11   7    0.38    0.73
  -6 -11   7    3.20    1.07
  -5 -11   7   38.23    3.31
  -4 -11   7    5.07    1.39
  -3 -11   7   42.64    3.65
  -2 -11   7    5.50    1.52
  -1 -11   7    1.97    1.07
   0 -11   7  122.13    6.81
   1 -11   7    1.41    0.99
   2 -11   7    2.72    1.17
   3 -11   7    1.52    0.99
   4 -11   7    9.91    1.80
   5 -11   7    0.58    0.86
   6  11   7   18.39    1.99
  -7 -11  -7    7.47    0.99
   7  11   7   13.17    1.55
  -7 -12   7    3.56    0.92
  -6 -12   7    3.11    1.01
  -5 -12   7    1.53    0.81
  -4 -12   7    2.47    1.00
  -3 -12   7   21.13    2.46
  -2 -12   7    1.29    0.83
  -1 -12   7    4.30    1.27
   0 -12   7   23.37    2.58
   1 -12   7   59.46    4.12
   2 -12   7   55.51    3.89
   3 -12   7    1.12    0.83
   4 -12   7    5.27    1.26
   5  12   7   10.72    1.47
  -6 -12  -7    4.46    0.76
   6  12   7    5.72    1.01
  -5 -13   7    4.37    0.97
  -4 -13   7   16.63    1.83
  -3 -13   7   22.70    2.25
  -2 -13   7   33.33    2.76
  -1 -13   7    1.93    0.89
   0 -13   7    3.11    1.04
   1 -13   7    1.18    0.80
   2 -13   7   51.02    3.43
   3 -13   7   -0.15    0.69
  -3 -13  -7    0.44    0.49
  -4 -13  -7    7.70    1.04
   4  13   7   12.15    1.39
 -12   0   8    7.14    0.98
 -12   0   8    8.26    1.06
 -11   0   8    5.01    0.98
 -11   0   8    5.55    1.08
 -10   0   8   10.63    1.51
  -9   0   8   17.99    2.05
  -8   0   8    0.21    0.72
  -7   0   8   83.80    5.24
  -7   0   8   82.91    4.94
  -6   0   8    4.80    1.42
  -5   0   8   12.26    2.00
  -4   0   8  138.37    7.40
  -3   0   8    0.25    0.88
  -2   0   8   21.07    2.60
  -1   0   8    8.03    1.71
   0   0   8   23.72    2.73
   1   0   8    2.90    1.16
   2   0   8    5.09    1.43
   3   0   8   -0.24    0.76
   4   0   8    0.73    0.84
   5   0   8   14.27    2.17
   6   0   8   -0.24    0.91
   7   0   8   64.36    4.37
   7   0   8   51.55    3.83
   8   0   8    0.63    0.96
   9   0   8   53.80    3.77
  10   0   8   11.78    1.53
 -12   1   8    0.69    0.43
 -12  -1   8    0.79    0.45
 -12  -1   8    0.53    0.41
 -12   1   8    0.53    0.49
 -11   1   8    1.06    0.62
 -11  -1   8    1.46    0.66
 -11  -1   8    0.96    0.58
 -11   1   8    0.69    0.60
 -10  -1   8    6.76    1.23
 -10   1   8    3.94    0.98
  -9  -1   8    0.57    0.70
  -8   1   8   27.04    2.67
  -8  -1   8   25.55    2.55
  -7   1   8    4.80    1.31
  -7  -1   8    4.09    1.20
  -7  -1   8    3.56    1.16
  -6   1   8  111.54    6.21
  -6  -1   8  102.59    6.03
  -6   1   8  101.32    5.84
  -5   1   8   21.90    2.56
  -5  -1   8   19.94    2.46
  -5   1   8   17.86    2.22
  -4   1   8   -0.24    0.84
  -4  -1   8   -0.25    0.88
  -4   1   8    0.22    0.59
  -3   1   8    9.52    1.68
  -3  -1   8    6.12    1.44
  -3   1   8    6.90    1.44
  -2   1   8    8.50    1.72
  -2  -1   8   10.00    1.82
  -2   1   8   10.12    1.69
  -1   1   8   -0.48    0.93
  -1  -1   8   -0.48    0.99
  -1   1   8   -0.22    0.68
   0   1   8    3.84    1.29
   0  -1   8    3.62    1.25
   0   1   8    3.43    1.05
   1   1   8   -0.72    1.01
   1  -1   8    0.24    0.79
   1   1   8   -0.21    0.60
   2   1   8    1.44    0.96
   2  -1   8    4.34    1.29
   2   1   8    1.68    0.81
   3   1   8    1.69    1.02
   3  -1   8    1.45    0.99
   3   1   8    1.11    0.73
   4   1   8    0.48    0.93
   4  -1   8    0.24    0.80
   4   1   8   -0.45    0.83
   5   1   8    3.83    1.33
   5  -1   8    6.49    1.56
   5   1   8    4.48    1.25
   6  -1   8    1.41    1.07
   6   1   8    0.47    0.84
   6   1   8    1.32    0.95
   7   1   8    7.64    1.54
   7  -1   8   11.51    1.89
   7   1   8    6.49    1.46
   8   1   8   -0.21    0.88
   8  -1   8    0.42    0.83
   8   1   8    0.57    0.78
   9   1   8   15.49    1.95
   9  -1   8   16.29    2.02
  10   1   8    2.51    0.82
  10  -1   8    4.74    1.04
 -11   2   8    7.64    1.13
 -11  -2   8    7.82    1.13
 -11  -2   8    9.30    1.28
 -11   2   8    7.01    1.14
 -10   2   8   16.29    1.79
 -10  -2   8   16.50    1.79
 -10  -2   8   17.39    1.89
  -9   2   8   -0.18    0.61
  -9  -2   8    1.08    0.76
  -9  -2   8    0.19    0.71
  -8   2   8   18.76    2.25
  -8  -2   8   19.85    2.19
  -8  -2   8   19.73    2.29
  -7   2   8    2.57    1.02
  -7   2   8    1.55    0.89
  -7  -2   8    3.29    1.19
  -7  -2   8    1.55    0.98
  -6   2   8   47.59    3.73
  -6  -2   8   43.26    3.57
  -6   2   8   45.91    3.63
  -5   2   8    0.71    0.82
  -5  -2   8    2.13    1.03
  -5   2   8    1.14    0.88
  -4   2   8    7.88    1.59
  -4  -2   8    6.71    1.54
  -4   2   8    7.76    1.57
  -3   2   8    1.67    0.95
  -3  -2   8    0.24    0.79
  -3   2   8    0.68    0.75
  -2   2   8    0.24    1.11
  -2  -2   8    1.20    1.04
  -2   2   8    2.70    1.02
  -1   2   8   15.55    2.08
  -1   2   8   11.56    1.95
  -1  -2   8   15.25    2.18
  -1   2   8   17.21    2.12
   0   2   8   15.58    2.10
   0   2   8   19.46    2.29
   0   2   8   15.50    2.23
   0  -2   8   17.33    2.33
   1   2   8   10.41    1.75
   1   2   8   14.95    2.02
   1   2   8   17.12    2.23
   1  -2   8   14.46    2.15
   2   2   8   -0.21    0.74
   2   2   8   -0.22    0.76
   2   2   8    0.94    0.91
   2  -2   8    0.24    0.78
   3   2   8    1.06    0.88
   3   2   8    4.46    1.24
   3   2   8    2.12    1.05
   3  -2   8    2.15    1.09
   4   2   8    0.89    0.89
   4   2   8    0.24    0.81
   4  -2   8    0.95    0.85
   5   2   8    1.11    0.86
   5   2   8    1.63    1.01
   5  -2   8    0.94    0.81
   6   2   8   -0.22    0.87
   6   2   8   -0.23    0.94
   6  -2   8    1.39    1.08
   7   2   8   82.75    5.05
   7   2   8   88.39    5.27
   7  -2   8   84.63    5.26
   8   2   8    0.76    0.78
   8   2   8    1.40    0.93
   8  -2   8    1.01    0.85
   9   2   8    1.35    0.86
   9   2   8    1.56    0.83
   9  -2   8    2.10    0.87
  10   2   8    0.15    0.59
 -11  -3   8    7.95    1.15
 -11   3   8    8.50    1.13
 -11  -3   8    7.92    1.08
 -11   3   8    8.32    1.12
 -10   3   8    5.31    1.03
 -10  -3   8    5.04    0.98
 -10  -3   8    5.40    1.07
  10  -3  -8    6.15    1.08
  -9  -3   8    8.06    1.36
  -9   3   8    9.94    1.47
  -9  -3   8    9.99    1.46
  -9  -3   8    8.60    1.43
  -8  -3   8   13.06    1.80
  -8   3   8   15.71    1.98
  -8  -3   8   15.66    1.91
  -8   3   8   13.00    1.80
  -8  -3   8   14.00    1.91
  -7   3   8    1.06    0.90
  -7  -3   8    1.08    0.81
  -7   3   8    1.90    0.98
  -7  -3   8    0.82    0.74
  -7  -3   8    1.30    0.78
  -6  -3   8    4.14    1.28
  -6   3   8    4.88    1.28
  -6   3   8    4.43    1.21
  -6  -3   8    3.71    1.22
  -6  -3   8    4.98    1.36
  -5   3   8   35.66    3.21
  -5  -3   8   33.24    3.06
  -5   3   8   31.55    3.04
  -5  -3   8   35.91    3.21
  -4   3   8   19.04    2.35
  -4  -3   8   15.39    2.16
  -4   3   8   21.91    2.43
  -3   3   8    2.98    1.14
  -3  -3   8    3.24    1.13
  -3   3   8    2.96    1.09
  -2   3   8    9.48    1.70
  -2   3   8    7.77    1.63
  -2  -3   8    8.80    1.72
  -2   3   8   10.41    1.69
  -1   3   8    8.49    1.60
  -1   3   8   10.23    1.82
  -1  -3   8   10.85    1.82
  -1   3   8    9.95    1.73
   0   3   8    7.52    1.54
   0   3   8    5.66    1.46
   0  -3   8    7.37    1.52
   0   3   8    6.19    1.39
   1   3   8   50.30    3.82
   1   3   8   52.55    3.87
   1   3   8   51.23    3.96
   1  -3   8   53.93    4.05
   2   3   8   10.83    1.78
   2   3   8   12.82    1.92
   2   3   8   12.96    1.96
   2  -3   8   13.18    2.00
   3   3   8    0.21    0.77
   3   3   8   -0.22    0.76
   3   3   8   -0.23    0.88
   3  -3   8    0.23    0.89
   4   3   8    1.99    0.98
   4   3   8    1.81    0.98
   4  -3   8    1.16    1.00
   5   3   8    3.06    1.11
   5   3   8    3.15    1.17
   5  -3   8    3.20    1.23
   6   3   8   -0.21    0.74
   6   3   8    0.22    0.84
   6  -3   8    0.67    0.83
   7   3   8    0.25    0.93
   7   3   8    1.01    0.90
   7   3   8    0.82    0.89
   7  -3   8    1.46    0.91
   8   3   8   -0.45    0.97
   8   3   8   -0.18    0.64
   8   3   8   -0.19    0.79
   8  -3   8   -0.38    0.80
   9   3   8    1.70    0.86
   9   3   8    0.16    0.59
   9  -3   8    0.48    0.66
  10   3   8    0.30    0.63
 -11  -4   8   12.33    1.36
  11  -4  -8   12.35    1.24
 -11   4   8   11.28    1.25
 -10  -4   8   22.27    2.01
  10  -4  -8   17.93    1.71
 -10   4   8   16.46    1.73
 -10  -4   8   23.79    1.96
  -9   4   8   41.16    3.06
  -9  -4   8   45.45    3.11
  -9  -4   8   42.86    3.14
  -8   4   8   55.11    3.74
  -8  -4   8   52.25    3.67
  -8   4   8   58.02    3.70
  -8  -4   8   52.48    3.71
  -7   4   8   78.96    4.76
  -7  -4   8   77.89    4.76
  -7   4   8   74.37    4.56
  -7  -4   8   67.82    4.52
  -6   4   8   18.40    2.21
  -6  -4   8   21.30    2.42
  -6   4   8   16.06    2.05
  -6  -4   8   14.50    1.95
  -6  -4   8   18.71    2.25
  -5   4   8   37.66    3.21
  -5  -4   8   42.32    3.36
  -5   4   8   33.59    3.11
  -5  -4   8   43.84    3.48
  -4   4   8   28.31    2.75
  -4  -4   8   26.30    2.64
  -4   4   8   22.69    2.54
  -3   4   8   61.53    4.34
  -3  -4   8   74.28    4.68
  -3   4   8   67.81    4.55
  -2   4   8   71.45    4.64
  -2   4   8   66.33    4.44
  -2  -4   8   66.30    4.47
  -2   4   8   64.83    4.42
  -1   4   8   14.39    2.04
  -1   4   8   16.65    2.10
  -1  -4   8   13.65    1.99
  -1   4   8   15.25    2.13
   0   4   8    4.82    1.38
   0   4   8    2.81    1.10
   0  -4   8    2.20    1.14
   0   4   8    5.71    1.35
   1   4   8   53.12    3.88
   1   4   8   50.63    3.85
   1  -4   8   55.24    4.02
   1   4   8   50.52    3.83
   2   4   8   42.10    3.46
   2   4   8   46.83    3.65
   2  -4   8   46.96    3.68
   2   4   8   43.80    3.55
   3   4   8   75.10    4.71
   3   4   8   63.14    4.46
   3   4   8   69.09    4.59
   3  -4   8   78.34    4.86
   4   4   8   45.87    3.56
   4   4   8   41.52    3.45
   4  -4   8   47.69    3.70
   5   4   8   47.96    3.99
   5   4   8   40.70    3.37
   5   4   8   41.36    3.38
   5  -4   8   43.77    3.55
   6   4   8   57.13    4.35
   6   4   8   54.32    3.88
   6  -4   8   49.29    3.80
   7   4   8    9.58    1.79
   7   4   8    8.73    1.51
   8   4   8   15.43    2.07
   8   4   8   11.71    1.67
   9   4   8    3.59    1.03
 -11   5   8    3.15    0.63
 -11  -5   8    3.31    0.70
 -10  -5   8    3.07    0.75
 -10   5   8    2.35    0.70
  10  -5  -8    2.09    0.68
 -10  -5   8    2.12    0.66
  -9   5   8    1.52    0.71
  -9  -5   8    3.46    0.88
   9  -5  -8    2.36    0.82
  -9  -5   8    2.69    0.95
  -8  -5   8    4.50    1.10
  -8   5   8    3.17    1.00
  -8  -5   8    2.97    0.89
  -7  -5   8    0.99    0.77
  -7   5   8    2.33    0.95
  -7  -5   8    2.51    0.88
  -6  -5   8    0.42    0.76
  -6   5   8    0.41    0.85
  -6  -5   8    1.03    0.74
  -5   5   8   -0.85    0.90
  -5  -5   8    0.42    0.75
  -4   5   8   -0.22    0.81
  -3   5   8    1.53    1.00
  -2   5   8   -0.22    0.78
  -2   5   8   -0.22    0.81
  -1   5   8   -0.22    0.84
  -1   5   8   -0.65    0.91
   0   5   8    1.71    0.88
   0   5   8    2.15    1.01
   1   5   8   21.75    2.43
   1   5   8   20.98    2.43
   2   5   8    5.04    1.28
   2   5   8    5.50    1.39
   3   5   8   21.79    2.47
   4   5   8    4.39    1.43
   4   5   8    2.27    1.05
   5   5   8   -0.25    0.95
   5   5   8    0.20    0.70
   6   5   8    0.73    1.00
   6   5   8    0.19    0.75
   7   5   8    0.45    0.81
   7   5   8    0.36    0.72
   8   5   8    2.40    1.05
   8   5   8    1.45    0.75
   9   5   8    2.64    0.95
 -10   6   8   20.49    1.65
 -10  -6   8   21.93    1.77
  10  -6  -8   19.84    1.67
 -10  -6   8   21.46    1.79
  -9   6   8    8.63    1.22
  -9  -6   8    8.41    1.21
   9  -6  -8    7.64    1.15
  -9  -6   8    8.72    1.29
  -8   6   8   14.04    1.70
  -8  -6   8   13.93    1.68
   8  -6  -8   13.25    1.61
  -8  -6   8   13.46    1.71
  -7  -6   8   22.00    2.31
  -7   6   8   23.95    2.41
  -7  -6   8   21.78    2.21
  -6  -6   8  128.76    6.73
  -6   6   8  143.05    6.82
  -6  -6   8  134.26    6.66
  -5   6   8   84.34    5.01
  -4   6   8   57.82    4.03
  -3   6   8   96.23    5.51
  -2   6   8   95.87    5.44
  -2   6   8   90.05    5.33
  -1   6   8  114.26    6.16
  -1   6   8  113.33    6.12
   0   6   8   87.97    5.18
   0   6   8   88.35    5.21
   1   6   8   56.94    3.98
   1   6   8   55.78    3.97
   2   6   8   74.78    4.65
   2   6   8   71.51    4.59
   3   6   8   59.17    4.05
   4   6   8   30.02    3.10
   4   6   8   35.01    2.94
   5   6   8   53.70    4.07
   5   6   8   48.99    3.57
   6   6   8   23.18    2.60
   6   6   8   25.96    2.41
   7   6   8    5.62    1.39
   7   6   8    6.08    1.21
   8   6   8    6.88    1.35
   8   6   8    6.94    1.13
  -9   7   8   17.74    1.57
  -9  -7   8   15.75    1.57
   9  -7  -8   19.12    1.65
  -9  -7   8   17.53    1.68
  -8   7   8   13.13    1.46
  -8  -7   8   12.37    1.46
   8  -7  -8   10.26    1.34
  -8  -7   8   11.75    1.50
  -7   7   8    5.44    1.13
  -7  -7   8    6.29    1.11
   7  -7  -8    5.05    1.07
  -7  -7   8    8.43    1.42
  -6  -7   8    3.85    1.07
  -6   7   8    3.26    0.96
  -5   7   8    6.04    1.25
  -4   7   8   17.86    2.07
  -3   7   8   22.46    2.35
  -3   7   8   26.13    2.56
  -2   7   8    7.02    1.41
  -2   7   8    5.53    1.30
  -1   7   8    7.20    1.41
  -1   7   8    5.10    1.28
   0   7   8    1.55    0.84
   0   7   8    1.74    0.93
   1   7   8   -0.38    0.72
   1   7   8   -0.19    0.74
   2   7   8   -0.38    0.71
   2   7   8    0.38    0.67
   3   7   8    0.37    0.75
   4   7   8    0.23    0.84
   4   7   8   -0.18    0.67
   5   7   8    0.66    0.87
   5   7   8   -0.17    0.64
   6   7   8    0.41    0.68
   6   7   8    0.96    0.62
   7   7   8    0.19    0.67
   7   7   8   -0.14    0.51
   8   7   8   -0.47    0.70
   8   7   8    0.12    0.42
  -9  -8   8   -0.11    0.42
  -8  -8   8    7.07    1.01
   8  -8  -8    6.09    0.97
  -8  -8   8    7.64    1.14
  -7   8   8    4.59    0.92
   7  -8  -8    6.94    1.09
  -7  -8   8    6.11    1.13
  -6   8   8   16.80    1.75
   6  -8  -8   16.75    1.74
  -6  -8   8   18.10    1.96
  -5   8   8    1.60    0.71
  -4   8   8   22.19    2.20
  -3   8   8    0.18    0.60
  -3   8   8    0.18    0.60
  -2   8   8   22.24    2.25
  -2   8   8   20.09    2.15
  -1   8   8   16.30    1.94
  -1   8   8   12.58    1.69
   0   8   8   18.60    2.10
   0   8   8   18.79    2.07
   1   8   8   12.61    1.69
   1   8   8   13.44    1.72
   2   8   8    3.93    1.01
   2  -8   8    2.25    1.02
   3   8   8    7.30    1.27
   3  -8   8    7.71    1.53
   4   8   8    6.40    1.37
   4   8   8    8.14    1.34
   4  -8   8    8.49    1.51
   5   8   8    3.16    1.06
   5   8   8    3.31    0.91
   6   8   8    0.73    0.75
   6   8   8    0.41    0.54
   7   8   8    7.36    1.25
  -7  -9   8    2.41    0.73
  -6  -9   8   12.44    1.50
  -5   9   8   33.23    2.53
  -4   9   8    8.25    1.31
  -3   9   8    1.27    0.71
  -2  -9   8    3.35    1.11
  -2   9   8    2.81    0.83
  -2   9   8    3.05    0.93
  -1  -9   8    0.80    0.74
  -1   9   8    0.79    0.59
  -1   9   8    0.32    0.53
   0  -9   8    6.51    1.35
   0   9   8    4.96    1.04
   0   9   8    4.57    1.00
   1  -9   8    0.39    0.75
   1   9   8    0.15    0.53
   2  -9   8    2.07    0.94
   2   9   8    2.70    0.79
   3  -9   8    0.54    0.82
   3   9   8    0.87    0.64
   4   9   8    2.92    0.95
   4   9   8    2.32    0.71
   5   9   8   11.32    1.59
   6   9   8    0.92    0.72
  -6  10   8   -0.21    0.37
  -5  10   8    7.56    1.08
  -4 -10   8    0.31    0.60
  -4  10   8    0.13    0.44
  -3 -10   8    0.50    0.65
  -3  10   8    0.80    0.52
  -2 -10   8    0.17    0.62
  -2  10   8    0.27    0.49
  -1 -10   8    7.07    1.31
  -1  10   8    6.11    1.05
   0 -10   8   -0.18    0.63
   0  10   8    0.40    0.48
   1 -10   8    2.25    0.88
   1  10   8    1.97    0.70
   2 -10   8    2.84    0.97
   3 -10   8    1.91    0.85
   4  10   8   10.85    1.47
   5  10   8    4.09    0.96
  -3 -11   8   10.22    1.40
  -2 -11   8    1.60    0.71
  -1 -11   8    0.15    0.61
   0 -11   8    0.30    0.53
   1 -11   8    4.52    1.02
   2 -11   8    0.42    0.59
   3  11   8   -0.13    0.44
  -8   0   9    0.25    0.55
  -7   0   9    0.14    0.51
  -6   0   9    0.16    0.57
  -5   0   9    0.17    0.54
  -4   0   9   -0.36    0.67
  -3   0   9    0.37    0.62
  -2   0   9    0.38    0.65
  -1   0   9    0.19    0.69
   0   0   9   -0.19    0.69
   1   0   9    0.38    0.81
   2   0   9   -0.19    0.73
   3   0   9    0.37    0.71
   4   0   9    0.18    0.71
   5   0   9   -0.34    0.75
   6   0   9   -0.15    0.63
   7   0   9   -0.13    0.51
  -8   1   9   68.08    3.63
  -8  -1   9   68.76    3.63
  -7   1   9   28.58    2.28
  -7  -1   9   28.00    2.25
  -6   1   9    4.75    1.03
  -6  -1   9    6.28    1.15
  -5   1   9   18.43    1.99
  -5  -1   9   16.79    1.93
  -4   1   9    3.94    1.08
  -4  -1   9    6.61    1.27
  -3   1   9   15.15    1.90
  -3  -1   9   14.59    1.88
  -2   1   9   -0.56    0.90
  -2  -1   9   -0.38    0.75
  -1   1   9   11.17    1.67
  -1  -1   9    6.27    1.40
   0   1   9    0.76    0.76
   0  -1   9    1.53    0.97
   1   1   9   16.44    2.00
   1  -1   9   18.63    2.13
   2   1   9    0.74    0.85
   2  -1   9    0.38    0.79
   3   1   9    6.21    1.31
   3  -1   9    6.07    1.27
   4   1   9    0.18    0.63
   4  -1   9    0.53    0.66
   5   1   9    2.98    1.02
   5  -1   9    3.17    0.99
   6   1   9    2.86    1.22
   6  -1   9    7.27    1.36
  -8   2   9    0.11    0.37
  -8  -2   9   -0.11    0.35
  -8   2   9    0.41    0.40
  -7   2   9    1.08    0.67
  -7  -2   9    1.58    0.68
  -7   2   9    2.09    0.62
  -6   2   9    4.08    0.92
  -6  -2   9    3.27    0.85
  -6   2   9    2.21    0.69
  -5   2   9   12.47    1.62
  -5  -2   9   11.48    1.56
  -5   2   9   13.61    1.60
  -4   2   9   55.32    3.56
  -4  -2   9   52.09    3.47
  -4   2   9   47.30    3.25
  -3   2   9    9.63    1.52
  -3  -2   9    8.54    1.49
  -3   2   9    5.49    1.12
  -2   2   9   44.14    3.25
  -2  -2   9   41.91    3.18
  -2   2   9   42.82    3.08
  -1   2   9   52.56    3.59
  -1  -2   9   50.80    3.56
  -1   2   9   49.07    3.35
   0   2   9   47.57    3.37
   0  -2   9   37.09    3.08
   0   2   9   42.42    3.05
   1   2   9    3.83    1.13
   1  -2   9    4.80    1.29
   2   2   9   17.30    2.06
   2  -2   9   16.80    2.07
   3   2   9    4.05    1.13
   3  -2   9    3.39    1.06
   4   2   9    1.26    0.72
   4   2   9    0.34    0.69
   4  -2   9    0.17    0.74
   5   2   9    3.68    0.92
   5   2   9    4.44    1.10
   5  -2   9    3.53    0.94
   6   2   9    0.65    0.52
   6   2   9    1.84    0.72
   6  -2   9    0.43    0.54
   8  -3  -9    0.28    0.42
  -8   3   9    1.11    0.51
  -7   3   9    7.05    1.11
  -7  -3   9    6.91    1.05
  -7   3   9    7.65    1.10
  -6   3   9   21.85    1.97
  -6  -3   9   23.59    2.02
  -6   3   9   20.05    1.86
  -5   3   9    4.58    1.06
  -5  -3   9    6.25    1.16
  -5   3   9    6.56    1.13
  -4   3   9   46.13    3.14
  -4  -3   9   43.21    3.05
  -4   3   9   40.15    2.95
  -3   3   9   19.64    2.08
  -3  -3   9   19.03    2.03
  -3   3   9   23.09    2.17
  -2   3   9   27.98    2.50
  -2  -3   9   27.16    2.47
  -2   3   9   25.22    2.32
  -1   3   9   18.39    2.09
  -1  -3   9   15.74    1.97
  -1   3   9   20.66    2.10
   0   3   9   11.25    1.60
   0   3   9   11.97    1.65
   0   3   9   11.83    1.82
   0  -3   9   13.92    1.87
   1   3   9   10.07    1.49
   1   3   9    8.82    1.52
   1  -3   9    5.10    1.26
   2   3   9   24.35    2.33
   2   3   9   27.61    2.50
   2  -3   9   31.94    2.68
   3   3   9   16.62    1.82
   3   3   9   13.93    1.74
   3  -3   9   13.36    1.77
   4   3   9    9.93    1.43
   4   3   9   10.26    1.52
   4  -3   9    6.77    1.30
   5   3   9   11.28    1.46
   5   3   9   13.01    1.59
   5  -3   9   12.83    1.61
   6   3   9   15.82    1.61
   6   3   9   14.30    1.57
  -7   4   9    4.25    0.82
  -6   4   9   15.52    1.62
  -5   4   9    1.15    0.69
  -4   4   9   -0.15    0.50
  -3   4   9    0.16    0.56
  -3   4   9    0.59    0.59
  -2   4   9   -0.32    0.59
  -2   4   9    0.46    0.60
  -1   4   9    1.28    0.71
  -1   4   9    0.79    0.59
   0   4   9   -0.32    0.59
   0   4   9    0.48    0.66
   1   4   9    2.74    0.84
   2   4   9   -0.32    0.59
   3   4   9    0.93    0.64
   4   4   9    4.31    0.98
   5   4   9    0.14    0.49
   7  -5  -9    2.47    0.63
  -7   5   9    5.37    0.88
  -6   5   9    1.59    0.58
  -6   5   9    1.69    0.72
  -5   5   9   10.40    1.29
  -5   5   9   10.99    1.38
  -4   5   9    8.59    1.29
  -4   5   9    6.99    1.11
  -3   5   9   21.34    1.99
  -3   5   9   22.79    2.08
  -2   5   9   18.18    1.89
  -2   5   9   22.82    2.10
  -1   5   9   21.64    2.07
  -1   5   9   23.27    2.15
   0   5   9   23.18    2.14
   0   5   9   20.60    2.07
   1   5   9   21.74    2.07
   2   5   9   11.90    1.53
   3   5   9   20.43    1.98
   4   5   9   22.94    2.04
   5   5   9   34.79    2.45
  -6   6   9    5.87    0.90
  -5   6   9    0.36    0.50
  -5   6   9    0.23    0.39
  -4   6   9   18.33    1.73
  -4   6   9   21.02    1.87
  -3   6   9    4.65    0.97
  -3   6   9    5.22    0.97
  -2   6   9   10.73    1.38
  -2   6   9   11.25    1.41
  -1   6   9    1.56    0.68
  -1   6   9    0.85    0.58
   0   6   9    7.43    1.20
   1   6   9    4.67    0.98
   2   6   9   12.33    1.53
   3   6   9    1.86    0.66
   4   6   9    0.74    0.60
  -4   7   9    0.78    0.54
  -4   7   9    1.79    0.73
  -3   7   9    5.51    1.00
  -3   7   9    8.05    1.13
  -2   7   9   35.88    2.43
  -2   7   9   30.25    2.30
  -1   7   9   13.96    1.53
   0   7   9    9.11    1.28
   1   7   9   14.19    1.53
   2   7   9   16.43    1.60
   3   7   9   11.45    1.31
  -2   8   9   13.97    1.39
  -1   8   9    4.40    0.81
   0   8   9    7.15    1.03
   0   0   0    0.00    0.00
TITL TK-25 in P2(1)/c
REM P2(1)/c (#14 in standard setting)
CELL 1.54184  15.876479  16.238119   8.018665  90.0000  92.9836  90.0000
ZERR    9.00   0.000384   0.000324   0.000164   0.0000   0.0019   0.0000
LATT  1
SYMM -x, y+1/2,-z+1/2
SFAC C H N O
UNIT 99.00 90.00 9.00 9.00
TREF
HKLF 4
END
_computing_structure_solution     'SHELXT 2018/2 (Sheldrick, 2018)'
_computing_structure_solution     'SHELXT 2018/2 (Sheldrick, 2018)'
_computing_structure_solution     'SHELXT 2018/2 (Sheldrick, 2018)'
_computing_structure_solution     'SHELXT 2018/2 (Sheldrick, 2018)'
_computing_structure_solution     'SHELXT 2018/2 (Sheldrick, 2018)'
_computing_structure_solution     'SHELXT 2018/2 (Sheldrick, 2018)'
;
_shelx_hkl_checksum     74391
_shelx_res_file
;
TITL tk-25.res in P2(1)/c
    tk-25.res
    created by SHELXL-2019/3 at 13:39:53 on 19-Nov-2024
REM Old TITL exp_2239_tk-25_a.res in P2(1)/c
REM SHELXT solution in P2(1)/c: R1 0.159, Rweak 0.008, Alpha 0.030
REM <I/s> 0.386 for 163 systematic absences, Orientation as input
REM Formula found by SHELXT: C42 Cl Cu N10 O6
REM #####
CELL 1.54184 15.8765 16.2381 8.0187 90 92.984 90
ZERR 2 0.0004 0.0003 0.0002 0 0.002 0
LATT 1
SYMM -X,0.5+Y,0.5-Z
SFAC C H Cl Cu N O
UNIT 80 80 4 2 16 20
L.S. 20 0 0
PLAN  5
SIZE 0.4 0.2 0.1
TEMP 295
CONF
LIST 4
MORE -1
BOND $H
fmap 2 53
acta
OMIT -5 3 5
OMIT -2 11 5
OMIT 6 1 5
OMIT 7 1 5
REM <olex2.extras>
REM <HklSrc "%.\\TK-25.hkl">
REM </olex2.extras>
WGHT    0.080600    2.781100
FVAR       0.36690
CU30  4    0.500000    1.000000    0.500000    10.50000    0.03918    0.02674 =
         0.03451   -0.00581    0.00919   -0.00139
CL31  3    0.473007    0.902070    0.687678    11.00000    0.08806    0.03531 =
         0.05045    0.00413    0.02541    0.00331
N14   5    0.511405    0.914360    0.321759    11.00000    0.03863    0.02674 =
         0.03303   -0.00387    0.00782   -0.00352
N13   5    0.585396    0.900644    0.262273    11.00000    0.03958    0.03243 =
         0.03509   -0.00943    0.00533   -0.00296
N12   5    0.572262    0.842901    0.143760    11.00000    0.04092    0.02623 =
         0.03394   -0.00606    0.00739   -0.00157
C16   1    0.490674    0.820628    0.129479    11.00000    0.04200    0.02975 =
         0.04487   -0.00796    0.00303   -0.00540
AFIX  43
H16   2    0.466154    0.781814    0.056789    11.00000   -1.20000
AFIX   0
C15   1    0.451431    0.867034    0.244241    11.00000    0.04128    0.02573 =
         0.04026   -0.00126    0.00385   -0.00241
C11   1    0.362754    0.868194    0.292922    11.00000    0.03938    0.02603 =
         0.05686   -0.00252    0.00662   -0.00189
AFIX  23
H11A  2    0.356711    0.904300    0.387925    11.00000   -1.20000
H11B  2    0.325842    0.887620    0.201033    11.00000   -1.20000
AFIX   0
O10   6    0.342121    0.785563    0.335115    11.00000    0.04176    0.02700 =
         0.07549    0.00261    0.01854   -0.00036
C5    1    0.265248    0.772064    0.397651    11.00000    0.03500    0.03168 =
         0.04522    0.00174    0.00204   -0.00292
C6    1    0.243481    0.689545    0.411815    11.00000    0.04302    0.02954 =
         0.05712   -0.00068    0.01023    0.00091
AFIX  43
H6    2    0.279257    0.648799    0.375015    11.00000   -1.20000
AFIX   0
C7    1    0.169229    0.668411    0.480091    11.00000    0.04563    0.03022 =
         0.05354    0.00178    0.00496   -0.00362
AFIX  43
H7    2    0.155728    0.613122    0.492948    11.00000   -1.20000
AFIX   0
C2    1    0.113755    0.728738    0.530445    11.00000    0.03548    0.03564 =
         0.04096    0.00173    0.00017   -0.00310
C3    1    0.135265    0.810692    0.511875    11.00000    0.04073    0.03177 =
         0.06115   -0.00122    0.00776    0.00325
AFIX  43
H3    2    0.098309    0.851467    0.544037    11.00000   -1.20000
AFIX   0
C4    1    0.210754    0.832905    0.446326    11.00000    0.04368    0.02916 =
         0.06309    0.00228    0.01159   -0.00106
AFIX  43
H4    2    0.224769    0.888164    0.435060    11.00000   -1.20000
AFIX   0
C1    1    0.034058    0.708077    0.609454    11.00000    0.04148    0.04026 =
         0.04329    0.00191    0.00225   -0.00154
O9    6    0.027169    0.626771    0.632512    11.00000    0.04640    0.03970 =
         0.06217    0.00312    0.02095   -0.00549
C27   1   -0.042439    0.598735    0.726745    11.00000    0.04195    0.05167 =
         0.04835    0.00291    0.01333   -0.00426
AFIX  23
H27A  2   -0.095493    0.618928    0.677040    11.00000   -1.20000
H27B  2   -0.036330    0.618210    0.841093    11.00000   -1.20000
AFIX   0
C28   1   -0.039935    0.506248    0.721612    11.00000    0.06998    0.04923 =
         0.06000   -0.00466    0.02688   -0.02168
AFIX  23
H28A  2   -0.051299    0.488279    0.607285    11.00000   -1.20000
H28B  2   -0.084449    0.484809    0.787746    11.00000   -1.20000
AFIX   0
C29   1    0.043854    0.469882    0.786491    11.00000    0.09257    0.05146 =
         0.09597    0.01654    0.03762    0.01587
AFIX 137
H29A  2    0.087621    0.486837    0.715733    11.00000   -1.50000
H29B  2    0.040059    0.410879    0.786445    11.00000   -1.50000
H29C  2    0.056727    0.488996    0.898212    11.00000   -1.50000
AFIX   0
C17   1    0.644029    0.809701    0.066062    11.00000    0.03975    0.03031 =
         0.03298   -0.00395    0.00566    0.00015
C22   1    0.653083    0.724554    0.068205    11.00000    0.04330    0.03072 =
         0.03360   -0.00192    0.00428   -0.00033
AFIX  43
H22   2    0.613273    0.690744    0.114771    11.00000   -1.20000
AFIX   0
C21   1    0.723755    0.692109   -0.001778    11.00000    0.04291    0.03507 =
         0.03572   -0.00314   -0.00046    0.00599
C20   1    0.784284    0.740543   -0.068888    11.00000    0.04125    0.05122 =
         0.04761   -0.00789    0.00663    0.00382
AFIX  43
H20   2    0.831569    0.717168   -0.113705    11.00000   -1.20000
AFIX   0
C19   1    0.773113    0.824708   -0.068079    11.00000    0.04575    0.05104 =
         0.04443   -0.00164    0.01213   -0.00793
AFIX  43
H19   2    0.813681    0.857969   -0.113702    11.00000   -1.20000
AFIX   0
C18   1    0.703239    0.861736   -0.001375    11.00000    0.05055    0.03463 =
         0.03295   -0.00129    0.00572   -0.00486
C26   1    0.693294    0.953721   -0.006527    11.00000    0.07781    0.03492 =
         0.05480    0.00335    0.02016   -0.00788
AFIX 137
H26A  2    0.636487    0.967348   -0.043287    11.00000   -1.50000
H26B  2    0.731712    0.976626   -0.082638    11.00000   -1.50000
H26C  2    0.705328    0.975968    0.103051    11.00000   -1.50000
AFIX   0
N23   5    0.734822    0.601910    0.001124    11.00000    0.05296    0.03816 =
         0.04922   -0.00429   -0.00180    0.01133
O25   6    0.689704    0.561384    0.088694    11.00000    0.09251    0.03656 =
         0.05456    0.00610    0.01100    0.00819
O24   6    0.787650    0.572241   -0.085499    11.00000    0.06438    0.05630 =
         0.10707   -0.01540    0.02357    0.02092
O8    6   -0.018088    0.756329    0.650838    11.00000    0.04836    0.04482 =
         0.11131    0.00176    0.02503    0.00688
HKLF 4
REM  tk-25.res in P2(1)/c
REM wR2 = 0.1706, GooF = S = 1.075, Restrained GooF = 1.075 for all data
REM R1 = 0.0583 for 3315 Fo > 4sig(Fo) and 0.0659 for all 3975 data
REM 279 parameters refined using 0 restraints
END
WGHT      0.0806      2.7810
REM Highest difference peak  1.108,  deepest hole -0.728,  1-sigma level  0.084
Q1    1   0.5008  0.9997  0.2957  11.00000  0.05    1.11
Q2    1   0.5007  1.0006 -0.0968  11.00000  0.05    0.88
Q3    1   0.4831  0.9067  0.4886  11.00000  0.05    0.55
Q4    1   0.4815  0.9027  0.9012  11.00000  0.05    0.45
Q5    1   0.4757  0.9027  0.1045  11.00000  0.05    0.38
;
_shelx_res_checksum     96543
