# Supplementary material for: Synthesis, crystal structure and Hirshfeld surface analysis of a propyl 4-{[1-(2-methyl-4-nitro­phen­yl)-1H-1,2,3-triazol-4-yl]meth­oxy}benzoate copper(II) chloride complex
Source: Acta Crystallogr E Crystallogr Commun. 2025 Mar 4;81(Pt 4):271–4. doi: 10.1107/S2056989025001732 (PMC11974326; doi:10.1107/S2056989025001732)
Supplement: Supplementary file 2 [file e-81-00271-Isup2.hkl]

data_I                                                                          
_shelx_title ' tk-25.res in P2(1)/c'                                            
_shelx_refln_list_code          4                                               
_shelx_F_calc_maximum      296.81                                               
_exptl_crystal_F_000       958.00                                               
_reflns_d_resolution_high  0.8131                                               
                                                                                
loop_                                                                           
 _space_group_symop_operation_xyz                                               
 'x, y, z'                                                                      
 '-x, y+1/2, -z+1/2'                                                            
 '-x, -y, -z'                                                                   
 'x, -y-1/2, z-1/2'                                                             
                                                                                
_cell_length_a    15.8765                                                       
_cell_length_b    16.2381                                                       
_cell_length_c     8.0187                                                       
_cell_angle_alpha  90.000                                                       
_cell_angle_beta   92.984                                                       
_cell_angle_gamma  90.000                                                       
                                                                                
_shelx_F_squared_multiplier     1.000                                           
                                                                                
loop_                                                                           
 _refln_index_h                                                                 
 _refln_index_k                                                                 
 _refln_index_l                                                                 
 _refln_F_squared_calc                                                          
 _refln_F_squared_meas                                                          
 _refln_F_squared_sigma                                                         
 _refln_observed_status                                                         
   1   0   0       9857.81       9293.30       150.07 o                         
   2   0   0       4489.92       4942.82        80.47 o                         
   3   0   0        310.63        333.95        12.34 o                         
   4   0   0      45647.70      43231.05       972.94 o                         
   5   0   0       3116.22       3625.27       143.49 o                         
   6   0   0       9413.92      11063.94       524.13 o                         
   7   0   0       4194.47       5239.24       181.93 o                         
   8   0   0       2377.39       3118.79       117.60 o                         
   9   0   0        212.00        260.60        22.36 o                         
  10   0   0         16.66         18.57         8.47 o                         
  11   0   0       2018.70       2463.32        75.48 o                         
  12   0   0          9.38          7.23         3.94 o                         
  13   0   0       2988.39       3553.15       107.23 o                         
  14   0   0        469.26        526.25        41.60 o                         
  15   0   0        637.23        876.66        56.53 o                         
  16   0   0        145.35        169.52        23.18 o                         
  17   0   0         76.91         71.76        15.90 o                         
  18   0   0          6.17          6.98         7.21 o                         
  19   0   0         11.93         10.10         5.50 o                         
   1   1   0        291.86        309.83         6.82 o                         
   2   1   0       5464.20       5641.04        81.30 o                         
   3   1   0       2934.89       3180.43        53.14 o                         
   4   1   0        820.53        962.43        27.88 o                         
   5   1   0        535.07        596.68        11.32 o                         
   6   1   0       1820.46       2259.29        45.54 o                         
   7   1   0        299.33        329.14        13.11 o                         
   8   1   0       1063.54       1273.24        40.68 o                         
   9   1   0       3293.84       4260.27       111.68 o                         
  10   1   0        333.24        413.03        22.27 o                         
  11   1   0          2.29          3.53         2.55 o                         
  12   1   0          3.88          4.39         2.49 o                         
  13   1   0        269.16        329.31        11.68 o                         
  14   1   0         41.79         56.16        10.85 o                         
  15   1   0        322.49        373.91        24.82 o                         
  16   1   0         27.77         34.28         9.22 o                         
  17   1   0          0.36         -7.00         7.00 o                         
  18   1   0          0.00         -0.80         5.01 o                         
  19   1   0          5.82          5.61         3.75 o                         
   0   2   0       4741.62       5223.64        96.48 o                         
   1   2   0       4209.46       4738.18        67.31 o                         
   2   2   0      16244.14      15955.79       260.28 o                         
   3   2   0       2290.10       2636.79        53.43 o                         
   4   2   0       4577.62       4921.43        86.20 o                         
   5   2   0       7067.08       7674.01       126.34 o                         
   6   2   0        520.03        557.78        14.53 o                         
   7   2   0       1287.64       1397.84        36.20 o                         
   8   2   0        606.14        833.32        34.62 o                         
   9   2   0       4546.59       5108.05       118.78 o                         
  10   2   0       2100.00       2545.51        61.47 o                         
  11   2   0       1752.79       2040.94        44.28 o                         
  12   2   0         63.48         72.16         5.39 o                         
  13   2   0         11.49         14.27         3.59 o                         
  14   2   0          3.23         11.13         5.26 o                         
  15   2   0        193.82        227.31        16.93 o                         
  16   2   0        357.70        439.10        22.26 o                         
  17   2   0         93.55         82.39        10.93 o                         
  18   2   0          4.43          4.13         4.67 o                         
  19   2   0          0.49          4.64         3.36 o                         
   1   3   0      10219.47      11560.64       164.77 o                         
   2   3   0        330.92        389.88         6.81 o                         
   3   3   0       1536.50       1735.13        23.15 o                         
   4   3   0       4534.80       4948.40        62.23 o                         
   5   3   0        168.26        186.00         5.95 o                         
   6   3   0        477.36        609.89        16.17 o                         
   7   3   0       1174.95       1386.82        26.46 o                         
   8   3   0       1685.64       2141.95        41.42 o                         
   9   3   0       1829.44       1962.69        42.79 o                         
  10   3   0        476.75        540.55        17.66 o                         
  11   3   0        163.55        179.06         8.48 o                         
  12   3   0         52.58         51.25         5.01 o                         
  13   3   0          0.55         -0.29         2.76 o                         
  14   3   0        507.31        605.60        24.37 o                         
  15   3   0        169.97        175.12        12.50 o                         
  16   3   0         81.20         95.19         9.60 o                         
  17   3   0          0.07          1.28         3.38 o                         
  18   3   0        124.31        124.67        10.88 o                         
  19   3   0          2.14          1.04         4.31 o                         
   0   4   0       1162.91       1349.53        34.25 o                         
   1   4   0       6787.14       7897.44       127.17 o                         
   2   4   0         15.33         39.82         2.47 o                         
   3   4   0       2056.59       2439.52        48.87 o                         
   4   4   0          1.85          0.68         1.03 o                         
   5   4   0       1470.24       1664.21        25.90 o                         
   6   4   0       1914.14       2097.20        36.56 o                         
   7   4   0       2024.35       2525.22        46.45 o                         
   8   4   0       1869.64       2443.75        54.68 o                         
   9   4   0         43.31         29.02         4.48 o                         
  10   4   0        340.79        359.97        16.18 o                         
  11   4   0        584.80        760.97        43.09 o                         
  12   4   0        575.58        694.81        31.76 o                         
  13   4   0        606.29        783.84        33.86 o                         
  14   4   0        138.24        155.77        14.15 o                         
  15   4   0         12.28         26.06         7.65 o                         
  16   4   0         80.52        107.96        11.29 o                         
  17   4   0        116.94        145.63        24.63 o                         
  18   4   0        262.36        289.94        26.00 o                         
   1   5   0       5034.28       6071.95       205.81 o                         
   2   5   0        383.40        432.57        12.70 o                         
   3   5   0         58.60         62.45         4.82 o                         
   4   5   0         59.65         88.07         7.38 o                         
   5   5   0         64.11         69.81         4.93 o                         
   6   5   0       2603.31       3382.24        87.04 o                         
   7   5   0       3981.57       5309.66       197.01 o                         
   8   5   0         52.18         91.02         9.12 o                         
   9   5   0        276.52        409.99        32.91 o                         
  10   5   0        200.74        255.29        45.58 o                         
  11   5   0        680.41        962.09        49.70 o                         
  12   5   0         67.58         88.18        13.59 o                         
  13   5   0          0.33         -1.71         5.72 o                         
  14   5   0        185.72        225.09        21.99 o                         
  15   5   0         64.90         74.73        12.63 o                         
  16   5   0         40.17         36.92         8.99 o                         
  17   5   0          3.51          2.60         4.83 o                         
  18   5   0          1.76          0.97         3.42 o                         
   0   6   0        101.05        108.42         6.86 o                         
   1   6   0          4.61          4.26         2.18 o                         
   2   6   0          4.41          3.57         1.71 o                         
   3   6   0       1787.47       1977.85        45.17 o                         
   4   6   0        124.03        152.46         6.53 o                         
   5   6   0         64.13         60.07         4.37 o                         
   6   6   0         27.34         27.10         4.73 o                         
   7   6   0        399.68        467.59        21.18 o                         
   8   6   0        131.95        134.41        32.98 o                         
   9   6   0       1087.72       1349.32        34.83 o                         
  10   6   0          6.81          7.37         3.67 o                         
  11   6   0        376.77        493.61        25.43 o                         
  12   6   0        322.64        450.40        31.94 o                         
  13   6   0         61.91         69.38        12.85 o                         
  14   6   0        501.04        618.66        39.30 o                         
  15   6   0        722.13        896.50        48.73 o                         
  16   6   0        311.12        363.26        26.74 o                         
  17   6   0         43.55         56.46         9.43 o                         
  18   6   0         68.60         83.35         9.95 o                         
   1   7   0         14.22         33.96         5.20 o                         
   2   7   0       3271.71       4011.96       101.25 o                         
   3   7   0        549.55        641.38        30.38 o                         
   4   7   0        589.15        743.02        31.31 o                         
   5   7   0         81.97        104.39         7.13 o                         
   6   7   0       1333.26       1782.67        74.21 o                         
   7   7   0        405.97        418.67        20.56 o                         
   8   7   0        728.31        819.94        23.65 o                         
   9   7   0        106.35        151.09         9.33 o                         
  10   7   0        272.43        348.00        17.81 o                         
  11   7   0         41.41         67.47         8.37 o                         
  12   7   0          4.48          2.23         5.26 o                         
  13   7   0         71.44         99.84        15.08 o                         
  14   7   0         30.75         29.57         9.36 o                         
  15   7   0         37.71         40.16         8.18 o                         
  16   7   0         24.14         30.83         7.80 o                         
  17   7   0         17.48         22.66         6.24 o                         
  18   7   0          6.33         11.37         4.16 o                         
   0   8   0       1095.64       1084.40        50.07 o                         
   1   8   0          5.24         27.09         4.24 o                         
   2   8   0      12363.39      14344.88       349.21 o                         
   3   8   0         16.43         43.15         4.97 o                         
   4   8   0       1540.23       1611.39        61.80 o                         
   5   8   0         26.90         20.93         4.51 o                         
   6   8   0        337.85        290.02        22.95 o                         
   7   8   0         26.51         19.65         3.94 o                         
   8   8   0        352.86        432.75        16.52 o                         
   9   8   0        297.59        292.37        21.02 o                         
  10   8   0         91.94        118.00        13.63 o                         
  11   8   0         12.31         19.87         5.92 o                         
  12   8   0         11.58         20.06         6.81 o                         
  13   8   0        296.18        332.67        25.52 o                         
  14   8   0          2.90         -2.16         4.80 o                         
  15   8   0         85.92        113.30        11.91 o                         
  16   8   0         16.09         21.28         5.55 o                         
  17   8   0         76.33         72.21         9.51 o                         
   1   9   0         21.69         13.38         3.76 o                         
   2   9   0        275.27        351.92        14.68 o                         
   3   9   0         65.50         49.15         5.52 o                         
   4   9   0          7.01          2.84         3.11 o                         
   5   9   0         73.62         76.52         8.59 o                         
   6   9   0        151.16        185.81         9.57 o                         
   7   9   0        537.02        639.93        17.95 o                         
   8   9   0          4.57          5.86         2.90 o                         
   9   9   0         71.86         74.41         8.93 o                         
  10   9   0        150.82        180.78        18.53 o                         
  11   9   0          7.99          9.36        10.77 o                         
  12   9   0        407.27        480.91        26.38 o                         
  13   9   0         85.76        124.74        29.45 o                         
  14   9   0          5.30          3.50         4.38 o                         
  15   9   0          3.00          5.24         4.17 o                         
  16   9   0          1.13          4.16         3.36 o                         
  17   9   0         30.74         58.98         7.80 o                         
   0  10   0       5440.31       6683.68       235.94 o                         
   1  10   0       3421.90       3947.44        88.28 o                         
   2  10   0       4494.21       5096.82       123.04 o                         
   3  10   0       2490.14       2884.72        80.86 o                         
   4  10   0       1956.26       2320.93        55.12 o                         
   5  10   0       2333.54       2687.36        44.39 o                         
   6  10   0        677.89        792.16        23.12 o                         
   7  10   0       1839.28       2153.57        38.79 o                         
   8  10   0       2240.62       2560.36        49.49 o                         
   9  10   0       1769.36       2106.13        48.76 o                         
  10  10   0         85.89        114.03        22.95 o                         
  11  10   0        344.17        480.34        44.20 o                         
  12  10   0        266.15        265.95        32.54 o                         
  13  10   0        819.00       1048.65       154.00 o                         
  14  10   0          2.83          1.82         4.48 o                         
  15  10   0          4.67          6.08         3.79 o                         
  16  10   0          1.30         -1.66         2.77 o                         
   1  11   0        359.88        446.00        16.05 o                         
   2  11   0        221.14        237.05        11.03 o                         
   3  11   0         64.64         70.81         8.03 o                         
   4  11   0         25.66         22.67         6.50 o                         
   5  11   0        166.96        187.37         9.06 o                         
   6  11   0          6.58          8.95         3.63 o                         
   7  11   0        523.63        602.58        18.47 o                         
   8  11   0        241.74        309.96        16.09 o                         
   9  11   0        148.99        189.43        18.16 o                         
  10  11   0        595.49        649.29        31.23 o                         
  11  11   0        128.67        145.53        25.55 o                         
  12  11   0          5.50         12.06         8.98 o                         
  13  11   0          7.01         14.89         7.79 o                         
  14  11   0         86.29         67.45        15.53 o                         
  15  11   0         42.91         82.61        14.26 o                         
  16  11   0          3.94          2.75         5.13 o                         
   0  12   0       1433.21       1787.57        83.94 o                         
   1  12   0        953.04       1189.18        31.26 o                         
   2  12   0       1382.75       1631.74        45.33 o                         
   3  12   0       6416.93       7828.27       159.50 o                         
   4  12   0       2615.50       3082.32        72.56 o                         
   5  12   0         43.90         55.76         6.84 o                         
   6  12   0        228.22        245.53        14.12 o                         
   7  12   0        786.41        971.51        32.20 o                         
   8  12   0        346.69        404.77        19.87 o                         
   9  12   0        438.73        566.82        29.27 o                         
  10  12   0       1213.79       1528.87       119.75 o                         
  11  12   0        506.03        663.53        77.96 o                         
  12  12   0        270.95        339.64        24.89 o                         
  13  12   0         68.22        120.12        20.58 o                         
  14  12   0        264.62        307.03        18.46 o                         
  15  12   0         48.69         43.98         9.95 o                         
   1  13   0          9.85         13.30         3.65 o                         
   2  13   0          7.42         11.90         4.74 o                         
   3  13   0        471.75        566.20        20.13 o                         
   4  13   0        314.52        402.42        16.30 o                         
   5  13   0        219.73        273.74        25.33 o                         
   6  13   0       1317.83       1499.10        42.66 o                         
   7  13   0         82.30        106.62         8.90 o                         
   8  13   0        353.65        419.14        17.34 o                         
   9  13   0        199.93        194.63        16.44 o                         
  10  13   0        395.53        471.26        21.67 o                         
  11  13   0         97.38        107.54        11.19 o                         
  12  13   0        489.68        681.44        47.69 o                         
  13  13   0          7.26         12.62         5.61 o                         
  14  13   0          8.44          0.69         5.68 o                         
   0  14   0          1.11          3.94         5.13 o                         
   1  14   0        256.41        276.25        19.03 o                         
   2  14   0         42.75         65.22        14.78 o                         
   3  14   0         79.95         79.34        10.29 o                         
   4  14   0         20.55         26.85         4.86 o                         
   5  14   0        340.02        432.88        17.30 o                         
   6  14   0        389.24        424.41        15.58 o                         
   7  14   0        201.80        255.20        14.70 o                         
   8  14   0          4.24          6.00         4.11 o                         
   9  14   0          6.68          7.90         4.60 o                         
  10  14   0         68.41         92.19        10.06 o                         
  11  14   0         12.47         15.46         4.88 o                         
  12  14   0         28.42         46.11         7.66 o                         
  13  14   0        173.53        208.24        15.16 o                         
   1  15   0         59.89         39.69         7.79 o                         
   2  15   0         91.85         91.89        16.71 o                         
   3  15   0         85.88         92.25        12.26 o                         
   4  15   0        260.49        309.31        16.25 o                         
   5  15   0         35.59         37.45         4.91 o                         
   6  15   0          2.99          5.63         3.19 o                         
   7  15   0          0.88          0.12         3.61 o                         
   8  15   0         17.93         14.73         4.18 o                         
   9  15   0          0.14          0.74         3.14 o                         
  10  15   0          2.35          2.55         3.11 o                         
  11  15   0          8.63          8.12         2.93 o                         
  12  15   0         42.74         54.17         6.83 o                         
   0  16   0         35.52         28.67         9.14 o                         
   1  16   0         71.41         73.99        13.59 o                         
   2  16   0         19.13          9.80         5.51 o                         
   3  16   0          4.87          3.11         3.98 o                         
   4  16   0        168.75        174.04        10.56 o                         
   5  16   0         25.83         33.22         4.48 o                         
   6  16   0        164.26        215.21        10.15 o                         
   7  16   0         52.84         81.52         6.31 o                         
   8  16   0        321.16        418.80        15.47 o                         
   9  16   0         37.88         49.29         5.31 o                         
  10  16   0         96.90        114.26         8.57 o                         
  11  16   0         73.24         93.85         8.34 o                         
   1  17   0         27.82         29.27         6.68 o                         
   2  17   0         36.00         35.10         6.13 o                         
   3  17   0         83.99        107.04         9.35 o                         
   4  17   0          0.88          0.01         3.42 o                         
   5  17   0          0.41          1.79         2.60 o                         
   6  17   0          5.57          9.93         2.60 o                         
   7  17   0        156.61        174.40         8.79 o                         
   8  17   0        166.15        173.49         7.72 o                         
   9  17   0          0.95          0.27         1.94 o                         
  10  17   0        149.49        182.24        10.47 o                         
   0  18   0        134.62        181.16        12.21 o                         
   1  18   0         98.74         94.98         8.16 o                         
   2  18   0          1.35         -2.17         3.78 o                         
   3  18   0         99.13        105.61         8.69 o                         
   4  18   0         15.98         19.52         4.37 o                         
   5  18   0         50.03         55.15         6.17 o                         
   6  18   0         59.86         66.34         5.84 o                         
   7  18   0         72.69         86.06         7.68 o                         
   8  18   0          0.15         -0.67         2.19 o                         
   1  19   0         69.13         68.62         5.23 o                         
   2  19   0          3.99          4.39         2.54 o                         
   3  19   0          7.32          7.43         3.05 o                         
   4  19   0         22.59         29.76         4.21 o                         
   5  19   0          2.27          5.31         3.31 o                         
   6  19   0         10.12          0.89         3.12 o                         
 -19   1   1          2.46         -1.19         3.32 o                         
 -18   1   1         16.38          5.09         4.61 o                         
 -17   1   1        158.57        136.89        14.10 o                         
 -16   1   1          9.22          7.81         7.03 o                         
 -15   1   1        200.34        181.08        15.33 o                         
 -14   1   1         13.58         13.25         4.94 o                         
 -13   1   1         82.13         85.90         7.83 o                         
 -12   1   1          9.36          4.97         3.40 o                         
 -11   1   1         87.73         82.71         7.83 o                         
 -10   1   1        378.12        387.67        20.38 o                         
  -9   1   1        435.45        443.75        15.74 o                         
  -8   1   1       1288.00       1347.24        47.03 o                         
  -7   1   1       3046.67       3067.80        67.88 o                         
  -6   1   1        153.07        142.13        15.14 o                         
  -5   1   1          0.08          2.37         2.34 o                         
  -4   1   1         19.96          9.94         2.27 o                         
  -3   1   1       2282.85       2017.33        42.51 o                         
  -2   1   1        851.47        744.49        15.12 o                         
  -1   1   1       6668.52       6122.57        82.80 o                         
   0   1   1       5775.17       5199.62        68.42 o                         
   1   1   1       6063.75       5519.31        49.30 o                         
   2   1   1        465.47        466.68         6.91 o                         
   3   1   1      14011.46      13020.61       170.23 o                         
   4   1   1      15662.74      14325.79       187.78 o                         
   5   1   1      10507.28       9250.52       152.67 o                         
   6   1   1       2559.65       2340.67        93.94 o                         
   7   1   1       3801.33       3522.64        58.27 o                         
   8   1   1       2262.76       2103.02        40.84 o                         
   9   1   1        538.38        530.63        17.91 o                         
  10   1   1       1289.91       1241.96        26.41 o                         
  11   1   1        624.08        566.10        16.96 o                         
  12   1   1        883.05        827.35        22.15 o                         
  13   1   1        810.94        843.69        23.31 o                         
  14   1   1       1213.42       1157.44        48.38 o                         
  15   1   1          4.49          9.54         7.78 o                         
  16   1   1        280.82        294.67        21.76 o                         
  17   1   1        243.32        219.48        17.32 o                         
  18   1   1        180.72        141.26        12.42 o                         
  19   1   1          1.70         -1.34         3.18 o                         
 -19   2   1         33.08         14.93         4.20 o                         
 -18   2   1          7.32          0.22         4.25 o                         
 -17   2   1         22.55         15.87         4.75 o                         
 -16   2   1         29.18         25.33         5.85 o                         
 -15   2   1         92.70         69.33        10.00 o                         
 -14   2   1        257.89        268.05        15.52 o                         
 -13   2   1       2700.89       2679.26        47.13 o                         
 -12   2   1        104.77         95.89         7.79 o                         
 -11   2   1        183.53        174.01        11.05 o                         
 -10   2   1          1.24          1.63         3.56 o                         
  -9   2   1         74.92         77.87         7.60 o                         
  -8   2   1       2018.53       2165.24        95.09 o                         
  -7   2   1         78.24        104.33         7.92 o                         
  -6   2   1        568.36        506.92        16.23 o                         
  -5   2   1        765.11        737.71        17.52 o                         
  -4   2   1       1703.76       1615.09        31.07 o                         
  -3   2   1       6065.31       5412.01       103.55 o                         
  -2   2   1         52.49         37.02         3.74 o                         
  -1   2   1        341.63        295.96         6.48 o                         
   0   2   1      11767.26      10008.41       120.84 o                         
   1   2   1         27.79         26.43         1.04 o                         
   2   2   1       7866.37       7134.32        94.53 o                         
   3   2   1        103.06         97.80         3.52 o                         
   4   2   1          4.35          6.39         1.97 o                         
   5   2   1       6541.68       6101.61       103.01 o                         
   6   2   1         28.72         28.60         3.41 o                         
   7   2   1          3.35          5.26         3.05 o                         
   8   2   1        729.46        762.77        21.65 o                         
   9   2   1        228.61        270.81        11.16 o                         
  10   2   1        146.71        183.14         8.86 o                         
  11   2   1        105.24         86.91         5.37 o                         
  12   2   1        135.48        154.29         8.05 o                         
  13   2   1         53.90         44.84         5.22 o                         
  14   2   1         82.52         56.59        10.21 o                         
  15   2   1        256.98        275.20        20.44 o                         
  16   2   1          5.51         11.38        10.99 o                         
  17   2   1         97.81         67.49        10.10 o                         
  18   2   1         21.24         22.06         5.98 o                         
  19   2   1         29.03         19.14         4.98 o                         
 -19   3   1         92.81         58.69         9.21 o                         
 -18   3   1         59.84         59.71         6.15 o                         
 -17   3   1         41.55         48.23         6.45 o                         
 -16   3   1        387.23        357.29        21.51 o                         
 -15   3   1       1311.95       1320.22        39.48 o                         
 -14   3   1        111.14        103.72        11.77 o                         
 -13   3   1        224.19        223.43        11.02 o                         
 -12   3   1       1555.58       1523.38        40.49 o                         
 -11   3   1        490.09        447.43        16.33 o                         
 -10   3   1        969.34        962.89        38.06 o                         
  -9   3   1          8.13          2.73         3.47 o                         
  -8   3   1         96.55         56.97         5.98 o                         
  -7   3   1        274.21        218.92        14.85 o                         
  -6   3   1       5766.72       5558.11       110.32 o                         
  -5   3   1        662.64        591.62        18.67 o                         
  -4   3   1       7863.64       7207.55       137.77 o                         
  -3   3   1       3555.72       3213.16        63.98 o                         
  -2   3   1       6408.80       5611.17        91.57 o                         
  -1   3   1        441.90        383.02         5.88 o                         
   0   3   1       7390.04       6539.91        74.57 o                         
   1   3   1       3249.73       2941.36        30.95 o                         
   2   3   1       6616.47       6059.62        74.58 o                         
   3   3   1       2474.20       2341.94        41.29 o                         
   4   3   1       1274.01       1269.44        22.25 o                         
   5   3   1         82.83         99.96         4.51 o                         
   6   3   1        115.90         91.03         6.85 o                         
   7   3   1       3032.03       2890.49        72.15 o                         
   8   3   1       1006.49       1026.17        30.98 o                         
   9   3   1       2419.40       2477.10        46.75 o                         
  10   3   1        380.54        359.34        10.83 o                         
  11   3   1       1699.14       1706.11        32.86 o                         
  12   3   1        276.56        270.26        10.71 o                         
  13   3   1         89.17         62.49         6.04 o                         
  14   3   1          4.80          8.73         4.67 o                         
  15   3   1       1460.25       1462.00        43.00 o                         
  16   3   1         50.46         36.12         6.60 o                         
  17   3   1         21.43         17.19         4.53 o                         
  18   3   1         26.18          6.57         4.31 o                         
 -18   4   1         27.99         20.93         5.98 o                         
 -17   4   1          2.50          6.86         4.15 o                         
 -16   4   1         19.04         18.03         6.04 o                         
 -15   4   1        168.28        170.13        14.58 o                         
 -14   4   1         51.88         51.47         8.92 o                         
 -13   4   1        681.62        733.00        32.29 o                         
 -12   4   1         70.85         67.01        12.18 o                         
 -11   4   1         81.07         87.96        13.37 o                         
 -10   4   1        153.54        158.36        11.28 o                         
  -9   4   1         65.27         44.33         6.64 o                         
  -8   4   1       1029.49       1134.48        27.94 o                         
  -7   4   1        190.60        182.01        11.86 o                         
  -6   4   1       2699.93       2803.15        80.54 o                         
  -5   4   1       2584.29       2700.29        57.54 o                         
  -4   4   1        135.33        153.69         7.24 o                         
  -3   4   1         29.07         22.22         2.99 o                         
  -2   4   1        759.27        686.75        16.21 o                         
  -1   4   1          2.66         21.38         8.73 o                         
   0   4   1       3093.03       3131.55        55.72 o                         
   1   4   1       6873.88       6764.78       116.82 o                         
   2   4   1       2024.48       1950.97        34.76 o                         
   3   4   1       1250.31       1216.63        27.46 o                         
   4   4   1        232.29        238.97         6.93 o                         
   5   4   1        454.03        387.21        10.07 o                         
   6   4   1        134.91        108.82         5.55 o                         
   7   4   1         80.27         64.21         5.27 o                         
   8   4   1        171.43        150.62         8.93 o                         
   9   4   1        308.66        313.98        14.09 o                         
  10   4   1        993.71       1053.85        34.97 o                         
  11   4   1        196.33        195.58        21.39 o                         
  12   4   1          0.90         -2.88         3.97 o                         
  13   4   1        233.02        217.81        41.64 o                         
  14   4   1          9.30          4.22         4.81 o                         
  15   4   1         42.14         52.91        15.67 o                         
  16   4   1         82.95         83.57        23.14 o                         
  17   4   1         32.41         21.36         5.17 o                         
  18   4   1          3.48          5.72         4.01 o                         
 -18   5   1        188.80        206.67        16.57 o                         
 -17   5   1        131.26        125.77        14.56 o                         
 -16   5   1        131.33        153.92        17.61 o                         
 -15   5   1        177.20        222.94        22.21 o                         
 -14   5   1       2421.47       2455.63       103.48 o                         
 -13   5   1       1231.12       1321.27        65.15 o                         
 -12   5   1        918.43        969.15        51.93 o                         
 -11   5   1       1116.11       1092.37        39.29 o                         
 -10   5   1        997.03        985.52        35.64 o                         
  -9   5   1       1495.02       1458.48        41.20 o                         
  -8   5   1       1846.56       1702.68        53.13 o                         
  -7   5   1       1038.02        813.92        31.91 o                         
  -6   5   1       3146.08       2996.01        78.94 o                         
  -5   5   1       4500.90       4282.08        87.31 o                         
  -4   5   1        500.31        457.61        14.48 o                         
  -3   5   1       1282.20       1111.48        45.32 o                         
  -2   5   1       2393.64       2280.94        41.24 o                         
  -1   5   1       1062.58        912.70        20.57 o                         
   0   5   1        244.56        261.32        14.78 o                         
   1   5   1        565.84        666.43        29.28 o                         
   2   5   1         49.09         26.49         2.17 o                         
   3   5   1       1251.59       1331.35        37.11 o                         
   4   5   1        742.63        725.00        20.15 o                         
   5   5   1         17.20         21.50         3.13 o                         
   6   5   1        567.69        546.79        17.44 o                         
   7   5   1        560.02        717.42        28.23 o                         
   8   5   1         74.43        101.42        10.22 o                         
   9   5   1         54.01         51.69         8.09 o                         
  10   5   1        110.88        129.65        13.69 o                         
  11   5   1          3.98         -0.77         3.47 o                         
  12   5   1          6.40         16.64         7.21 o                         
  13   5   1          0.05          1.71         6.17 o                         
  14   5   1          6.11          6.83         6.83 o                         
  15   5   1        194.58        181.78        19.09 o                         
  16   5   1          1.59          1.41         5.20 o                         
  17   5   1        216.42        187.05        17.09 o                         
  18   5   1         11.94          8.10         4.09 o                         
 -18   6   1         15.48         16.86         5.05 o                         
 -17   6   1         19.69         15.15         6.39 o                         
 -16   6   1         25.82         23.03         7.80 o                         
 -15   6   1        131.17        123.99        16.42 o                         
 -14   6   1          9.45         16.49         7.73 o                         
 -13   6   1          0.89         -1.86         6.91 o                         
 -12   6   1        117.48        127.24        12.99 o                         
 -11   6   1         82.73        111.96        12.00 o                         
 -10   6   1         11.54         20.22         5.43 o                         
  -9   6   1         73.41         75.41         7.50 o                         
  -8   6   1        502.15        518.14        27.56 o                         
  -7   6   1        738.42        759.26        29.28 o                         
  -6   6   1        641.29        735.59        27.18 o                         
  -5   6   1       2792.68       2879.31        75.25 o                         
  -4   6   1        205.99        165.70        10.50 o                         
  -3   6   1       1505.83       1416.12        41.57 o                         
  -2   6   1        613.96        686.85        19.06 o                         
  -1   6   1       1666.30       1668.76        32.09 o                         
   0   6   1       1029.71       1148.42        26.35 o                         
   1   6   1         57.09         48.85         3.16 o                         
   2   6   1        416.09        444.82        14.50 o                         
   3   6   1       1142.75       1188.59        83.46 o                         
   4   6   1          0.16         -0.06         2.19 o                         
   5   6   1        141.34        146.13         9.55 o                         
   6   6   1        150.87        170.84        11.05 o                         
   7   6   1        172.42        201.82        13.19 o                         
   8   6   1          2.61          3.57         4.98 o                         
   9   6   1        148.80        186.23        16.05 o                         
  10   6   1          9.82          3.55         3.66 o                         
  11   6   1        258.31        278.40        19.37 o                         
  12   6   1          0.32         -1.71         5.87 o                         
  13   6   1          8.52         12.36         5.53 o                         
  14   6   1         10.03          6.51         5.09 o                         
  15   6   1         75.86         53.93        11.07 o                         
  16   6   1        191.69        203.32        18.87 o                         
  17   6   1         10.09         13.59         5.87 o                         
  18   6   1         18.64         13.97         4.53 o                         
 -18   7   1         30.51         33.65         6.17 o                         
 -17   7   1         86.88        104.00        12.41 o                         
 -16   7   1        322.97        291.95        23.10 o                         
 -15   7   1        325.33        350.19        27.19 o                         
 -14   7   1          8.79          7.41         5.66 o                         
 -13   7   1         46.06         64.19        17.35 o                         
 -12   7   1        550.48        587.34        29.47 o                         
 -11   7   1       1321.34       1451.96        51.84 o                         
 -10   7   1       1176.28       1192.58        38.29 o                         
  -9   7   1       1123.45       1176.41        36.02 o                         
  -8   7   1       3009.97       3112.90        72.43 o                         
  -7   7   1       1710.85       1890.41        57.51 o                         
  -6   7   1        109.56         81.95        15.30 o                         
  -5   7   1       2201.92       2067.09        61.16 o                         
  -4   7   1       2988.77       2877.26        85.56 o                         
  -3   7   1       3072.86       3084.90        81.23 o                         
  -2   7   1       3971.53       4059.60        83.30 o                         
  -1   7   1         35.76         12.64         3.15 o                         
   0   7   1       2350.95       2738.84        93.93 o                         
   1   7   1        229.58        178.50        10.91 o                         
   2   7   1       6059.96       6002.08       240.76 o                         
   3   7   1       1886.92       1724.90        64.82 o                         
   4   7   1       1476.20       1633.48        94.90 o                         
   5   7   1          1.97         -1.72         2.57 o                         
   6   7   1        123.33         96.75         8.66 o                         
   7   7   1       1217.75       1250.49        41.98 o                         
   8   7   1        246.15        234.88        13.95 o                         
   9   7   1         47.85         41.72         8.98 o                         
  10   7   1          7.36         10.24         4.78 o                         
  11   7   1          6.71          6.11         4.14 o                         
  12   7   1          0.36          6.53         5.59 o                         
  13   7   1        167.84        195.39        16.78 o                         
  14   7   1         34.25         38.23         8.31 o                         
  15   7   1        164.11        168.42        14.52 o                         
  16   7   1        125.93        121.76        14.34 o                         
  17   7   1          1.54          4.16         3.86 o                         
  18   7   1         13.86         10.85         3.86 o                         
 -17   8   1          9.98          3.05         3.64 o                         
 -16   8   1          4.12          3.07         3.93 o                         
 -15   8   1         47.39         60.47        11.51 o                         
 -14   8   1          5.96          0.87         4.79 o                         
 -13   8   1         44.30         38.11         9.84 o                         
 -12   8   1          0.68         -1.27         4.97 o                         
 -11   8   1        883.29        950.43        64.82 o                         
 -10   8   1        487.26        532.42        44.05 o                         
  -9   8   1         11.06          4.74         3.59 o                         
  -8   8   1         19.32         15.18         3.05 o                         
  -7   8   1         30.56         17.05         3.43 o                         
  -6   8   1        177.86        154.94        12.86 o                         
  -5   8   1         11.77         19.72         4.03 o                         
  -4   8   1        427.98        412.46        15.94 o                         
  -3   8   1       2790.15       2702.38        74.38 o                         
  -2   8   1        835.46        897.20        25.50 o                         
  -1   8   1         23.19         42.95         6.08 o                         
   0   8   1        240.36        256.86        17.08 o                         
   1   8   1       6874.58       7682.91       195.32 o                         
   2   8   1        668.07        698.63        26.16 o                         
   3   8   1        428.85        473.94        48.92 o                         
   4   8   1         54.25         44.62         5.74 o                         
   5   8   1        621.26        607.39        45.13 o                         
   6   8   1          0.45          3.64         2.99 o                         
   7   8   1        381.97        380.85        11.83 o                         
   8   8   1          1.20          1.38         3.14 o                         
   9   8   1        499.48        481.60        34.54 o                         
  10   8   1        384.34        401.27        19.86 o                         
  11   8   1         37.59         41.51         8.21 o                         
  12   8   1        165.10        142.12        19.13 o                         
  13   8   1        701.51        798.13        35.88 o                         
  14   8   1          1.36         -4.18         5.09 o                         
  15   8   1          2.36          3.78         5.14 o                         
  16   8   1         34.67         22.51         5.36 o                         
  17   8   1          6.86          4.61         3.42 o                         
 -17   9   1          3.35          4.90         3.05 o                         
 -16   9   1          0.84          4.01         4.12 o                         
 -15   9   1         67.53         68.53         7.67 o                         
 -14   9   1         92.59         90.36        10.86 o                         
 -13   9   1        103.06        120.14        14.00 o                         
 -12   9   1        136.29        185.57        26.74 o                         
 -11   9   1        335.65        339.71        36.33 o                         
 -10   9   1        122.57        108.24        21.17 o                         
  -9   9   1        953.61        912.42        46.34 o                         
  -8   9   1        775.31        719.34        24.89 o                         
  -7   9   1        195.52        174.24         8.93 o                         
  -6   9   1        275.73        261.41        12.01 o                         
  -5   9   1         26.60         21.47         4.26 o                         
  -4   9   1        580.87        555.96        20.27 o                         
  -3   9   1        536.18        501.97        18.75 o                         
  -2   9   1        705.73        650.71        21.54 o                         
  -1   9   1       6823.13       6925.58       138.84 o                         
   0   9   1       4393.09       4847.44       289.50 o                         
   1   9   1       4296.09       4493.62       164.69 o                         
   2   9   1         62.86         34.84         9.21 o                         
   3   9   1       1571.90       1470.98        46.88 o                         
   4   9   1       3111.59       2924.19        79.21 o                         
   5   9   1       2922.46       2800.79        45.49 o                         
   6   9   1       1579.95       1486.72        30.47 o                         
   7   9   1       1488.64       1385.69        30.89 o                         
   8   9   1        988.06       1021.99        23.24 o                         
   9   9   1        599.12        639.26        34.22 o                         
  10   9   1         86.80         73.09        18.98 o                         
  11   9   1        366.49        375.09        25.15 o                         
  12   9   1       3237.83       3573.93       125.47 o                         
  13   9   1        346.81        376.21        28.69 o                         
  14   9   1        337.45        362.34        21.58 o                         
  15   9   1         47.32         38.68         7.38 o                         
  16   9   1        138.18        138.84        11.00 o                         
  17   9   1          6.22          4.53         3.27 o                         
 -16  10   1         20.34         31.13         9.29 o                         
 -15  10   1         12.22         11.20         5.91 o                         
 -14  10   1         97.48         97.84        18.20 o                         
 -13  10   1         74.78         66.34        17.31 o                         
 -12  10   1        166.20        160.09        25.48 o                         
 -11  10   1         14.08         22.14        13.74 o                         
 -10  10   1       1813.61       1943.13       101.33 o                         
  -9  10   1         44.88         37.41        11.25 o                         
  -8  10   1         47.97         35.03         6.06 o                         
  -7  10   1        125.74        130.97        10.28 o                         
  -6  10   1        486.86        529.44        18.65 o                         
  -5  10   1          5.37          6.37         2.91 o                         
  -4  10   1          4.00          7.11         2.92 o                         
  -3  10   1         43.74         64.43         7.98 o                         
  -2  10   1        967.69       1011.82        30.66 o                         
  -1  10   1        130.75        156.18        12.88 o                         
   0  10   1        375.24        432.28        30.98 o                         
   1  10   1         65.24         71.02        12.93 o                         
   2  10   1         20.41         31.27         9.21 o                         
   3  10   1       2694.16       2740.05        96.57 o                         
   4  10   1        129.96        138.90        11.76 o                         
   5  10   1          1.45          1.28         2.15 o                         
   6  10   1        272.22        245.55         9.85 o                         
   7  10   1          9.69         12.34         3.03 o                         
   8  10   1         98.02         97.79         6.80 o                         
   9  10   1        453.56        436.99        18.12 o                         
  10  10   1         43.01         54.98        12.45 o                         
  11  10   1        192.94        176.22        26.22 o                         
  12  10   1          1.56         -8.06         8.82 o                         
  13  10   1          5.24          1.15         4.92 o                         
  14  10   1         77.35         71.76         9.40 o                         
  15  10   1          9.84          4.40         4.17 o                         
  16  10   1          4.34          0.09         2.86 o                         
 -16  11   1         20.78         14.78         6.61 o                         
 -15  11   1          0.23          3.71         6.46 o                         
 -14  11   1          0.03         -1.00         6.53 o                         
 -13  11   1          3.72         -2.60        10.40 o                         
 -12  11   1          0.02         11.81        11.37 o                         
 -11  11   1         58.87         75.92        19.24 o                         
 -10  11   1        943.79        983.23        40.36 o                         
  -9  11   1         80.66         75.65        10.91 o                         
  -8  11   1         33.30         28.87         5.98 o                         
  -7  11   1       1575.32       1482.78        46.14 o                         
  -6  11   1        262.82        255.69        17.06 o                         
  -5  11   1        427.02        387.43        15.61 o                         
  -4  11   1       1191.36       1120.52        29.51 o                         
  -3  11   1          8.31         16.65        11.67 o                         
  -2  11   1        153.46        206.08        19.26 o                         
  -1  11   1        151.45        179.49        10.28 o                         
   0  11   1       1358.78       1555.85        42.14 o                         
   1  11   1       3010.53       3025.30        62.21 o                         
   2  11   1       3759.36       4159.73       160.93 o                         
   3  11   1       4978.99       5230.63       137.14 o                         
   4  11   1        804.59        808.86        26.75 o                         
   5  11   1       4557.90       4482.26        69.65 o                         
   6  11   1        311.95        302.37        13.09 o                         
   7  11   1        437.73        408.32        18.71 o                         
   8  11   1        312.06        312.83        11.58 o                         
   9  11   1       2649.17       2651.05        68.80 o                         
  10  11   1       1227.36       1220.99        40.21 o                         
  11  11   1        400.91        427.50        29.69 o                         
  12  11   1        170.45        196.27        28.30 o                         
  13  11   1        291.14        336.74        34.69 o                         
  14  11   1        159.57        141.52        21.32 o                         
  15  11   1         35.61         35.06        10.25 o                         
 -15  12   1          0.72          4.53         6.39 o                         
 -14  12   1         27.24         19.92         7.21 o                         
 -13  12   1        179.51        206.81        33.35 o                         
 -12  12   1          0.05         -5.50        10.25 o                         
 -11  12   1          0.02          2.71         4.58 o                         
 -10  12   1        753.56        699.03        32.43 o                         
  -9  12   1          7.48          5.50         5.46 o                         
  -8  12   1       1078.34       1144.43        44.89 o                         
  -7  12   1        360.13        334.94        22.40 o                         
  -6  12   1        164.02        167.12        17.23 o                         
  -5  12   1        228.36        213.50        13.21 o                         
  -4  12   1        531.88        503.94        23.59 o                         
  -3  12   1       2087.21       2019.83        41.58 o                         
  -2  12   1         19.65         13.51         4.61 o                         
  -1  12   1        431.72        447.34        15.29 o                         
   0  12   1        424.05        464.59        15.71 o                         
   1  12   1        248.02        232.04        10.75 o                         
   2  12   1        189.89        209.55         9.13 o                         
   3  12   1          8.74          5.93         4.63 o                         
   4  12   1         74.44         70.39         6.12 o                         
   5  12   1        842.48        780.22        21.36 o                         
   6  12   1         36.89         48.63         5.72 o                         
   7  12   1         40.03         54.07         7.16 o                         
   8  12   1        407.35        439.43        23.56 o                         
   9  12   1        216.96        215.34        14.52 o                         
  10  12   1         43.42         40.97         8.33 o                         
  11  12   1        407.84        486.28        44.72 o                         
  12  12   1        128.86        151.49        15.32 o                         
  13  12   1          0.32          2.45        10.47 o                         
  14  12   1          0.70         -2.01         6.61 o                         
  15  12   1         31.87         25.26         8.02 o                         
 -14  13   1        150.35        165.44        23.07 o                         
 -13  13   1         95.16        118.41        17.83 o                         
 -12  13   1        121.26        136.31        21.17 o                         
 -11  13   1         74.10         84.29         9.88 o                         
 -10  13   1        335.24        375.89        22.02 o                         
  -9  13   1         84.28         88.45        11.32 o                         
  -8  13   1        435.91        403.08        23.72 o                         
  -7  13   1       1013.94       1020.43        71.24 o                         
  -6  13   1       1396.31       1358.78        66.12 o                         
  -5  13   1          4.10         -1.78         5.94 o                         
  -4  13   1        843.64        811.50        24.56 o                         
  -3  13   1         18.44         16.54         3.94 o                         
  -2  13   1        230.66        202.90        18.75 o                         
  -1  13   1        859.57        819.23        33.77 o                         
   0  13   1       1305.10       1388.21        56.81 o                         
   1  13   1        445.94        476.22        14.73 o                         
   2  13   1         17.26         20.79         4.51 o                         
   3  13   1        202.39        236.74        21.33 o                         
   4  13   1       1474.75       1465.50        29.31 o                         
   5  13   1        297.49        282.65        11.40 o                         
   6  13   1        463.92        502.52        19.02 o                         
   7  13   1       2474.25       2447.46        54.13 o                         
   8  13   1        105.07        102.52         8.73 o                         
   9  13   1         14.32          8.04         5.14 o                         
  10  13   1         38.51         40.98         6.65 o                         
  11  13   1        340.22        326.86        16.28 o                         
  12  13   1        174.75        160.76        30.98 o                         
  13  13   1         22.49         25.66         8.99 o                         
  14  13   1         81.52         89.01        16.68 o                         
 -13  14   1         10.43          6.26         3.20 o                         
 -12  14   1         45.09         24.51         9.21 o                         
 -11  14   1        197.48        176.46        13.24 o                         
 -10  14   1        110.82        105.62        11.17 o                         
  -9  14   1         10.37         12.87         7.21 o                         
  -8  14   1          0.61          1.63         5.87 o                         
  -7  14   1         48.73         42.46        13.78 o                         
  -6  14   1        219.22        214.39        21.91 o                         
  -5  14   1       1000.83        921.46        50.74 o                         
  -4  14   1         59.43         64.05         7.60 o                         
  -3  14   1        126.09        109.44        11.73 o                         
  -2  14   1        584.45        604.39        29.35 o                         
  -1  14   1          2.27          3.05         4.80 o                         
   0  14   1         61.61         69.64         8.23 o                         
   1  14   1         23.79         17.06         4.91 o                         
   2  14   1        163.55        171.66        10.89 o                         
   3  14   1         43.32         37.29         4.50 o                         
   4  14   1          1.43          4.44         2.99 o                         
   5  14   1        659.54        660.39        21.37 o                         
   6  14   1        349.39        321.40        13.62 o                         
   7  14   1         57.90         52.42         5.89 o                         
   8  14   1        147.61        131.54         9.71 o                         
   9  14   1         13.19         10.89         3.64 o                         
  10  14   1         31.90         25.54         5.32 o                         
  11  14   1        108.64         95.86        11.35 o                         
  12  14   1         61.04         46.83         6.33 o                         
  13  14   1         91.16         80.16         6.70 o                         
 -12  15   1        193.12        191.85        12.62 o                         
 -11  15   1        316.84        316.67        20.87 o                         
 -10  15   1        390.51        412.67        17.04 o                         
  -9  15   1        218.02        206.02        12.28 o                         
  -8  15   1        163.47        171.98        14.18 o                         
  -7  15   1        521.68        565.11        19.57 o                         
  -6  15   1        761.40        774.07        41.27 o                         
  -5  15   1        848.57        879.78        48.44 o                         
  -4  15   1         84.17        102.59        11.25 o                         
  -3  15   1       2267.06       2212.51       203.66 o                         
  -2  15   1        867.27        879.34        51.41 o                         
  -1  15   1        317.54        356.36        27.82 o                         
   0  15   1         31.75         44.32         8.76 o                         
   1  15   1         33.13         18.67         7.35 o                         
   2  15   1         81.31        106.00         7.84 o                         
   3  15   1          0.19          5.79         2.87 o                         
   4  15   1        398.17        412.45        12.77 o                         
   5  15   1         45.87         39.88         5.18 o                         
   6  15   1          1.08          2.29         3.21 o                         
   7  15   1         92.40         78.23         8.47 o                         
   8  15   1          2.14          6.31         3.42 o                         
   9  15   1         23.43         21.85         4.71 o                         
  10  15   1         83.86         86.15         7.66 o                         
  11  15   1         78.35         72.95         6.27 o                         
  12  15   1         63.49         71.34         7.57 o                         
 -11  16   1          0.00          0.02         2.02 o                         
 -10  16   1         58.06         57.91         5.57 o                         
  -9  16   1         39.34         34.82         4.83 o                         
  -8  16   1          9.00          8.27         3.17 o                         
  -7  16   1         53.62         61.02         8.21 o                         
  -6  16   1         74.23         73.09        17.20 o                         
  -5  16   1        238.95        225.65        16.01 o                         
  -4  16   1         76.51         75.35         9.00 o                         
  -3  16   1         67.54         50.32         8.01 o                         
  -2  16   1        121.57        112.62         9.48 o                         
  -1  16   1         24.03         37.22        10.92 o                         
   0  16   1        211.28        197.31        22.21 o                         
   1  16   1         68.81         67.23         8.14 o                         
   2  16   1        114.03         94.42         7.88 o                         
   3  16   1         32.84         30.82         4.28 o                         
   4  16   1          0.08         -2.64         2.64 o                         
   5  16   1        183.45        173.02         8.51 o                         
   6  16   1        244.57        225.13         9.62 o                         
   7  16   1         14.06         14.14         3.48 o                         
   8  16   1          0.17         -0.05         2.44 o                         
   9  16   1         12.21         13.38         3.73 o                         
  10  16   1         18.04         26.23         4.04 o                         
  11  16   1         78.12         80.70         5.58 o                         
 -10  17   1        154.76        118.83         7.63 o                         
  -9  17   1         45.68         38.38         4.30 o                         
  -8  17   1         53.06         52.32         6.34 o                         
  -7  17   1         58.85         57.45         7.11 o                         
  -6  17   1        267.23        275.08        16.12 o                         
  -5  17   1        167.25        151.16        10.06 o                         
  -4  17   1        421.38        409.01        22.16 o                         
  -3  17   1          9.09          8.24         4.56 o                         
  -2  17   1         78.83         79.37         7.70 o                         
  -1  17   1        189.54        173.85        13.68 o                         
   0  17   1        121.39        130.45        17.46 o                         
   1  17   1         23.51         26.24         5.77 o                         
   2  17   1          7.82          4.32         3.64 o                         
   3  17   1          5.60          1.75         3.98 o                         
   4  17   1         15.41          9.20         3.26 o                         
   5  17   1          3.44          4.40         2.47 o                         
   6  17   1         22.33         18.87         3.22 o                         
   7  17   1          0.94          1.44         2.21 o                         
   8  17   1          1.87          2.52         2.36 o                         
   9  17   1          6.28          9.39         2.75 o                         
  -8  18   1        165.12        146.94         8.76 o                         
  -7  18   1        295.92        274.37        17.75 o                         
  -6  18   1        119.10         97.64         6.93 o                         
  -5  18   1        168.21        158.97        15.15 o                         
  -4  18   1        180.94        164.63        12.70 o                         
  -3  18   1        305.41        260.52        16.27 o                         
  -2  18   1        185.45        168.81        12.96 o                         
  -1  18   1        244.61        229.74        14.78 o                         
   0  18   1         63.66         65.10         6.74 o                         
   1  18   1          7.74         13.15         5.23 o                         
   2  18   1         34.14         29.60         5.42 o                         
   3  18   1         89.99        102.86         8.68 o                         
   4  18   1         70.08         50.72         6.15 o                         
   5  18   1         37.81         34.53         3.98 o                         
   6  18   1         10.35          6.27         2.85 o                         
   7  18   1          0.06         -0.89         2.20 o                         
   8  18   1          0.71          0.67         2.15 o                         
  -5  19   1          0.04          2.06         2.98 o                         
  -4  19   1         18.01         29.50         5.60 o                         
  -3  19   1         55.52         70.46         8.01 o                         
  -2  19   1          4.31          6.19         3.94 o                         
  -1  19   1        166.53        188.59        12.69 o                         
   0  19   1        170.37        175.99        16.60 o                         
   1  19   1        306.95        313.31        13.15 o                         
   2  19   1        163.90        155.89        11.74 o                         
   3  19   1        503.94        486.15        17.23 o                         
   4  19   1        364.11        320.20        12.88 o                         
   5  19   1        675.15        597.79        31.27 o                         
 -19   0   2          1.64         -1.11         3.86 o                         
 -18   0   2         75.07         61.36        11.89 o                         
 -17   0   2        171.13        145.90        19.54 o                         
 -16   0   2        115.99        131.79        19.61 o                         
 -15   0   2         21.46         25.48        11.29 o                         
 -14   0   2        844.64        850.29        47.62 o                         
 -13   0   2          0.28         -2.90         3.75 o                         
 -12   0   2        463.37        453.59        23.56 o                         
 -11   0   2       1732.79       1873.85        50.03 o                         
 -10   0   2       1327.19       1195.21        48.44 o                         
  -9   0   2          2.73          4.83         6.83 o                         
  -8   0   2        368.86        458.05        36.03 o                         
  -7   0   2        243.81        291.78        16.85 o                         
  -6   0   2         20.98         14.18         4.37 o                         
  -5   0   2         28.80         26.89         4.18 o                         
  -4   0   2       3474.31       3683.49        76.32 o                         
  -3   0   2       1650.14       1472.34        34.19 o                         
  -2   0   2      16768.23      15606.48       291.53 o                         
  -1   0   2       2448.48       2292.20        47.07 o                         
   0   0   2       8676.76       8090.40       117.41 o                         
   1   0   2       4905.10       5041.79        67.61 o                         
   2   0   2      88095.41      72345.66       931.79 o                         
   3   0   2       2859.25       2731.91        47.82 o                         
   4   0   2      11137.96      10827.45       272.11 o                         
   5   0   2      13714.48      13080.85       304.57 o                         
   6   0   2       1003.91        962.06        33.54 o                         
   7   0   2        797.23        802.83        31.33 o                         
   8   0   2       4012.30       3759.44       198.31 o                         
   9   0   2        746.28        716.63        33.58 o                         
  10   0   2       1991.07       1796.69        63.72 o                         
  11   0   2       3524.38       3440.84       199.24 o                         
  12   0   2       1431.81       1275.46        47.18 o                         
  13   0   2        352.25        338.30        35.43 o                         
  14   0   2        586.50        470.46        41.60 o                         
  15   0   2        160.40        119.53        21.62 o                         
  16   0   2        138.99        110.61        19.17 o                         
  17   0   2         31.51         25.63         9.81 o                         
  18   0   2        320.21        245.00        21.77 o                         
 -19   1   2         43.90         44.36         5.85 o                         
 -18   1   2         29.28         24.87         6.17 o                         
 -17   1   2         42.23         31.83         7.88 o                         
 -16   1   2          3.14          1.26         3.87 o                         
 -15   1   2          0.90         -0.68         4.37 o                         
 -14   1   2         31.61         23.33         8.91 o                         
 -13   1   2        506.43        483.21        16.87 o                         
 -12   1   2          7.59          7.27         3.51 o                         
 -11   1   2          0.40          3.99         3.06 o                         
 -10   1   2        486.32        478.40        23.92 o                         
  -9   1   2         27.26         30.54         8.08 o                         
  -8   1   2       1957.62       2191.02        55.27 o                         
  -7   1   2       3645.37       3904.23        86.11 o                         
  -6   1   2       1001.87       1113.73        26.95 o                         
  -5   1   2        110.88        124.78         5.55 o                         
  -4   1   2       1160.99       1187.63        21.89 o                         
  -3   1   2        118.59        114.63         4.56 o                         
  -2   1   2       3043.38       2828.91        41.12 o                         
  -1   1   2       2744.19       2701.16        35.71 o                         
   0   1   2       1629.40       1603.59        18.02 o                         
   1   1   2       1460.03       1339.84        16.13 o                         
   2   1   2      73372.81      61280.50       582.42 o                         
   3   1   2       9303.49       9048.22       112.10 o                         
   4   1   2       1002.77        983.86        19.14 o                         
   5   1   2        320.64        340.18         9.78 o                         
   6   1   2       2281.56       2191.65        39.08 o                         
   7   1   2        224.54        195.48         8.51 o                         
   8   1   2       1233.59       1160.02        34.14 o                         
   9   1   2        163.10        155.07        13.80 o                         
  10   1   2        669.93        593.47        21.93 o                         
  11   1   2          0.10          1.24         2.79 o                         
  12   1   2        127.01        107.18         7.40 o                         
  13   1   2          8.68          4.78         5.21 o                         
  14   1   2         86.96         79.09        12.55 o                         
  15   1   2        376.45        318.14        23.32 o                         
  16   1   2         11.56          9.76         6.60 o                         
  17   1   2         29.88         23.21         8.91 o                         
  18   1   2        109.28         74.00         8.74 o                         
 -19   2   2         68.95         59.80         6.28 o                         
 -18   2   2        127.66        130.00         8.59 o                         
 -17   2   2         75.17         63.57         7.05 o                         
 -16   2   2        607.56        597.22        23.03 o                         
 -15   2   2          8.13          1.42         4.19 o                         
 -14   2   2         66.47         45.91        10.40 o                         
 -13   2   2         62.44         67.50         6.40 o                         
 -12   2   2       2809.43       2719.58        51.88 o                         
 -11   2   2        811.29        839.34        25.03 o                         
 -10   2   2        990.88        934.18        37.89 o                         
  -9   2   2         46.50         51.61        10.21 o                         
  -8   2   2         74.31        145.90        12.90 o                         
  -7   2   2        543.38        544.36        22.70 o                         
  -6   2   2       2893.75       2857.22        65.52 o                         
  -5   2   2       2527.50       2410.26        42.20 o                         
  -4   2   2        338.70        332.56        10.73 o                         
  -3   2   2        193.95        152.28         7.16 o                         
  -2   2   2       1604.43       1626.41        30.89 o                         
  -1   2   2       1925.67       1740.75        44.96 o                         
   0   2   2       4280.45       4359.58        59.44 o                         
   1   2   2      14424.61      12903.42       146.68 o                         
   2   2   2       5864.82       5601.00        65.76 o                         
   3   2   2         11.82         11.24         1.27 o                         
   4   2   2       1973.07       1800.61        31.11 o                         
   5   2   2        682.89        637.55        13.28 o                         
   6   2   2       1665.74       1524.04        29.34 o                         
   7   2   2        110.98         91.47         5.87 o                         
   8   2   2        806.65        676.11        18.71 o                         
   9   2   2       1409.76       1386.43        31.70 o                         
  10   2   2       1491.85       1312.19        46.60 o                         
  11   2   2         18.55         25.86         4.22 o                         
  12   2   2         97.44         80.01         7.27 o                         
  13   2   2         77.69         61.92         8.18 o                         
  14   2   2        314.10        237.79        23.29 o                         
  15   2   2        329.84        239.70        20.07 o                         
  16   2   2        112.76         89.14        11.75 o                         
  17   2   2        223.42        162.08        14.01 o                         
  18   2   2          0.16          1.48         4.19 o                         
 -18   3   2          3.11          5.86         3.50 o                         
 -17   3   2         61.08         52.82         6.32 o                         
 -16   3   2          6.84         -0.15         3.69 o                         
 -15   3   2          3.35          4.53         4.05 o                         
 -14   3   2          7.33         11.29         6.76 o                         
 -13   3   2         92.56        108.16        16.19 o                         
 -12   3   2         13.37         13.29         3.67 o                         
 -11   3   2        646.10        668.57        18.06 o                         
 -10   3   2       1182.66       1327.04        58.20 o                         
  -9   3   2        219.27        201.32        25.93 o                         
  -8   3   2       1341.68       1367.38        48.57 o                         
  -7   3   2        388.88        390.68        21.24 o                         
  -6   3   2       6466.23       7461.49       128.95 o                         
  -5   3   2        534.72        501.57        16.80 o                         
  -4   3   2        353.37        361.50        12.86 o                         
  -3   3   2        691.13        681.29        15.97 o                         
  -2   3   2        565.08        530.04        15.99 o                         
  -1   3   2         50.23         38.20         3.25 o                         
   0   3   2        707.81        709.28        12.33 o                         
   1   3   2       4172.97       3968.77        50.64 o                         
   2   3   2        413.06        537.32        10.30 o                         
   3   3   2        717.11        674.60        14.28 o                         
   4   3   2        488.88        499.91        13.72 o                         
   5   3   2       2113.65       2030.50        40.22 o                         
   6   3   2       2545.67       2361.76        41.81 o                         
   7   3   2         53.55         72.90         7.27 o                         
   8   3   2         38.91         58.98         6.29 o                         
   9   3   2        195.30        160.51         9.32 o                         
  10   3   2          2.79         -2.47         2.47 o                         
  11   3   2        339.64        288.98        13.90 o                         
  12   3   2          0.84          0.17         3.50 o                         
  13   3   2         39.79         23.05         5.93 o                         
  14   3   2        323.24        307.71        32.76 o                         
  15   3   2        326.59        267.27        20.83 o                         
  16   3   2         80.28         56.01         6.92 o                         
  17   3   2         45.44         19.40         9.95 o                         
  18   3   2          1.24         -1.86         4.65 o                         
 -18   4   2          0.04          1.04         3.27 o                         
 -17   4   2         35.85         28.63         6.13 o                         
 -16   4   2          2.87          5.14         5.01 o                         
 -15   4   2        418.43        375.03        39.33 o                         
 -14   4   2        358.47        423.71        23.57 o                         
 -13   4   2       1847.31       1893.21        85.73 o                         
 -12   4   2         40.15         48.06        10.99 o                         
 -11   4   2       1195.97       1228.30        37.11 o                         
 -10   4   2        487.75        469.79        19.65 o                         
  -9   4   2       2846.62       2685.96        55.82 o                         
  -8   4   2       1201.79       1177.98        30.46 o                         
  -7   4   2       8423.32       8242.28       142.81 o                         
  -6   4   2        883.74        683.88        21.93 o                         
  -5   4   2       6289.13       5979.79       102.97 o                         
  -4   4   2        106.45        169.23         8.15 o                         
  -3   4   2       8097.24       7422.69       123.82 o                         
  -2   4   2      12713.49      11714.10       189.94 o                         
  -1   4   2      19020.24      17269.76       247.68 o                         
   0   4   2       8764.66       8113.80       118.79 o                         
   1   4   2      10139.12       9179.31       122.22 o                         
   2   4   2       6955.78       6037.90        90.12 o                         
   3   4   2       3030.13       2800.28        70.72 o                         
   4   4   2       2516.25       2279.88        43.47 o                         
   5   4   2        199.72        160.86         7.65 o                         
   6   4   2       1116.07        984.22        27.91 o                         
   7   4   2          0.32          3.03         2.86 o                         
   8   4   2       1047.85        917.95        31.24 o                         
   9   4   2        796.12       1007.81        47.69 o                         
  10   4   2        139.58         95.27        12.62 o                         
  11   4   2         69.40         79.86        16.86 o                         
  12   4   2        149.92        158.85        21.12 o                         
  13   4   2          1.50          2.02         4.89 o                         
  14   4   2         16.43         22.25        10.36 o                         
  15   4   2          5.96          6.48         5.25 o                         
  16   4   2        153.04        143.75        20.28 o                         
  17   4   2          1.79          5.67         3.69 o                         
  18   4   2         71.34         36.10        10.85 o                         
 -18   5   2         26.17         22.14         5.79 o                         
 -17   5   2         45.44         51.93         9.51 o                         
 -16   5   2         33.99         28.45         8.69 o                         
 -15   5   2         21.85         23.25         8.54 o                         
 -14   5   2        145.10        105.26        15.82 o                         
 -13   5   2        232.42        205.62        16.68 o                         
 -12   5   2        294.98        319.13        19.36 o                         
 -11   5   2         14.79          9.82         4.43 o                         
 -10   5   2         80.87         74.20         7.96 o                         
  -9   5   2        445.20        463.52        28.36 o                         
  -8   5   2        145.79        182.15        23.85 o                         
  -7   5   2        178.82        153.40        18.94 o                         
  -6   5   2        664.57        823.94        30.66 o                         
  -5   5   2       1225.50       1308.21        41.65 o                         
  -4   5   2        826.36        982.64        57.98 o                         
  -3   5   2          4.25          3.44         2.32 o                         
  -2   5   2         25.20         30.14         2.96 o                         
  -1   5   2       2969.71       2921.51        60.29 o                         
   0   5   2         22.76         15.81         2.77 o                         
   1   5   2         79.37         96.86         5.01 o                         
   2   5   2        375.79        376.17        11.02 o                         
   3   5   2       3832.59       3868.98        78.55 o                         
   4   5   2        125.94        140.84         9.43 o                         
   5   5   2        426.91        477.69        20.10 o                         
   6   5   2         39.95         28.24         9.58 o                         
   7   5   2         20.21         20.39         4.96 o                         
   8   5   2         71.40         83.40         8.47 o                         
   9   5   2        457.59        471.38        29.39 o                         
  10   5   2         41.47         50.13         8.02 o                         
  11   5   2         80.01         92.69        10.81 o                         
  12   5   2         27.17         30.69         9.10 o                         
  13   5   2         55.67         42.79        10.33 o                         
  14   5   2         26.82         26.45         9.21 o                         
  15   5   2         50.63         57.72        11.14 o                         
  16   5   2          7.21          2.25         4.67 o                         
  17   5   2         50.71         48.74         7.12 o                         
  18   5   2          2.43          2.15         2.53 o                         
 -18   6   2         93.75         87.06         9.73 o                         
 -17   6   2          2.15         12.18         5.27 o                         
 -16   6   2        138.85        137.36        16.12 o                         
 -15   6   2        223.07        191.36        20.28 o                         
 -14   6   2        549.16        610.30        43.31 o                         
 -13   6   2          0.56          2.18         4.70 o                         
 -12   6   2       1155.26       1241.60        44.80 o                         
 -11   6   2       1099.50       1169.22        41.75 o                         
 -10   6   2        997.37        954.34        31.55 o                         
  -9   6   2        955.24        966.03        30.88 o                         
  -8   6   2       3880.58       3631.82       135.95 o                         
  -7   6   2       1253.03       1172.32        55.57 o                         
  -6   6   2       2987.96       2974.80        82.43 o                         
  -5   6   2       3490.13       3234.48        86.96 o                         
  -4   6   2      12635.79      11998.72       200.25 o                         
  -3   6   2       7842.66       7351.88       144.15 o                         
  -2   6   2       3856.53       3439.29        71.86 o                         
  -1   6   2       7706.85       7118.43       137.77 o                         
   0   6   2       7328.35       6874.76       134.30 o                         
   1   6   2       2200.30       2105.37        40.43 o                         
   2   6   2       3859.33       3235.51        67.15 o                         
   3   6   2       2549.37       2232.14        60.90 o                         
   4   6   2         85.46        101.58        17.53 o                         
   5   6   2         34.54         38.33         7.95 o                         
   6   6   2       2487.13       2295.18        84.95 o                         
   7   6   2        518.02        532.52        19.88 o                         
   8   6   2         24.64         14.96         3.63 o                         
   9   6   2       1360.93       1508.71        64.51 o                         
  10   6   2        320.13        256.70        20.42 o                         
  11   6   2        359.56        360.73        26.59 o                         
  12   6   2        140.52        140.83        14.67 o                         
  13   6   2        210.12        218.18        17.69 o                         
  14   6   2         78.05         75.18        13.00 o                         
  15   6   2         66.23         73.62        11.96 o                         
  16   6   2         16.34         16.27         6.61 o                         
  17   6   2          0.05         -1.93         3.79 o                         
 -18   7   2         14.78         17.01         4.31 o                         
 -17   7   2         28.13         37.07         7.58 o                         
 -16   7   2          1.39         -1.41         4.61 o                         
 -15   7   2          0.71         -0.84         4.60 o                         
 -14   7   2        302.38        311.65        20.36 o                         
 -13   7   2        143.24        166.55        29.31 o                         
 -12   7   2        134.72        145.87        15.71 o                         
 -11   7   2         12.62         27.05         5.87 o                         
 -10   7   2        552.16        620.03        24.56 o                         
  -9   7   2       1629.84       1723.49        59.53 o                         
  -8   7   2         95.75        100.44        14.11 o                         
  -7   7   2        565.14        643.26        26.55 o                         
  -6   7   2          7.67          2.34         3.08 o                         
  -5   7   2        547.34        497.94        19.18 o                         
  -4   7   2          2.32         19.11         4.23 o                         
  -3   7   2         10.10          5.12         2.46 o                         
  -2   7   2       1144.83       1135.72        29.88 o                         
  -1   7   2       1616.30       1586.32        47.32 o                         
   0   7   2        189.27        192.98         9.67 o                         
   1   7   2        368.04        411.70        14.78 o                         
   2   7   2         35.42         43.53         5.57 o                         
   3   7   2          8.31          5.79         4.31 o                         
   4   7   2       3245.26       3363.42       123.99 o                         
   5   7   2         23.08         23.10         5.02 o                         
   6   7   2         98.34         94.94        12.85 o                         
   7   7   2        114.70        118.36         8.20 o                         
   8   7   2        432.53        389.75        17.00 o                         
   9   7   2         14.02         13.36         6.41 o                         
  10   7   2         42.75         49.44        11.67 o                         
  11   7   2         54.29         52.22        17.75 o                         
  12   7   2          4.20          3.51         5.83 o                         
  13   7   2        226.02        212.61        37.48 o                         
  14   7   2        184.31        166.58        14.78 o                         
  15   7   2         20.25         12.89         5.67 o                         
  16   7   2        161.64        161.95        15.38 o                         
  17   7   2         11.52         13.37         4.75 o                         
 -17   8   2         77.36         75.33         9.43 o                         
 -16   8   2        129.53        158.38        15.75 o                         
 -15   8   2        170.54        202.86        15.17 o                         
 -14   8   2        154.68        151.50        23.96 o                         
 -13   8   2        187.37        206.41        31.79 o                         
 -12   8   2        737.09        798.83        50.78 o                         
 -11   8   2        450.75        454.32        26.31 o                         
 -10   8   2       1429.23       1483.41        54.33 o                         
  -9   8   2        819.20        841.18        42.86 o                         
  -8   8   2        518.31        543.18        18.33 o                         
  -7   8   2        487.27        456.58        16.11 o                         
  -6   8   2        112.55        110.76         7.34 o                         
  -5   8   2       2306.14       2301.40        56.82 o                         
  -4   8   2       1138.89       1036.81        35.09 o                         
  -3   8   2       1737.71       1597.96        96.31 o                         
  -2   8   2        251.67        268.18        23.85 o                         
  -1   8   2        349.72        297.91        16.74 o                         
   0   8   2       1307.71       1548.20        48.83 o                         
   1   8   2       2111.72       2813.89       387.07 o                         
   2   8   2       2021.52       2070.48        58.02 o                         
   3   8   2       1303.40       1142.76        53.12 o                         
   4   8   2        419.71        360.18        37.96 o                         
   5   8   2        884.52        861.17        31.39 o                         
   6   8   2        615.97        614.57        17.28 o                         
   7   8   2        798.40        814.15        28.53 o                         
   8   8   2        690.44        707.36        24.61 o                         
   9   8   2        245.01        271.68        17.81 o                         
  10   8   2        656.30        666.52        80.23 o                         
  11   8   2        153.39        171.80        20.84 o                         
  12   8   2        500.55        586.87        30.28 o                         
  13   8   2        215.63        211.95        37.85 o                         
  14   8   2         10.94         16.87         6.42 o                         
  15   8   2          6.88         10.13         5.05 o                         
  16   8   2         98.94         95.09        11.37 o                         
  17   8   2         28.87         40.19         6.76 o                         
 -16   9   2          1.51         -0.05         2.89 o                         
 -15   9   2         44.65         47.55         7.44 o                         
 -14   9   2         79.01         77.78        16.42 o                         
 -13   9   2         85.35         87.51        19.02 o                         
 -12   9   2          4.54         -2.90        10.92 o                         
 -11   9   2        114.22         96.57        20.13 o                         
 -10   9   2        272.53        250.93        19.44 o                         
  -9   9   2         34.80         53.10         6.44 o                         
  -8   9   2         52.99         60.26         7.18 o                         
  -7   9   2         26.87         26.67         4.28 o                         
  -6   9   2         68.60         51.35         6.43 o                         
  -5   9   2        116.11        108.87         8.87 o                         
  -4   9   2         30.66         18.79         7.09 o                         
  -3   9   2        331.82        329.96        27.78 o                         
  -2   9   2          1.78          9.88         7.13 o                         
  -1   9   2        997.68       1024.60        37.57 o                         
   0   9   2        155.41        134.89        11.75 o                         
   1   9   2        470.62        480.64        31.05 o                         
   2   9   2        100.26        114.03        14.19 o                         
   3   9   2          2.14          8.69         4.53 o                         
   4   9   2        438.20        485.56        14.41 o                         
   5   9   2        870.95        843.06        20.86 o                         
   6   9   2          9.79         12.20         2.96 o                         
   7   9   2         39.40         35.93         5.49 o                         
   8   9   2         27.06         19.01         5.18 o                         
   9   9   2        262.03        205.14        39.11 o                         
  10   9   2         72.02         82.83        20.13 o                         
  11   9   2         29.14         44.78        12.03 o                         
  12   9   2        295.07        300.87        21.02 o                         
  13   9   2          9.61          5.89         7.02 o                         
  14   9   2         69.87         69.09         9.35 o                         
  15   9   2          0.14         -1.54         3.93 o                         
  16   9   2         18.11         16.76         4.46 o                         
 -16  10   2        198.54        219.85        27.04 o                         
 -15  10   2          1.24         -3.64         7.73 o                         
 -14  10   2        205.25        247.08        26.52 o                         
 -13  10   2         47.82         45.09        14.26 o                         
 -12  10   2        176.10        180.37        26.37 o                         
 -11  10   2        474.38        495.94        44.13 o                         
 -10  10   2         40.13         41.35         7.90 o                         
  -9  10   2        153.52        138.54        16.38 o                         
  -8  10   2       2220.62       2231.18        72.59 o                         
  -7  10   2        367.56        332.48        13.21 o                         
  -6  10   2        297.95        267.62        14.87 o                         
  -5  10   2        135.92        148.34        10.71 o                         
  -4  10   2          6.25          8.35         2.48 o                         
  -3  10   2         65.65         59.80         6.11 o                         
  -2  10   2         38.85         45.50         4.41 o                         
  -1  10   2         23.77         35.64         3.74 o                         
   0  10   2         51.74         39.46         3.92 o                         
   1  10   2         49.85         34.95         3.98 o                         
   2  10   2        133.22        102.82         6.74 o                         
   3  10   2       1261.04       1293.15        28.72 o                         
   4  10   2        706.07        709.56        17.53 o                         
   5  10   2       1280.50       1326.49        34.22 o                         
   6  10   2        739.56        773.30        27.79 o                         
   7  10   2        835.57        868.50        27.09 o                         
   8  10   2        840.11        798.49        25.76 o                         
   9  10   2        331.65        339.60        22.06 o                         
  10  10   2          2.49         -3.64        11.37 o                         
  11  10   2         71.16         70.13        10.77 o                         
  12  10   2        202.40        197.95        16.38 o                         
  13  10   2        374.88        433.36        23.53 o                         
  14  10   2        230.98        226.86        15.51 o                         
  15  10   2         44.25         58.81         7.41 o                         
  16  10   2        129.70        128.65         8.87 o                         
 -15  11   2         19.92         19.37         7.24 o                         
 -14  11   2          6.26          6.17         7.13 o                         
 -13  11   2         57.38         39.60        12.63 o                         
 -12  11   2         31.54         41.90        14.49 o                         
 -11  11   2         52.97         33.06        13.07 o                         
 -10  11   2        256.47        279.61        56.27 o                         
  -9  11   2         12.26          8.68         5.31 o                         
  -8  11   2         51.99         68.64        14.71 o                         
  -7  11   2        283.99        263.79        15.51 o                         
  -6  11   2         72.39         55.54         7.97 o                         
  -5  11   2          0.88          3.50         3.47 o                         
  -4  11   2        131.27        137.54         8.12 o                         
  -3  11   2        619.60        608.27        19.98 o                         
  -2  11   2         41.83         50.56         8.26 o                         
  -1  11   2        364.77        396.93        15.59 o                         
   0  11   2        117.74         96.27         7.66 o                         
   1  11   2         20.64         23.50         4.21 o                         
   2  11   2        394.49        393.74        16.45 o                         
   3  11   2        302.66        278.56        11.87 o                         
   4  11   2        597.05        576.25        16.50 o                         
   5  11   2         89.31        107.29         7.58 o                         
   6  11   2        207.58        214.31        16.37 o                         
   7  11   2        586.87        592.01        20.79 o                         
   8  11   2        141.34        135.10        10.20 o                         
   9  11   2        208.24        201.60        14.21 o                         
  10  11   2        213.12        238.81        21.06 o                         
  11  11   2          1.04          3.34        12.11 o                         
  12  11   2        594.58        678.17        52.60 o                         
  13  11   2         22.94         21.39        12.48 o                         
  14  11   2          0.05         -9.21         9.21 o                         
  15  11   2         12.05          4.90         6.69 o                         
 -15  12   2          6.22          5.35         5.35 o                         
 -14  12   2          2.21          5.36         5.33 o                         
 -13  12   2         60.66         81.49        16.12 o                         
 -12  12   2         21.28          7.73         9.21 o                         
 -11  12   2         34.81         24.22         7.06 o                         
 -10  12   2        111.93         87.38        10.82 o                         
  -9  12   2          2.48          5.22         9.66 o                         
  -8  12   2        574.00        577.60        29.05 o                         
  -7  12   2       1132.36       1099.37        57.72 o                         
  -6  12   2         29.31         33.57         6.36 o                         
  -5  12   2        177.76        147.25        14.21 o                         
  -4  12   2          1.05          3.59         3.16 o                         
  -3  12   2       1576.13       1562.28        38.24 o                         
  -2  12   2        186.28        181.67        16.67 o                         
  -1  12   2          3.67          1.03         3.58 o                         
   0  12   2        242.93        197.88        13.14 o                         
   1  12   2        469.82        463.32        17.75 o                         
   2  12   2        264.24        259.32        10.68 o                         
   3  12   2        250.54        253.02        11.57 o                         
   4  12   2        214.07        209.28         9.91 o                         
   5  12   2        253.63        263.91        12.38 o                         
   6  12   2        519.25        521.29        17.72 o                         
   7  12   2        393.77        411.92        17.30 o                         
   8  12   2       1707.52       1694.94        47.97 o                         
   9  12   2         63.79         69.01         8.66 o                         
  10  12   2        334.92        307.70        16.87 o                         
  11  12   2          3.56          3.05        10.18 o                         
  12  12   2        285.06        290.76        31.87 o                         
  13  12   2         18.09         18.42        10.03 o                         
  14  12   2        307.58        295.44        26.15 o                         
 -14  13   2          8.24         19.31         7.58 o                         
 -13  13   2         26.44         35.47         7.54 o                         
 -12  13   2          0.42          4.46         8.25 o                         
 -11  13   2        194.23        194.97        14.47 o                         
 -10  13   2        324.22        371.30        21.51 o                         
  -9  13   2         55.43         47.05         8.30 o                         
  -8  13   2         27.34         27.71         8.62 o                         
  -7  13   2        310.49        248.34        23.62 o                         
  -6  13   2         16.66         14.71         7.95 o                         
  -5  13   2          5.71          3.71         6.39 o                         
  -4  13   2         70.43         54.96         8.53 o                         
  -3  13   2        334.27        322.01        13.37 o                         
  -2  13   2        810.58        831.38        29.75 o                         
  -1  13   2       1813.46       1843.76        77.63 o                         
   0  13   2        100.58        117.65        12.93 o                         
   1  13   2          1.71          5.66         2.82 o                         
   2  13   2        133.47        147.83         7.32 o                         
   3  13   2         12.93          9.04         2.78 o                         
   4  13   2        100.63         90.68         6.18 o                         
   5  13   2        434.54        448.74        15.04 o                         
   6  13   2        332.56        316.33        13.83 o                         
   7  13   2         31.29         29.56         5.01 o                         
   8  13   2        306.75        283.72        14.41 o                         
   9  13   2        162.14        168.80        12.28 o                         
  10  13   2         17.12         18.52         4.39 o                         
  11  13   2          3.20          0.38         4.23 o                         
  12  13   2         39.57         48.36        13.07 o                         
  13  13   2         53.18         33.43        10.03 o                         
 -13  14   2         91.97         68.72         7.41 o                         
 -12  14   2        131.65        134.61        17.68 o                         
 -11  14   2         98.72        101.23        10.47 o                         
 -10  14   2        739.33        718.98        29.99 o                         
  -9  14   2        296.55        313.42        24.59 o                         
  -8  14   2        469.59        472.09        32.46 o                         
  -7  14   2        265.21        308.74        25.85 o                         
  -6  14   2        871.27        877.40        48.96 o                         
  -5  14   2        239.78        202.06        19.39 o                         
  -4  14   2        513.08        484.76        25.66 o                         
  -3  14   2        447.92        463.08        25.65 o                         
  -2  14   2       3197.15       3156.13        94.64 o                         
  -1  14   2        844.07        783.69        35.55 o                         
   0  14   2        179.02        184.29        16.31 o                         
   1  14   2        146.29        135.63        10.12 o                         
   2  14   2        254.73        264.54        12.53 o                         
   3  14   2        138.58        143.71         7.63 o                         
   4  14   2        281.11        296.16        10.90 o                         
   5  14   2        481.42        483.48        14.98 o                         
   6  14   2          2.46          2.50         3.23 o                         
   7  14   2         26.93         22.77         4.53 o                         
   8  14   2         45.66         39.43         6.34 o                         
   9  14   2        136.81        128.66        10.14 o                         
  10  14   2        150.85        166.77        10.71 o                         
  11  14   2        284.84        261.59        12.60 o                         
  12  14   2          3.85          3.49         5.50 o                         
  13  14   2         44.95         15.75         7.28 o                         
 -12  15   2         11.07          4.31         4.31 o                         
 -11  15   2         29.12         25.91         4.02 o                         
 -10  15   2         13.66         14.35         4.35 o                         
  -9  15   2         67.15         64.04        15.53 o                         
  -8  15   2         63.06         55.95         8.13 o                         
  -7  15   2         33.87         26.07         6.32 o                         
  -6  15   2        373.87        322.18        60.77 o                         
  -5  15   2          0.32         -1.94         4.02 o                         
  -4  15   2         50.02         60.32         8.83 o                         
  -3  15   2         13.76         19.67         6.97 o                         
  -2  15   2          1.13          3.28         4.63 o                         
  -1  15   2          1.54         -0.83         5.53 o                         
   0  15   2         50.08         32.64         7.73 o                         
   1  15   2         50.83         31.41         8.10 o                         
   2  15   2         51.05         47.67         5.26 o                         
   3  15   2         53.31         40.05         5.93 o                         
   4  15   2          7.50          6.19         2.88 o                         
   5  15   2        232.92        261.06        12.04 o                         
   6  15   2        247.51        214.13         9.72 o                         
   7  15   2         13.53         10.97         6.07 o                         
   8  15   2         21.87         22.34         4.96 o                         
   9  15   2          0.65         -0.91         3.47 o                         
  10  15   2         24.33         22.49         4.07 o                         
  11  15   2          0.08         -0.37         2.31 o                         
 -11  16   2        700.84        602.02        27.78 o                         
 -10  16   2        400.98        390.23        22.51 o                         
  -9  16   2        406.35        396.50        18.11 o                         
  -8  16   2        251.47        229.10        25.22 o                         
  -7  16   2        249.17        223.49        23.18 o                         
  -6  16   2        534.65        493.97        19.48 o                         
  -5  16   2        502.25        442.86        22.46 o                         
  -4  16   2        388.79        355.09        30.83 o                         
  -3  16   2        447.32        464.74        35.58 o                         
  -2  16   2        460.91        522.45        26.59 o                         
  -1  16   2        523.62        579.89        28.27 o                         
   0  16   2       1029.11       1030.17        48.14 o                         
   1  16   2        722.76        768.10        27.23 o                         
   2  16   2        277.00        289.46        13.92 o                         
   3  16   2        301.60        310.67        13.99 o                         
   4  16   2        330.02        339.99        12.08 o                         
   5  16   2        247.33        232.65         9.76 o                         
   6  16   2         19.11         20.46         3.63 o                         
   7  16   2         53.86         53.06         6.40 o                         
   8  16   2         28.11         25.27         3.97 o                         
   9  16   2         16.70         12.34         3.23 o                         
  10  16   2          0.63          1.14         2.20 o                         
  -9  17   2        174.89        182.45        13.52 o                         
  -8  17   2         47.36         47.77         7.58 o                         
  -7  17   2          0.42         -2.39         5.87 o                         
  -6  17   2        204.26        176.15        10.96 o                         
  -5  17   2          2.93          2.48         3.00 o                         
  -4  17   2         74.12         62.62        13.00 o                         
  -3  17   2        288.44        263.94        24.37 o                         
  -2  17   2         40.29         44.80        11.22 o                         
  -1  17   2        355.63        335.11        27.93 o                         
   0  17   2         13.95         10.63         4.69 o                         
   1  17   2         31.79         36.66         7.08 o                         
   2  17   2          4.00          4.02         3.62 o                         
   3  17   2         96.02         80.77         8.28 o                         
   4  17   2          9.18          9.26         3.29 o                         
   5  17   2          1.73          2.14         2.77 o                         
   6  17   2          3.05          4.00         3.83 o                         
   7  17   2         21.77         15.37         4.46 o                         
   8  17   2         14.61         26.30         5.72 o                         
   9  17   2         21.44         18.50         4.31 o                         
  -7  18   2        409.04        398.35        25.07 o                         
  -6  18   2        221.42        182.75         8.91 o                         
  -5  18   2         27.70         22.24         7.91 o                         
  -4  18   2        162.90        126.54        10.64 o                         
  -3  18   2        193.98        200.75        11.11 o                         
  -2  18   2        225.21        225.41        14.44 o                         
  -1  18   2        317.57        317.83        35.14 o                         
   0  18   2        312.43        321.91        17.67 o                         
   1  18   2         37.56         41.38         5.62 o                         
   2  18   2        106.32        105.33        10.01 o                         
   3  18   2        365.92        337.94        21.77 o                         
   4  18   2        120.55        125.33        10.40 o                         
   5  18   2         95.53         91.71         7.69 o                         
   6  18   2        109.02         91.50         7.24 o                         
   7  18   2         84.69         78.52         8.17 o                         
  -4  19   2          1.26          1.04         3.71 o                         
  -3  19   2         33.03         27.64         6.20 o                         
  -2  19   2          0.87          0.11         2.88 o                         
  -1  19   2         36.79         34.55         5.41 o                         
   0  19   2         17.71         19.46         4.50 o                         
   1  19   2         40.60         48.06         8.54 o                         
   2  19   2          2.69         10.70         5.35 o                         
   3  19   2          0.96          5.13         4.53 o                         
 -18   1   3        188.77        197.72        12.94 o                         
 -17   1   3        465.19        464.27        25.59 o                         
 -16   1   3        275.16        305.73        18.69 o                         
 -15   1   3        233.91        231.70        22.58 o                         
 -14   1   3        561.72        552.77        37.44 o                         
 -13   1   3       2282.53       2134.76        66.13 o                         
 -12   1   3        838.61        824.99        19.79 o                         
 -11   1   3       1403.73       1337.21        31.86 o                         
 -10   1   3         22.10         16.35         3.71 o                         
  -9   1   3        651.03        603.12        19.26 o                         
  -8   1   3        119.81         79.95         7.22 o                         
  -7   1   3        807.39        739.95        20.27 o                         
  -6   1   3         18.88         46.61         5.08 o                         
  -5   1   3        316.89        265.75         9.06 o                         
  -4   1   3         48.45         31.84         3.19 o                         
  -3   1   3        883.70        810.54        16.56 o                         
  -2   1   3       1013.97        916.31        19.03 o                         
  -1   1   3         99.44        122.25         5.45 o                         
   0   1   3          0.69          2.65         1.34 o                         
   1   1   3       1415.46       1475.78        20.09 o                         
   2   1   3         40.85         41.45         2.32 o                         
   3   1   3          1.68          1.21         1.20 o                         
   4   1   3       3245.16       2861.20        48.08 o                         
   5   1   3        313.78        389.91        13.63 o                         
   6   1   3        123.86        120.75         8.26 o                         
   7   1   3        148.70        154.43         9.65 o                         
   8   1   3       1541.08       1391.78        36.78 o                         
   9   1   3        325.11        279.24        10.71 o                         
  10   1   3        292.67        255.65         8.36 o                         
  11   1   3         27.70         21.03         3.49 o                         
  12   1   3         35.36         24.78         5.81 o                         
  13   1   3        175.23        140.16        11.20 o                         
  14   1   3         20.17         13.32         6.40 o                         
  15   1   3          7.02         12.59         7.64 o                         
  16   1   3         11.96         12.31         5.62 o                         
  17   1   3        232.48        231.75        13.25 o                         
  18   1   3         15.48          7.45         5.16 o                         
 -18   2   3          0.09          2.67         2.29 o                         
 -17   2   3          3.49          6.94         3.40 o                         
 -16   2   3         19.61         18.47         4.64 o                         
 -15   2   3         63.77         46.50        10.92 o                         
 -14   2   3        306.12        306.43        27.26 o                         
 -13   2   3        181.76        158.53        20.06 o                         
 -12   2   3        466.77        440.24        17.95 o                         
 -11   2   3        644.41        674.82        23.86 o                         
 -10   2   3       1983.15       1885.63        56.85 o                         
  -9   2   3        152.68        126.76         8.13 o                         
  -8   2   3        973.39       1075.66        29.73 o                         
  -7   2   3        368.92        421.78        16.04 o                         
  -6   2   3       2108.63       2077.37        40.28 o                         
  -5   2   3          6.47          2.45         2.67 o                         
  -4   2   3       4350.59       4253.33        78.80 o                         
  -3   2   3       1369.84       1331.27        25.98 o                         
  -2   2   3       2311.04       2162.10        41.98 o                         
  -1   2   3          7.64         12.02         2.57 o                         
   0   2   3        103.24        100.69         3.77 o                         
   1   2   3       1288.69       1247.47        20.55 o                         
   2   2   3         17.60         15.53         1.71 o                         
   3   2   3         61.02         43.70         2.89 o                         
   4   2   3         32.87         34.72         4.56 o                         
   5   2   3        210.35        192.42        10.20 o                         
   6   2   3         11.64          2.60         2.70 o                         
   7   2   3        506.79        548.75        32.85 o                         
   8   2   3          7.97          4.26         3.01 o                         
   9   2   3        143.19         94.66         4.59 o                         
  10   2   3        241.09        182.96        10.61 o                         
  11   2   3        220.00        199.22         8.55 o                         
  12   2   3         43.33         41.80         6.83 o                         
  13   2   3         23.89         17.99         6.30 o                         
  14   2   3          9.02         12.60         7.88 o                         
  15   2   3          0.09          2.49         6.12 o                         
  16   2   3         11.13          8.21         6.11 o                         
  17   2   3        123.47        109.89        10.58 o                         
  18   2   3          6.00          3.15         4.12 o                         
 -18   3   3         31.18         26.14         3.12 o                         
 -17   3   3          0.76         -0.97         2.78 o                         
 -16   3   3         75.32         75.38         7.72 o                         
 -15   3   3         11.94         10.85         6.98 o                         
 -14   3   3          2.91         -1.93         7.28 o                         
 -13   3   3          0.15         -2.01         6.69 o                         
 -12   3   3        192.56        187.98         9.75 o                         
 -11   3   3        239.28        204.62        12.37 o                         
 -10   3   3        777.77        719.78        21.53 o                         
  -9   3   3        484.88        472.53        18.09 o                         
  -8   3   3        752.96        724.55        23.25 o                         
  -7   3   3       2296.36       2443.02        56.58 o                         
  -6   3   3       6424.03       6393.96       129.15 o                         
  -5   3   3        118.54         77.93         6.07 o                         
  -4   3   3         40.04         32.64         4.18 o                         
  -3   3   3       2002.48       1783.90        36.11 o                         
  -2   3   3       2848.30       2526.82        68.43 o                         
  -1   3   3       3080.32       2719.37        44.52 o                         
   0   3   3        388.24        348.20         8.35 o                         
   1   3   3       2126.51       1870.23        29.03 o                         
   2   3   3         10.87         31.55         2.45 o                         
   3   3   3        468.93        336.37         9.17 o                         
   4   3   3         76.92         50.61         7.11 o                         
   5   3   3       2498.19       2278.05        46.33 o                         
   6   3   3        888.42        794.18        22.40 o                         
   7   3   3       2166.28       1954.84        52.26 o                         
   8   3   3        447.85        416.06        16.70 o                         
   9   3   3        338.85        251.52        15.81 o                         
  10   3   3         27.54         24.58         3.32 o                         
  11   3   3        421.73        306.93        18.62 o                         
  12   3   3        454.02        312.46        19.19 o                         
  13   3   3         59.06         57.79         9.02 o                         
  14   3   3        143.09        115.05        16.03 o                         
  15   3   3        337.87        320.11        45.04 o                         
  16   3   3         16.60         14.38         8.41 o                         
  17   3   3         64.66         44.12         7.17 o                         
 -18   4   3          7.46         15.01         4.75 o                         
 -17   4   3          0.93         -2.51         4.98 o                         
 -16   4   3         46.70         40.99         7.10 o                         
 -15   4   3          8.04         19.79         6.33 o                         
 -14   4   3         11.36          3.94         5.87 o                         
 -13   4   3        415.38        448.55        34.62 o                         
 -12   4   3        192.61        235.49        24.22 o                         
 -11   4   3        189.35        173.83        12.53 o                         
 -10   4   3         23.80         23.09         5.03 o                         
  -9   4   3        117.27        109.18        13.86 o                         
  -8   4   3        512.77        509.86        20.50 o                         
  -7   4   3        322.50        313.37        13.81 o                         
  -6   4   3        101.70        147.71         8.88 o                         
  -5   4   3         22.62         21.46         4.07 o                         
  -4   4   3       1007.89       1064.48        29.25 o                         
  -3   4   3       1621.76       1717.64        49.31 o                         
  -2   4   3       2236.44       2133.95        41.96 o                         
  -1   4   3       1044.60       1066.12        20.59 o                         
   0   4   3        405.08        383.62        12.01 o                         
   1   4   3          8.74         12.54         1.73 o                         
   2   4   3          6.23         15.14         2.03 o                         
   3   4   3        809.27        815.52        17.04 o                         
   4   4   3         17.24         24.85         4.03 o                         
   5   4   3       1180.93       1084.53        39.89 o                         
   6   4   3         67.73         63.80         5.93 o                         
   7   4   3        155.98        103.31         8.03 o                         
   8   4   3          4.07          3.75         3.17 o                         
   9   4   3        985.94        995.73        42.92 o                         
  10   4   3        131.13        107.29        21.53 o                         
  11   4   3        352.56        245.90        20.42 o                         
  12   4   3        104.90         73.40        17.68 o                         
  13   4   3        157.65        151.64        33.35 o                         
  14   4   3          3.95          2.94         4.82 o                         
  15   4   3          8.09          2.35         4.50 o                         
  16   4   3         18.89         16.50         4.94 o                         
  17   4   3         51.14         45.17        13.74 o                         
 -18   5   3         10.20         15.38         4.38 o                         
 -17   5   3          0.01          1.19         3.86 o                         
 -16   5   3          0.25         -1.49         4.68 o                         
 -15   5   3         52.20         59.80        12.26 o                         
 -14   5   3        332.70        329.80        22.25 o                         
 -13   5   3         17.28         23.03         6.47 o                         
 -12   5   3         31.63         19.04         7.21 o                         
 -11   5   3       1095.73       1154.81        37.15 o                         
 -10   5   3        955.82        913.65        31.27 o                         
  -9   5   3       1254.93       1218.66        32.39 o                         
  -8   5   3       2209.86       2082.93        55.28 o                         
  -7   5   3       1003.54        941.87        46.65 o                         
  -6   5   3       1034.55       1122.92        61.51 o                         
  -5   5   3       3240.30       3282.52       132.68 o                         
  -4   5   3       4153.83       3829.63       102.15 o                         
  -3   5   3       5790.19       5138.19        91.12 o                         
  -2   5   3       4504.90       3848.32        70.23 o                         
  -1   5   3       8465.52       7688.00       149.84 o                         
   0   5   3       5066.38       4517.97        79.59 o                         
   1   5   3       8341.94       7884.18       132.70 o                         
   2   5   3       9155.86       8497.57       165.01 o                         
   3   5   3      10561.48       9818.98       189.59 o                         
   4   5   3       4282.30       3993.95       103.35 o                         
   5   5   3       3374.36       3270.62        88.10 o                         
   6   5   3       2443.80       2366.49        95.09 o                         
   7   5   3        907.46        773.18        26.67 o                         
   8   5   3        337.37        292.76        18.66 o                         
   9   5   3        930.56        757.31        59.02 o                         
  10   5   3        917.46        997.52        44.17 o                         
  11   5   3        388.07        402.04        41.45 o                         
  12   5   3        164.10        129.11        24.66 o                         
  13   5   3        194.55        191.67        43.31 o                         
  14   5   3        385.86        432.99        25.24 o                         
  15   5   3         96.88         84.25        10.46 o                         
  16   5   3        178.65        163.23        12.81 o                         
  17   5   3        117.22        116.53        14.67 o                         
 -17   6   3         62.59         66.12         9.51 o                         
 -16   6   3         30.38         40.49         8.99 o                         
 -15   6   3         32.25         29.74         6.28 o                         
 -14   6   3         29.21         16.09         8.69 o                         
 -13   6   3        149.32        154.29        13.71 o                         
 -12   6   3        644.33        607.16        36.40 o                         
 -11   6   3        117.27        141.78        11.83 o                         
 -10   6   3        308.02        316.16        17.19 o                         
  -9   6   3         48.63         51.20         9.25 o                         
  -8   6   3         35.27         27.37         8.12 o                         
  -7   6   3          3.03          3.57         4.08 o                         
  -6   6   3        490.95        472.02        24.91 o                         
  -5   6   3        599.00        499.90        20.42 o                         
  -4   6   3        942.27       1040.10        31.26 o                         
  -3   6   3         67.73         67.26         6.76 o                         
  -2   6   3        244.32        241.66        11.10 o                         
  -1   6   3          2.44          6.57         4.23 o                         
   0   6   3        359.20        347.62        11.77 o                         
   1   6   3         24.92         36.07         4.03 o                         
   2   6   3        141.50        115.28         7.63 o                         
   3   6   3        325.56        303.05        12.97 o                         
   4   6   3        217.02        196.99        13.07 o                         
   5   6   3          7.73          3.90         3.80 o                         
   6   6   3         66.66         83.12         6.82 o                         
   7   6   3         29.78         31.43         4.75 o                         
   8   6   3         11.94          7.96         4.91 o                         
   9   6   3        222.35        232.56        22.24 o                         
  10   6   3          1.87         -3.78         7.68 o                         
  11   6   3         38.68         32.25         8.63 o                         
  12   6   3          0.10          9.39         8.88 o                         
  13   6   3         53.51         61.59         8.96 o                         
  14   6   3          1.42          3.41         4.50 o                         
  15   6   3          0.86         -1.90         4.26 o                         
  16   6   3          1.84          0.73         3.67 o                         
  17   6   3         79.54         66.04         8.10 o                         
 -17   7   3         62.50         66.64         8.77 o                         
 -16   7   3         10.98          7.58         4.90 o                         
 -15   7   3        160.84        139.14        12.35 o                         
 -14   7   3         15.27         49.16         8.49 o                         
 -13   7   3        312.82        332.39        20.28 o                         
 -12   7   3        964.37       1012.68        78.15 o                         
 -11   7   3        827.96        747.22        32.51 o                         
 -10   7   3        122.14        130.18        14.43 o                         
  -9   7   3          2.93          3.81         5.92 o                         
  -8   7   3        900.84        812.10        22.26 o                         
  -7   7   3        559.90        524.19        16.44 o                         
  -6   7   3         40.15         33.71         3.57 o                         
  -5   7   3       1154.36       1007.50        32.37 o                         
  -4   7   3       3049.96       2788.12        66.38 o                         
  -3   7   3         82.80         45.92         6.05 o                         
  -2   7   3        952.87        869.96        32.80 o                         
  -1   7   3       1442.95       1325.66        51.69 o                         
   0   7   3       4738.73       4500.67        94.54 o                         
   1   7   3       4067.06       3955.09        95.37 o                         
   2   7   3       9758.48       9390.33       183.33 o                         
   3   7   3       3900.78       3853.06        82.25 o                         
   4   7   3        488.93        413.72        20.63 o                         
   5   7   3        832.90        818.83        21.13 o                         
   6   7   3       3810.00       3586.87        70.85 o                         
   7   7   3       1596.23       1554.61        50.71 o                         
   8   7   3        303.67        272.89        15.59 o                         
   9   7   3         39.59         26.18         8.08 o                         
  10   7   3        522.33        597.57        52.30 o                         
  11   7   3        191.27        205.48        31.20 o                         
  12   7   3        140.40        163.82        15.48 o                         
  13   7   3        384.27        418.72        24.41 o                         
  14   7   3         88.01        100.18        16.49 o                         
  15   7   3          8.05         15.90         6.39 o                         
  16   7   3         73.67         70.65         9.51 o                         
 -16   8   3         11.43         14.22         4.21 o                         
 -15   8   3          1.90         -1.59         3.60 o                         
 -14   8   3         18.80         15.34         5.50 o                         
 -13   8   3         49.43         42.86         8.39 o                         
 -12   8   3         27.42         28.64         9.21 o                         
 -11   8   3          1.69          1.93         6.46 o                         
 -10   8   3         80.39         68.94        13.52 o                         
  -9   8   3        385.27        388.98        16.85 o                         
  -8   8   3       1288.93       1268.15        33.96 o                         
  -7   8   3        376.00        386.98        15.77 o                         
  -6   8   3        800.40        750.77        21.88 o                         
  -5   8   3        681.29        635.05        17.78 o                         
  -4   8   3         24.85         31.58         3.48 o                         
  -3   8   3         75.62         59.76         6.89 o                         
  -2   8   3         13.66         13.15         4.50 o                         
  -1   8   3        972.87        899.43        27.77 o                         
   0   8   3        137.17        123.71         8.89 o                         
   1   8   3       1209.07       1231.75        34.12 o                         
   2   8   3        605.12        566.05        24.08 o                         
   3   8   3        840.62        832.16        45.24 o                         
   4   8   3       1358.39       1365.30        29.27 o                         
   5   8   3          5.33          7.12         2.98 o                         
   6   8   3        229.68        231.64        10.78 o                         
   7   8   3          7.22          8.96         4.21 o                         
   8   8   3        110.29        121.29        11.15 o                         
   9   8   3        227.37        226.23        20.29 o                         
  10   8   3        126.53        134.31        26.30 o                         
  11   8   3        357.42        357.10        40.34 o                         
  12   8   3         75.11         83.94        17.61 o                         
  13   8   3         30.80         23.02         6.71 o                         
  14   8   3        221.48        222.68        16.18 o                         
  15   8   3          0.12          0.73         3.39 o                         
  16   8   3         25.27         23.18         5.79 o                         
 -16   9   3        176.44        191.21        18.20 o                         
 -15   9   3        401.90        476.11        34.77 o                         
 -14   9   3        167.68        246.93        26.89 o                         
 -13   9   3        298.46        355.69        33.58 o                         
 -12   9   3          8.38         -2.82        10.77 o                         
 -11   9   3        186.34        225.22        18.72 o                         
 -10   9   3         94.94         88.18        15.23 o                         
  -9   9   3       2877.35       2907.22        82.89 o                         
  -8   9   3         47.35         34.56         6.04 o                         
  -7   9   3        252.21        246.27        14.26 o                         
  -6   9   3         56.41         58.69         5.49 o                         
  -5   9   3        829.82        758.49        20.52 o                         
  -4   9   3        522.69        451.52        14.80 o                         
  -3   9   3        777.51        749.03        21.30 o                         
  -2   9   3          8.69         15.62         2.91 o                         
  -1   9   3         13.49         13.91         2.63 o                         
   0   9   3          0.51          1.56         1.89 o                         
   1   9   3        395.97        362.14        11.15 o                         
   2   9   3          0.23         -0.21         2.03 o                         
   3   9   3        669.28        730.58        22.24 o                         
   4   9   3        957.17        950.69        26.63 o                         
   5   9   3         15.78          6.71         3.07 o                         
   6   9   3        491.01        447.83        17.93 o                         
   7   9   3         87.79         81.01        22.66 o                         
   8   9   3        574.18        633.44        34.23 o                         
   9   9   3        153.81        129.04        25.18 o                         
  10   9   3        110.72         97.02        22.81 o                         
  11   9   3        268.96        217.29        32.31 o                         
  12   9   3        472.23        497.60        22.30 o                         
  13   9   3          5.17          7.87         6.69 o                         
  14   9   3         52.89         40.99         7.15 o                         
  15   9   3        119.41        122.25        10.01 o                         
  16   9   3          3.35         -0.74         2.82 o                         
 -16  10   3          3.28         -1.19         4.31 o                         
 -15  10   3         48.26         59.36        11.66 o                         
 -14  10   3          0.06         -2.01         8.39 o                         
 -13  10   3         48.80         41.01        13.45 o                         
 -12  10   3         55.91         61.96        16.19 o                         
 -11  10   3         32.80         31.72        13.52 o                         
 -10  10   3          4.82         12.52         4.41 o                         
  -9  10   3        297.62        254.19        21.54 o                         
  -8  10   3       1320.63       1304.51        45.56 o                         
  -7  10   3       1360.08       1319.49        47.84 o                         
  -6  10   3        143.82        116.84        10.84 o                         
  -5  10   3        199.71        184.89         9.66 o                         
  -4  10   3        272.51        239.99        10.85 o                         
  -3  10   3         98.32        107.17         6.57 o                         
  -2  10   3         27.37         25.25         3.44 o                         
  -1  10   3        268.56        292.84        13.10 o                         
   0  10   3          3.17          5.85         2.73 o                         
   1  10   3       1409.50       1436.57        36.44 o                         
   2  10   3        208.63        211.59        11.27 o                         
   3  10   3         42.15         41.22         5.29 o                         
   4  10   3        132.81        140.32         9.54 o                         
   5  10   3        414.93        440.80        17.53 o                         
   6  10   3        187.08        192.81         9.55 o                         
   7  10   3         20.14         19.35         8.36 o                         
   8  10   3        517.73        513.70        48.06 o                         
   9  10   3         24.26         19.23         6.66 o                         
  10  10   3          1.36         14.56        14.04 o                         
  11  10   3         80.58         62.14         9.72 o                         
  12  10   3          0.17         -3.45         4.34 o                         
  13  10   3          0.09          0.97         4.32 o                         
  14  10   3        410.30        416.33        20.36 o                         
  15  10   3          0.01         -0.82         3.05 o                         
 -15  11   3        114.63        130.45        14.93 o                         
 -14  11   3        201.18        246.11        24.07 o                         
 -13  11   3        181.63        172.42        22.29 o                         
 -12  11   3        336.15        346.99        33.35 o                         
 -11  11   3        516.15        564.53        27.37 o                         
 -10  11   3        234.76        288.07        19.29 o                         
  -9  11   3        215.32        293.71        25.90 o                         
  -8  11   3        512.85        498.07        35.11 o                         
  -7  11   3        116.86        130.89        17.68 o                         
  -6  11   3         53.70         57.03         8.78 o                         
  -5  11   3       2926.32       2813.14       115.89 o                         
  -4  11   3        832.48        832.59        20.96 o                         
  -3  11   3         27.35         25.71         3.79 o                         
  -2  11   3        141.65        116.47         8.72 o                         
  -1  11   3         22.87         19.99         5.04 o                         
   0  11   3        932.02        919.62        26.63 o                         
   1  11   3         68.88         56.46         6.81 o                         
   2  11   3        266.13        239.10        12.52 o                         
   3  11   3        784.14        758.30        30.05 o                         
   4  11   3        257.64        259.50        10.92 o                         
   5  11   3         47.47         43.73         5.20 o                         
   6  11   3        100.54        113.78        11.30 o                         
   7  11   3         95.19        105.69        31.61 o                         
   8  11   3        168.27        140.11        19.35 o                         
   9  11   3        293.95        320.12        21.33 o                         
  10  11   3        181.33        158.01        26.89 o                         
  11  11   3          2.28         -3.19        10.10 o                         
  12  11   3         51.47         51.42        16.23 o                         
  13  11   3        342.57        326.58        15.40 o                         
  14  11   3        153.83        142.21        15.86 o                         
 -14  12   3          4.41          8.77         6.83 o                         
 -13  12   3          5.39         11.22         8.54 o                         
 -12  12   3          3.64         -2.23         8.25 o                         
 -11  12   3          0.73          0.09         3.93 o                         
 -10  12   3        270.79        247.52        17.23 o                         
  -9  12   3         19.49         34.90         7.54 o                         
  -8  12   3         79.94         60.77        11.96 o                         
  -7  12   3        591.69        616.81        39.82 o                         
  -6  12   3       2277.32       2299.35        79.23 o                         
  -5  12   3       1934.26       1912.24       135.28 o                         
  -4  12   3        155.38        152.67        13.08 o                         
  -3  12   3        602.28        541.50        20.28 o                         
  -2  12   3        312.26        299.32        15.16 o                         
  -1  12   3        387.14        370.13        18.39 o                         
   0  12   3          3.81         -0.79         4.85 o                         
   1  12   3        307.93        299.48        12.94 o                         
   2  12   3         25.06         35.97         4.92 o                         
   3  12   3          3.32          2.84         2.53 o                         
   4  12   3         24.44         28.77         5.44 o                         
   5  12   3         36.06         48.15         5.89 o                         
   6  12   3        172.54        158.50        11.27 o                         
   7  12   3         17.74         23.74         7.13 o                         
   8  12   3          6.45          0.03         3.86 o                         
   9  12   3          9.32          7.23         4.84 o                         
  10  12   3        339.55        333.11        20.32 o                         
  11  12   3        364.92        328.79        35.14 o                         
  12  12   3         25.37         24.86         6.02 o                         
  13  12   3         44.26         30.11         6.89 o                         
 -13  13   3         20.32          7.43         6.39 o                         
 -11  13   3         29.71         27.22         6.05 o                         
 -10  13   3        150.95        147.92        22.66 o                         
  -9  13   3        366.76        336.45        26.07 o                         
  -8  13   3          5.66         10.18         6.76 o                         
  -7  13   3        217.27        261.12        24.07 o                         
  -6  13   3        160.51        173.46        19.98 o                         
  -5  13   3          5.31         30.31         9.29 o                         
  -4  13   3         53.00         69.03        10.23 o                         
  -3  13   3         91.07         95.19         9.11 o                         
  -2  13   3        695.11        664.91        41.27 o                         
  -1  13   3       1575.05       1546.71       117.56 o                         
   0  13   3         27.04         21.08        13.74 o                         
   1  13   3        245.61        231.69        21.38 o                         
   2  13   3        193.74        192.54        12.85 o                         
   3  13   3        158.25        170.22        10.19 o                         
   4  13   3        408.59        422.34        14.97 o                         
   5  13   3         21.64         26.03         4.22 o                         
   6  13   3         36.53         41.03         5.38 o                         
   7  13   3        450.27        457.60        26.95 o                         
   8  13   3         59.64         52.39         8.28 o                         
   9  13   3        114.88         93.05        10.08 o                         
  10  13   3          7.18          9.08         4.98 o                         
  11  13   3        197.84        181.42        38.00 o                         
  12  13   3        166.25        139.46        10.30 o                         
 -12  14   3         23.42         13.99         4.12 o                         
 -11  14   3          4.57          2.97         3.94 o                         
 -10  14   3          0.76         -1.19         4.16 o                         
  -9  14   3          4.39         11.07         5.50 o                         
  -8  14   3         11.66         20.06         7.06 o                         
  -7  14   3         76.07         74.81        12.55 o                         
  -6  14   3         39.23         29.66         7.39 o                         
  -5  14   3        212.26        191.00        15.58 o                         
  -4  14   3        115.47        101.69        11.63 o                         
  -3  14   3        742.41        673.41        52.56 o                         
  -2  14   3        137.22        121.98        15.45 o                         
  -1  14   3        529.61        537.86        44.68 o                         
   0  14   3        109.66        124.09        23.55 o                         
   1  14   3         12.23         14.62         6.22 o                         
   2  14   3        123.58        127.22         9.30 o                         
   3  14   3          0.79          0.48         2.90 o                         
   4  14   3         16.19         10.10         3.08 o                         
   5  14   3          6.58          2.27         3.20 o                         
   6  14   3        372.33        374.25        14.58 o                         
   7  14   3        124.20        115.57         9.87 o                         
   8  14   3          3.34          1.54         3.29 o                         
   9  14   3        108.59         87.01         8.38 o                         
  10  14   3         48.73         45.76         7.09 o                         
  11  14   3         22.62          9.49         5.19 o                         
  12  14   3         14.87          3.12         6.24 o                         
 -11  15   3         94.71         86.54        11.07 o                         
 -10  15   3         15.46         15.91         4.15 o                         
  -9  15   3         11.96          4.70         5.46 o                         
  -8  15   3          0.48         -0.02         3.53 o                         
  -7  15   3        216.33        212.94        15.11 o                         
  -6  15   3        385.89        339.68        19.71 o                         
  -5  15   3        167.94        140.59        24.37 o                         
  -4  15   3        120.10        126.03        12.26 o                         
  -3  15   3        694.47        601.87        43.16 o                         
  -2  15   3        637.60        688.63        33.69 o                         
  -1  15   3         16.97          4.95         7.47 o                         
   0  15   3        976.58       1028.86        41.15 o                         
   1  15   3        683.95        767.74        42.94 o                         
   2  15   3       1916.48       2038.45        53.23 o                         
   3  15   3        983.80        987.45        27.15 o                         
   4  15   3       1227.30       1256.74        29.54 o                         
   5  15   3        526.00        512.74        22.34 o                         
   6  15   3        458.47        433.52        19.51 o                         
   7  15   3          1.78          1.50         3.16 o                         
   8  15   3        731.56        678.97        28.56 o                         
   9  15   3        324.53        273.06        16.08 o                         
  10  15   3        115.49         94.54         8.38 o                         
  11  15   3         20.26         12.55         6.98 o                         
 -10  16   3         43.41         55.94         8.32 o                         
  -9  16   3         36.67         45.68         5.69 o                         
  -8  16   3         17.56          8.36         5.35 o                         
  -7  16   3         21.47         13.16         4.50 o                         
  -6  16   3         58.60         43.20         6.91 o                         
  -5  16   3        206.05        184.18        13.60 o                         
  -4  16   3        149.68        144.49        19.39 o                         
  -3  16   3        165.93        151.25        20.06 o                         
  -2  16   3         11.08          8.17         7.35 o                         
  -1  16   3        120.62        123.31        11.74 o                         
   0  16   3         20.86         23.85         6.24 o                         
   1  16   3          3.51          5.59         5.07 o                         
   2  16   3         63.05         70.62         7.76 o                         
   3  16   3         63.93         66.49        10.93 o                         
   4  16   3          8.79          8.80         3.50 o                         
   5  16   3          6.46          0.78         5.09 o                         
   6  16   3        106.75         91.15        12.03 o                         
   7  16   3          0.04         -1.40         3.09 o                         
   8  16   3         38.51         29.20        12.26 o                         
   9  16   3          7.40          8.86         4.53 o                         
  -8  17   3        111.29         89.74        10.85 o                         
  -7  17   3        481.56        419.19        17.77 o                         
  -6  17   3        416.76        388.81        17.69 o                         
  -5  17   3        360.96        331.47        25.85 o                         
  -4  17   3        172.17        130.75        16.57 o                         
  -3  17   3        187.47        196.79        20.65 o                         
  -2  17   3        396.04        436.96        31.72 o                         
  -1  17   3        859.20        791.16        45.24 o                         
   0  17   3        415.39        415.78        20.48 o                         
   1  17   3        276.30        268.17        18.35 o                         
   2  17   3        321.69        344.91        27.11 o                         
   3  17   3        350.11        343.88        18.54 o                         
   4  17   3        571.12        582.37        19.50 o                         
   5  17   3        289.15        240.76        18.13 o                         
   6  17   3        252.22        201.47        15.60 o                         
   7  17   3        350.35        295.96        18.35 o                         
   8  17   3        103.57         76.14         8.17 o                         
  -5  18   3        192.55        210.38        17.01 o                         
  -4  18   3         99.07        113.60         9.27 o                         
  -3  18   3         59.67         66.93        10.62 o                         
  -2  18   3        102.35         69.24        11.22 o                         
  -1  18   3         77.38         68.79        11.14 o                         
   0  18   3         23.80         18.20         6.61 o                         
   1  18   3          3.53         -2.01         4.16 o                         
   2  18   3          0.99         -1.04         4.09 o                         
   3  18   3         30.87         26.15         6.46 o                         
   4  18   3         10.58          7.73         4.38 o                         
   5  18   3         21.24         17.83         5.42 o                         
 -18   0   4         98.70         99.08        10.99 o                         
 -17   0   4         67.63         55.03         7.03 o                         
 -16   0   4        199.61        200.35        18.27 o                         
 -15   0   4        139.83        161.80        17.75 o                         
 -14   0   4        441.61        379.31        29.64 o                         
 -13   0   4        976.77       1062.97        57.87 o                         
 -12   0   4        191.91        224.72        24.14 o                         
 -11   0   4        302.13        317.19        21.99 o                         
 -10   0   4       3808.75       3531.77        86.37 o                         
  -9   0   4       3552.33       3256.24        97.22 o                         
  -8   0   4       1083.32       1049.73        41.34 o                         
  -7   0   4        359.75        305.00        16.62 o                         
  -6   0   4       3533.61       3402.06        79.15 o                         
  -5   0   4       4076.45       3915.31       110.42 o                         
  -4   0   4        311.11        223.86        14.51 o                         
  -3   0   4       2010.97       1804.90        53.11 o                         
  -2   0   4       2550.60       2245.72        61.44 o                         
  -1   0   4       1157.87       1014.09        46.73 o                         
   0   0   4       1737.91       1619.71        46.62 o                         
   1   0   4        849.92        736.84        20.99 o                         
   2   0   4       1301.65       1559.07        51.41 o                         
   3   0   4       2117.11       2071.12        46.64 o                         
   4   0   4        333.83        321.81        16.15 o                         
   5   0   4       2145.09       2018.31        85.43 o                         
   6   0   4       1162.20       1053.76        62.33 o                         
   7   0   4        541.01        645.32        17.38 o                         
   8   0   4         30.06         34.78         4.70 o                         
   9   0   4        362.93        316.83        12.00 o                         
  10   0   4        239.48        220.98        14.97 o                         
  11   0   4         46.20         24.99         6.83 o                         
  12   0   4         74.47         47.57         7.58 o                         
  13   0   4         49.00         32.95        10.11 o                         
  14   0   4          0.72         -4.03         8.16 o                         
  15   0   4          2.91          0.39         7.92 o                         
  16   0   4         25.72         36.62        11.77 o                         
  17   0   4         49.52         30.67         6.88 o                         
 -18   1   4         37.67         49.20         3.83 o                         
 -17   1   4          5.11          9.92         2.35 o                         
 -16   1   4          3.86          5.32         3.87 o                         
 -15   1   4          2.24          3.34         5.20 o                         
 -14   1   4         40.81         32.81         6.30 o                         
 -13   1   4        104.02        118.37        12.18 o                         
 -12   1   4        164.57        182.93        16.12 o                         
 -11   1   4        126.74        106.61         9.62 o                         
 -10   1   4        446.01        391.84        15.59 o                         
  -9   1   4         70.83         63.76         5.73 o                         
  -8   1   4       1021.42       1045.17        22.79 o                         
  -7   1   4         25.70         42.22         5.21 o                         
  -6   1   4       1136.90       1306.55        27.37 o                         
  -5   1   4         39.72         38.32         4.37 o                         
  -4   1   4        671.57        704.22        17.87 o                         
  -3   1   4        446.00        412.53        16.07 o                         
  -2   1   4        348.89        314.10        11.21 o                         
  -1   1   4         17.14         21.97         4.69 o                         
   0   1   4        585.16        526.07        18.83 o                         
   1   1   4        829.71        856.33        16.45 o                         
   2   1   4        857.12        870.36        20.77 o                         
   3   1   4       6279.36       6474.25       110.64 o                         
   4   1   4      12179.30      12295.45       235.45 o                         
   5   1   4       3637.82       3447.07       132.68 o                         
   6   1   4        398.10        433.78        25.92 o                         
   7   1   4         10.92         19.15         2.58 o                         
   8   1   4        192.89        160.09         9.04 o                         
   9   1   4         89.00         83.83         4.76 o                         
  10   1   4          2.83          7.78         3.53 o                         
  11   1   4         20.65         14.34         3.88 o                         
  12   1   4          3.02         -2.17         3.90 o                         
  13   1   4        475.58        485.23        26.32 o                         
  14   1   4        148.82        124.65        10.64 o                         
  15   1   4         38.35         36.54         7.52 o                         
  16   1   4          0.74         -0.62         4.41 o                         
  17   1   4         59.52         47.10         7.56 o                         
 -18   2   4          0.67          0.06         1.47 o                         
 -17   2   4        209.69        233.16         8.48 o                         
 -16   2   4         23.44         26.00         3.88 o                         
 -15   2   4        529.82        583.67        37.14 o                         
 -14   2   4         35.26         32.83         9.66 o                         
 -13   2   4       1192.22       1142.54        61.51 o                         
 -12   2   4       1082.73       1143.19        43.52 o                         
 -11   2   4       1772.33       1706.64        38.84 o                         
 -10   2   4          2.71          6.03         3.27 o                         
  -9   2   4        636.33        574.32        17.88 o                         
  -8   2   4       1522.58       1533.30        31.57 o                         
  -7   2   4       1653.88       1493.50        33.47 o                         
  -6   2   4       3344.62       3302.85        67.08 o                         
  -5   2   4        213.89        178.62        10.05 o                         
  -4   2   4       4991.71       4904.83       126.57 o                         
  -3   2   4         53.21         38.81         6.60 o                         
  -2   2   4       3793.96       3476.90        64.27 o                         
  -1   2   4       1198.64       1114.53        29.64 o                         
   0   2   4       5007.84       4654.82        81.47 o                         
   1   2   4        724.10        622.60        14.71 o                         
   2   2   4       3275.68       3209.54        52.61 o                         
   3   2   4        159.21        229.68         9.09 o                         
   4   2   4       2127.19       2109.42       104.22 o                         
   5   2   4         23.19         22.73         7.80 o                         
   6   2   4         17.27         18.51         4.06 o                         
   7   2   4        415.98        391.41        10.03 o                         
   8   2   4        131.04        112.60         5.70 o                         
   9   2   4        625.00        572.41        19.31 o                         
  10   2   4        256.80        217.27         8.28 o                         
  11   2   4         29.76         14.02         3.49 o                         
  12   2   4        134.36        117.10        11.03 o                         
  13   2   4        207.00        186.98        14.40 o                         
  14   2   4         56.01         45.05         7.79 o                         
  15   2   4         75.37         79.54        11.30 o                         
  16   2   4         14.16         14.21         6.05 o                         
  17   2   4         87.45         63.55         7.34 o                         
 -17   3   4         38.95         39.24         3.53 o                         
 -16   3   4         58.64         53.83         4.56 o                         
 -15   3   4         55.56         55.57        10.99 o                         
 -14   3   4        141.49        164.62        19.76 o                         
 -13   3   4        110.95        129.04        18.94 o                         
 -12   3   4        267.68        270.03        27.11 o                         
 -11   3   4         21.08         16.23         5.33 o                         
 -10   3   4       1442.63       1473.85        47.11 o                         
  -9   3   4        102.86         76.31         7.75 o                         
  -8   3   4       1325.43       1417.45        37.53 o                         
  -7   3   4        419.47        457.71        14.67 o                         
  -6   3   4         79.95        103.25        10.62 o                         
  -5   3   4        516.61        549.45        24.57 o                         
  -4   3   4        635.57        726.31        31.42 o                         
  -3   3   4       1083.44       1073.45        38.36 o                         
  -2   3   4        276.31        248.44        10.17 o                         
  -1   3   4        340.48        315.06         9.15 o                         
   0   3   4       1025.23        899.82        19.11 o                         
   1   3   4         48.68         47.92         3.74 o                         
   2   3   4       1454.32       1460.03        27.68 o                         
   3   3   4        194.81        222.25         9.06 o                         
   4   3   4          3.27         10.03         6.69 o                         
   5   3   4         13.36         16.64         7.13 o                         
   6   3   4        299.42        290.48         7.81 o                         
   7   3   4        260.83        237.72         7.09 o                         
   8   3   4        230.63        237.13        10.88 o                         
   9   3   4         94.12         81.82         5.36 o                         
  10   3   4         18.74         18.98         3.88 o                         
  11   3   4        173.67        169.33        10.04 o                         
  12   3   4         59.58         42.38         7.63 o                         
  13   3   4          2.99         10.03         4.39 o                         
  14   3   4         68.72         60.64        10.50 o                         
  15   3   4         19.08         25.54         7.38 o                         
  16   3   4         89.42         62.83         8.38 o                         
  17   3   4         48.55         35.58         9.88 o                         
 -17   4   4        164.61        164.97        10.11 o                         
 -16   4   4        149.18        163.27        14.46 o                         
 -15   4   4        103.06        130.52        16.27 o                         
 -14   4   4          9.67         22.95         8.77 o                         
 -13   4   4         14.40         25.26         9.36 o                         
 -12   4   4          1.54          7.61         4.88 o                         
 -11   4   4         16.21          4.97         7.24 o                         
 -10   4   4        812.20        859.58        33.04 o                         
  -9   4   4          5.97         10.54         4.92 o                         
  -8   4   4         85.05         87.18         9.84 o                         
  -7   4   4          2.87          7.60         3.98 o                         
  -6   4   4        437.75        433.55        15.30 o                         
  -5   4   4          6.41          6.95         3.59 o                         
  -4   4   4         25.01         11.01         4.74 o                         
  -3   4   4        644.73        631.17        21.77 o                         
  -2   4   4       4067.43       4161.62        67.94 o                         
  -1   4   4          3.24         -1.27         1.70 o                         
   0   4   4          7.02          4.39         1.65 o                         
   1   4   4        525.92        455.10        11.27 o                         
   2   4   4       1642.79       1509.65        28.70 o                         
   3   4   4       2702.17       2651.27        45.64 o                         
   4   4   4       1289.60       1250.26        41.95 o                         
   5   4   4       2372.83       2267.36        43.90 o                         
   6   4   4       1280.94       1239.38        25.90 o                         
   7   4   4       2653.69       2715.35        66.04 o                         
   8   4   4        875.63        907.64        61.64 o                         
   9   4   4        297.57        251.02        10.01 o                         
  10   4   4        403.31        365.70        14.04 o                         
  11   4   4       1568.46       1491.95        63.93 o                         
  12   4   4        355.35        374.01        17.70 o                         
  13   4   4        300.68        287.16        15.98 o                         
  14   4   4        126.76        137.53        11.82 o                         
  15   4   4        177.66        156.64        17.48 o                         
  16   4   4         79.42         53.19        14.49 o                         
 -17   5   4          0.00         -1.86         3.05 o                         
 -16   5   4          0.24         10.18         5.20 o                         
 -15   5   4        104.80        109.30        11.10 o                         
 -14   5   4         37.95         38.93        10.70 o                         
 -13   5   4        126.75         97.40        11.00 o                         
 -12   5   4        161.76        166.08        14.28 o                         
 -11   5   4        928.98        878.72        36.16 o                         
 -10   5   4         20.85         19.44         5.48 o                         
  -9   5   4          6.63          6.95         4.31 o                         
  -8   5   4         67.59         59.35        23.18 o                         
  -7   5   4          5.93          5.77         2.99 o                         
  -6   5   4          7.55         18.00         4.01 o                         
  -5   5   4        417.01        368.62        15.89 o                         
  -4   5   4        913.93       1062.88        32.19 o                         
  -3   5   4         94.35         93.35         7.96 o                         
  -2   5   4        294.47        311.18        14.69 o                         
  -1   5   4        155.60        130.57        10.92 o                         
   0   5   4        209.89        243.04        12.84 o                         
   1   5   4        414.45        387.30        15.09 o                         
   2   5   4         15.35         16.65         3.71 o                         
   3   5   4        486.18        511.19        22.76 o                         
   4   5   4        324.10        315.78        13.12 o                         
   5   5   4        171.98        188.12         7.53 o                         
   6   5   4         56.89         57.56         5.02 o                         
   7   5   4          1.40          2.97         2.68 o                         
   8   5   4         30.84         34.32         5.17 o                         
   9   5   4         69.40         71.63         6.10 o                         
  10   5   4         32.34         23.59         6.95 o                         
  11   5   4        135.23        141.03        12.22 o                         
  12   5   4          8.22          4.52         7.35 o                         
  13   5   4          4.55          1.41         5.80 o                         
  14   5   4          4.15          2.93         4.35 o                         
  15   5   4          0.67          3.95         3.86 o                         
  16   5   4          1.30          0.02         2.97 o                         
 -17   6   4         28.63         28.23         5.65 o                         
 -16   6   4         21.07         21.91         6.24 o                         
 -15   6   4         11.58         16.12        10.47 o                         
 -14   6   4          5.61          6.98         6.02 o                         
 -13   6   4         67.66         54.78         8.42 o                         
 -12   6   4        179.19        145.53        13.78 o                         
 -11   6   4         18.00         20.08         6.37 o                         
 -10   6   4          9.82          6.15         4.54 o                         
  -9   6   4          2.66         -2.14         3.21 o                         
  -8   6   4        127.28        137.64         8.52 o                         
  -7   6   4         30.93         36.02         4.45 o                         
  -6   6   4        131.41         96.72         5.87 o                         
  -5   6   4         23.99         16.86         2.99 o                         
  -4   6   4        765.12        662.23        16.49 o                         
  -3   6   4         12.02         13.74         6.25 o                         
  -2   6   4        449.62        497.44        25.25 o                         
  -1   6   4         68.85         62.82         7.90 o                         
   0   6   4       1233.65       1196.78        32.78 o                         
   1   6   4          1.46         -0.03         3.19 o                         
   2   6   4       1292.36       1181.85        33.20 o                         
   3   6   4       1358.99       1287.17        24.51 o                         
   4   6   4        868.77        918.88        19.60 o                         
   5   6   4       1600.37       1598.04        34.30 o                         
   6   6   4       4920.36       4716.01       101.16 o                         
   7   6   4        939.70        834.13        24.10 o                         
   8   6   4        281.07        261.17        16.06 o                         
   9   6   4        721.37        764.16        33.65 o                         
  10   6   4        526.36        491.02        31.51 o                         
  11   6   4         13.00         17.60         7.92 o                         
  12   6   4        106.05        107.38        17.06 o                         
  13   6   4         62.39         64.59         8.72 o                         
  14   6   4        180.93        211.47        25.78 o                         
  15   6   4         40.96         40.51         7.12 o                         
  16   6   4         36.33         44.60         5.87 o                         
 -16   7   4         38.70         32.63        12.18 o                         
 -15   7   4         69.95         82.07         8.97 o                         
 -14   7   4          0.58         -1.76         3.96 o                         
 -13   7   4         23.23         26.42         8.80 o                         
 -12   7   4        161.95        154.38        15.04 o                         
 -11   7   4        551.88        595.19        39.37 o                         
 -10   7   4         50.36         26.37         9.81 o                         
  -9   7   4          9.38         13.27         4.22 o                         
  -8   7   4        291.79        283.32        11.80 o                         
  -7   7   4         91.25         96.89         6.97 o                         
  -6   7   4        421.45        402.66        13.35 o                         
  -5   7   4        302.64        255.81        10.07 o                         
  -4   7   4        697.17        632.94        16.44 o                         
  -3   7   4        109.09         80.45         5.39 o                         
  -2   7   4        760.57        692.28        15.73 o                         
  -1   7   4        689.47        653.19        21.83 o                         
   0   7   4        111.77         77.35         6.88 o                         
   1   7   4         14.61         12.03         3.59 o                         
   2   7   4        521.61        513.24        18.83 o                         
   3   7   4         31.34         41.03         4.83 o                         
   4   7   4          1.20          1.06         2.83 o                         
   5   7   4        171.24        187.24        11.09 o                         
   6   7   4        342.02        314.13        14.78 o                         
   7   7   4         29.21         31.30         5.26 o                         
   8   7   4        289.95        271.11        22.55 o                         
   9   7   4         29.70         50.99        13.71 o                         
  10   7   4          7.56          3.81         7.47 o                         
  11   7   4         14.62         -1.22         6.73 o                         
  12   7   4         28.15         29.19         8.39 o                         
  13   7   4         11.11         21.23         5.79 o                         
  14   7   4         30.39         35.28         6.78 o                         
  15   7   4         30.10         21.47         6.17 o                         
  16   7   4          1.14          1.41         2.90 o                         
 -16   8   4         42.68         30.61         7.28 o                         
 -15   8   4        243.21        304.35        25.70 o                         
 -14   8   4        133.38        181.78        21.77 o                         
 -13   8   4        130.04        170.91        29.19 o                         
 -12   8   4        326.99        335.70        28.15 o                         
 -11   8   4        338.45        331.54        28.23 o                         
 -10   8   4        161.06        147.91        19.24 o                         
  -9   8   4         77.54        109.23        11.14 o                         
  -8   8   4        181.90        189.88         9.63 o                         
  -7   8   4       1387.41       1310.44        29.33 o                         
  -6   8   4        555.57        466.91        13.88 o                         
  -5   8   4       1633.87       1488.66        30.63 o                         
  -4   8   4       1404.51       1246.37        28.11 o                         
  -3   8   4        813.52        731.40        16.85 o                         
  -2   8   4        382.94        373.52        11.18 o                         
  -1   8   4       1404.21       1268.53        26.56 o                         
   0   8   4       1222.57       1145.10        33.81 o                         
   1   8   4       3853.83       3622.14        71.43 o                         
   2   8   4        810.46        809.26        37.66 o                         
   3   8   4        633.40        583.95        23.45 o                         
   4   8   4         98.14         88.06         7.15 o                         
   5   8   4        351.83        349.00        15.51 o                         
   6   8   4         24.49         14.59         5.38 o                         
   7   8   4        948.24        921.02        58.68 o                         
   8   8   4        206.93        185.12        38.63 o                         
   9   8   4        166.83        169.52        28.90 o                         
  10   8   4        180.85        165.88        19.12 o                         
  11   8   4        291.76        260.49        26.30 o                         
  12   8   4         40.77         53.26         8.95 o                         
  13   8   4         32.77         35.64         6.97 o                         
  14   8   4          5.80          3.34         4.16 o                         
  15   8   4        152.61        175.09        14.19 o                         
 -15   9   4          1.72         -1.49         5.79 o                         
 -14   9   4         21.25         20.58         8.77 o                         
 -13   9   4         27.53         22.21         9.95 o                         
 -12   9   4        272.09        307.38        20.18 o                         
 -11   9   4        207.33        198.79        21.99 o                         
 -10   9   4          0.98         -0.42         3.82 o                         
  -9   9   4         10.85          2.98         4.31 o                         
  -8   9   4         34.38         27.81         5.35 o                         
  -7   9   4          0.39          1.15         2.61 o                         
  -6   9   4         43.47         48.80         7.68 o                         
  -5   9   4        493.46        431.06        15.40 o                         
  -4   9   4        365.29        370.89        14.01 o                         
  -3   9   4        968.01        970.42        21.22 o                         
  -2   9   4        140.03        139.09         6.48 o                         
  -1   9   4        253.47        216.36        10.38 o                         
   0   9   4          5.85          1.94         2.82 o                         
   1   9   4         47.43         51.11         6.93 o                         
   2   9   4        180.95        183.72        11.05 o                         
   3   9   4         78.65         86.63         7.86 o                         
   4   9   4         18.19         17.25         5.80 o                         
   5   9   4        154.32        126.22        11.14 o                         
   6   9   4         11.01          4.06         4.56 o                         
   7   9   4         88.02         89.09        12.71 o                         
   8   9   4         15.28         15.43         8.64 o                         
   9   9   4         33.38         37.89        16.49 o                         
  10   9   4          1.80         -0.82         6.59 o                         
  11   9   4         12.39         11.16         8.53 o                         
  12   9   4         83.29        108.77        10.08 o                         
  13   9   4         55.17         55.85         7.63 o                         
  14   9   4         53.12         56.46         8.91 o                         
  15   9   4          0.36          0.74         2.67 o                         
 -15  10   4        132.57        116.93        13.74 o                         
 -14  10   4        213.05        252.43        23.03 o                         
 -13  10   4        772.26        949.83        54.08 o                         
 -12  10   4        498.12        592.36        42.79 o                         
 -11  10   4        675.76        739.27        33.04 o                         
 -10  10   4        587.31        563.08        31.76 o                         
  -9  10   4       1311.87       1325.53        45.85 o                         
  -8  10   4       1749.15       1690.77        45.20 o                         
  -7  10   4          5.99          6.43         3.19 o                         
  -6  10   4        194.85        165.67        11.54 o                         
  -5  10   4        720.82        688.85        19.13 o                         
  -4  10   4       2287.67       2103.62        39.72 o                         
  -3  10   4        796.22        760.54        18.35 o                         
  -2  10   4       1514.79       1413.24        25.45 o                         
  -1  10   4        609.02        621.36        19.33 o                         
   0  10   4       1096.36       1051.01        28.94 o                         
   1  10   4         68.93         67.43         7.63 o                         
   2  10   4         91.95         93.17        10.82 o                         
   3  10   4         31.52         36.70        13.26 o                         
   4  10   4          0.04          2.55         3.72 o                         
   5  10   4         34.71         32.40         8.99 o                         
   6  10   4         87.93         82.15        10.21 o                         
   7  10   4         11.41          6.41         6.68 o                         
   8  10   4          2.31          9.93         7.09 o                         
   9  10   4         15.95          9.16         8.80 o                         
  10  10   4          1.40          3.28         6.77 o                         
  11  10   4         40.01         49.37         6.85 o                         
  12  10   4         75.30         98.07        10.17 o                         
  13  10   4        147.91        171.87        17.38 o                         
  14  10   4         86.67         95.61         9.88 o                         
 -14  11   4        119.42        148.87        16.42 o                         
 -13  11   4          0.51         -1.71         5.94 o                         
 -12  11   4         76.44         82.24        15.38 o                         
 -11  11   4          0.37         -2.30         8.25 o                         
 -10  11   4        187.37        168.32        15.50 o                         
  -9  11   4        275.99        275.44        14.93 o                         
  -8  11   4        177.10        156.86        10.91 o                         
  -7  11   4         25.35         15.52         5.70 o                         
  -6  11   4        153.38        133.54        10.54 o                         
  -5  11   4       2069.73       1874.03        49.46 o                         
  -4  11   4         29.12         22.67         4.46 o                         
  -3  11   4         67.76         61.30         5.15 o                         
  -2  11   4        354.46        311.18        11.47 o                         
  -1  11   4        758.47        673.51        24.49 o                         
   0  11   4         68.42         80.68        11.44 o                         
   1  11   4        291.67        258.99        14.65 o                         
   2  11   4        148.42        145.06        10.28 o                         
   3  11   4          0.45          0.94         4.63 o                         
   4  11   4        158.25        170.35        11.54 o                         
   5  11   4         11.53         13.26         4.87 o                         
   6  11   4         71.46         71.49        12.03 o                         
   7  11   4        166.83        163.13        19.84 o                         
   8  11   4        137.33         90.20        15.58 o                         
   9  11   4         64.00         64.09         8.81 o                         
  10  11   4         50.82         47.23         9.53 o                         
  11  11   4          1.38          2.86         5.33 o                         
  12  11   4         26.41         21.70         4.54 o                         
  13  11   4         83.42         72.57         6.95 o                         
 -13  12   4        375.15        446.99        29.57 o                         
 -12  12   4        281.05        306.51        26.15 o                         
 -11  12   4        269.67        261.34        25.85 o                         
 -10  12   4        311.56        326.73        21.13 o                         
  -9  12   4        674.09        671.78        39.52 o                         
  -8  12   4        631.34        582.26        37.51 o                         
  -7  12   4        703.28        670.91        30.22 o                         
  -6  12   4        824.84        847.71        43.54 o                         
  -5  12   4          1.27          2.99         3.75 o                         
  -4  12   4        240.33        226.21        10.97 o                         
  -3  12   4        242.75        264.30        16.77 o                         
  -2  12   4        702.00        643.71        25.36 o                         
  -1  12   4          4.56         -2.34         6.59 o                         
   0  12   4        167.71        177.34        12.64 o                         
   1  12   4         13.08         20.40         6.74 o                         
   2  12   4        202.39        175.20        16.97 o                         
   3  12   4         20.09          8.97         6.60 o                         
   4  12   4         96.74         87.19        14.26 o                         
   5  12   4         77.69         60.32        19.76 o                         
   6  12   4        104.43         95.61        23.62 o                         
   7  12   4         49.22         59.43        20.28 o                         
   8  12   4         26.12         19.11         6.80 o                         
   9  12   4         73.76         60.20         9.20 o                         
  10  12   4         48.19         55.27        10.62 o                         
  11  12   4         35.45         31.91         7.74 o                         
  12  12   4         47.36         58.55         8.39 o                         
 -12  13   4         20.45         35.61         5.71 o                         
 -11  13   4         40.74         51.26        10.33 o                         
 -10  13   4          9.82          1.71         5.87 o                         
  -9  13   4         78.89         73.09         8.87 o                         
  -8  13   4          9.46          7.57         4.21 o                         
  -7  13   4         27.60         24.93        15.12 o                         
  -6  13   4        303.81        285.52        20.01 o                         
  -5  13   4         63.71         58.24         6.46 o                         
  -4  13   4        241.56        231.32        12.30 o                         
  -3  13   4         48.40         53.44         6.36 o                         
  -2  13   4        188.90        177.53        15.56 o                         
  -1  13   4         51.52         43.02         9.20 o                         
   0  13   4       1384.20       1413.09        73.69 o                         
   1  13   4         84.88         66.68        10.57 o                         
   2  13   4         35.38         39.97        12.33 o                         
   3  13   4         57.31         47.76        12.11 o                         
   4  13   4          1.26          0.38         5.70 o                         
   5  13   4         58.57         70.35        18.94 o                         
   6  13   4         13.48         14.36         6.48 o                         
   7  13   4        321.89        294.15        40.97 o                         
   8  13   4         69.17         73.37        16.75 o                         
   9  13   4         51.71         64.60         8.65 o                         
  10  13   4        106.75        105.02        12.91 o                         
  11  13   4         15.70         20.95         6.15 o                         
 -11  14   4          9.63          9.06         5.42 o                         
 -10  14   4         57.08         34.10         8.47 o                         
  -9  14   4          0.11          5.05         6.24 o                         
  -8  14   4         23.56         23.57         5.80 o                         
  -7  14   4        118.40        129.99        12.04 o                         
  -6  14   4        144.04        128.44        14.30 o                         
  -5  14   4        258.95        232.88        13.38 o                         
  -4  14   4         92.58         90.87         8.70 o                         
  -3  14   4        171.94        173.41        27.60 o                         
  -2  14   4        244.47        256.03        26.04 o                         
  -1  14   4        141.19        138.14        13.63 o                         
   0  14   4          6.36          0.27         5.47 o                         
   1  14   4        568.49        652.24        44.05 o                         
   2  14   4        831.05        909.87        53.26 o                         
   3  14   4        730.07        766.80        85.06 o                         
   4  14   4        581.11        557.95        28.07 o                         
   5  14   4        263.54        267.70        20.06 o                         
   6  14   4        245.00        242.77        20.54 o                         
   7  14   4        399.36        344.83        31.05 o                         
   8  14   4        369.80        355.58        19.91 o                         
   9  14   4        106.85        101.80        11.88 o                         
  10  14   4        250.45        227.03        11.23 o                         
 -10  15   4         11.93          9.51         5.05 o                         
  -9  15   4         75.72         60.84        10.18 o                         
  -8  15   4         95.67         96.87        13.89 o                         
  -7  15   4         36.49         21.17         8.47 o                         
  -6  15   4        100.62         94.31        11.40 o                         
  -5  15   4         86.61         86.92         9.54 o                         
  -4  15   4        139.86        118.90        11.74 o                         
  -3  15   4          0.02          2.58         4.04 o                         
  -2  15   4          3.41          2.77         4.28 o                         
  -1  15   4          8.96          5.14         5.08 o                         
   0  15   4         58.90         58.49         8.79 o                         
   1  15   4          0.27          0.13         5.57 o                         
   2  15   4         24.20         25.11         9.66 o                         
   3  15   4         19.75         11.02         4.75 o                         
   4  15   4          3.91          4.23         5.57 o                         
   5  15   4         16.66          9.41         4.83 o                         
   6  15   4          0.44          1.65         4.35 o                         
   7  15   4         78.72         68.89        19.61 o                         
   8  15   4         11.96         10.47         4.22 o                         
   9  15   4          0.10         -0.95         2.55 o                         
  -8  16   4          9.93          8.02         4.98 o                         
  -7  16   4          3.04          2.67         4.46 o                         
  -6  16   4         11.26          9.14         7.73 o                         
  -5  16   4         33.13         41.30        10.10 o                         
  -4  16   4        110.21        137.36        17.46 o                         
  -3  16   4        125.57        102.71        10.13 o                         
  -2  16   4         76.95         78.89         9.25 o                         
  -1  16   4        274.92        277.83        52.45 o                         
   0  16   4         82.55         75.08        11.07 o                         
   1  16   4        320.88        306.71        34.02 o                         
   2  16   4         51.41         56.97        12.48 o                         
   3  16   4        143.21        119.68        14.71 o                         
   4  16   4        209.87        239.65        19.17 o                         
   5  16   4        289.78        268.62        19.76 o                         
   6  16   4        109.69        113.36        11.81 o                         
   7  16   4         66.91         56.33         4.73 o                         
   8  16   4        133.27        112.99         9.81 o                         
  -6  17   4         45.35         51.41         8.54 o                         
  -5  17   4         33.04         32.76         7.80 o                         
  -4  17   4         22.35         19.69         7.21 o                         
  -3  17   4        197.10        180.81        17.98 o                         
  -2  17   4        204.32        191.07        15.04 o                         
  -1  17   4        295.84        306.95        32.43 o                         
   0  17   4         97.05         94.36        28.75 o                         
   1  17   4         73.86         68.28         7.64 o                         
   2  17   4         11.05          8.10         5.50 o                         
   3  17   4         34.10         24.74         6.69 o                         
   4  17   4         16.23         13.82         5.27 o                         
   5  17   4         12.32          7.12         2.67 o                         
  -3  18   4         93.70         83.50        10.33 o                         
  -2  18   4         67.03         55.72         8.62 o                         
  -1  18   4         14.99         11.94         3.43 o                         
   0  18   4         18.25          8.91         3.86 o                         
   1  18   4         13.03          7.43         3.79 o                         
   2  18   4         93.92         73.25         8.77 o                         
 -17   1   5         54.59         61.72         3.72 o                         
 -16   1   5         12.25         21.28         3.61 o                         
 -15   1   5          5.74         33.43         4.33 o                         
 -14   1   5         84.45        124.24         8.37 o                         
 -13   1   5        243.22        269.85        12.92 o                         
 -12   1   5        748.77        764.00        24.31 o                         
 -11   1   5        109.82        120.18         9.27 o                         
 -10   1   5        262.24        298.96        14.69 o                         
  -9   1   5        696.53        726.99        19.02 o                         
  -8   1   5       5464.35       5422.87        77.78 o                         
  -7   1   5       1457.26       1392.37        31.63 o                         
  -6   1   5       2533.25       2417.19        46.66 o                         
  -5   1   5       1490.93       1577.92        27.48 o                         
  -4   1   5       3987.85       4088.77        54.03 o                         
  -3   1   5       2517.46       2704.97        76.95 o                         
  -2   1   5       6047.97       6084.52       152.49 o                         
  -1   1   5       3340.59       3552.63        77.29 o                         
   0   1   5       2502.79       3128.05        59.42 o                         
   1   1   5       2458.79       3580.05        77.12 o                         
   2   1   5       2381.35       2766.61        61.86 o                         
   3   1   5       2738.05       3399.19        41.63 o                         
   4   1   5        966.01       1163.49        30.13 o                         
   5   1   5        396.81        948.49        30.34 o                         
   8   1   5        558.36        712.46        18.09 o                         
   9   1   5        468.29        528.63        14.53 o                         
  10   1   5          1.19         17.68         3.72 o                         
  11   1   5         19.24        107.41        10.09 o                         
  12   1   5        130.92        148.80        11.13 o                         
  13   1   5        331.35        277.97        27.89 o                         
  14   1   5        146.43        143.88        13.64 o                         
  15   1   5         20.05         18.38         6.32 o                         
  16   1   5         28.93         21.52         4.94 o                         
 -17   2   5         84.00         95.54         4.46 o                         
 -16   2   5         70.25         83.71         5.08 o                         
 -15   2   5        153.77        199.00        10.93 o                         
 -14   2   5          2.64          3.45         3.34 o                         
 -13   2   5         32.26         30.29         4.98 o                         
 -12   2   5        951.38        934.49        27.40 o                         
 -11   2   5       1199.15       1184.84        33.18 o                         
 -10   2   5          1.31          8.01         3.89 o                         
  -9   2   5        482.33        449.54        14.54 o                         
  -8   2   5        640.79        787.29        23.50 o                         
  -7   2   5        898.76        925.90        22.11 o                         
  -6   2   5        359.53        358.40        15.50 o                         
  -5   2   5        227.47        271.37         9.24 o                         
  -4   2   5         38.68        100.20         6.03 o                         
  -3   2   5         34.94         53.14         7.00 o                         
  -2   2   5         83.95        170.95         9.01 o                         
  -1   2   5          0.59          2.18         2.21 o                         
   0   2   5         17.40         26.01         3.61 o                         
   1   2   5        503.73        498.12        15.51 o                         
   2   2   5         92.41        102.13         7.09 o                         
   3   2   5        411.17        395.30         9.18 o                         
   4   2   5        344.81        436.24        13.54 o                         
   5   2   5         22.54        124.85         5.82 o                         
   6   2   5         76.72        284.14        14.91 o                         
   7   2   5        647.72        804.19        14.87 o                         
   8   2   5         28.87        110.97         5.77 o                         
   9   2   5         14.61         21.79         3.61 o                         
  10   2   5         52.62        230.42        11.28 o                         
  11   2   5         50.89        158.79        11.92 o                         
  12   2   5          1.19          4.30         4.22 o                         
  13   2   5         29.25         18.79         5.45 o                         
  14   2   5         45.67         55.15         7.67 o                         
  15   2   5         48.34         42.35         7.83 o                         
  16   2   5          0.45          1.16         6.61 o                         
 -17   3   5         81.63         85.43         8.91 o                         
 -16   3   5        142.00        159.30         6.68 o                         
 -15   3   5         94.56        105.06         7.78 o                         
 -14   3   5        138.97        153.59        10.36 o                         
 -13   3   5        394.93        385.57        17.98 o                         
 -12   3   5        202.89        216.90        16.00 o                         
 -11   3   5         42.74         68.65         6.19 o                         
 -10   3   5        951.29        870.93        26.62 o                         
  -9   3   5       1213.52       1155.19        25.79 o                         
  -8   3   5         72.16         94.49         6.67 o                         
  -7   3   5        454.11        555.47        16.31 o                         
  -6   3   5        133.16        322.85        16.36 o                         
  -4   3   5        284.49        460.93        12.35 o                         
  -3   3   5       1155.63       1175.29        20.59 o                         
  -2   3   5        415.07        404.64        12.83 o                         
  -1   3   5        201.26        215.81        10.57 o                         
   0   3   5        213.44        260.30        10.90 o                         
   1   3   5        239.05        312.71        10.53 o                         
   2   3   5        475.39        714.42        15.70 o                         
   3   3   5        992.93       1042.50        17.34 o                         
   4   3   5        828.59        883.56        16.81 o                         
   5   3   5       1226.58       1320.88        22.08 o                         
   6   3   5        598.85        713.26        23.89 o                         
   7   3   5         69.03         81.52         5.49 o                         
   8   3   5        143.29        346.12        11.67 o                         
   9   3   5         43.52        182.45         9.89 o                         
  10   3   5        153.59        150.78         7.92 o                         
  11   3   5         36.29         59.44         6.84 o                         
  12   3   5        119.19        159.04        12.69 o                         
  13   3   5         16.02         35.22         8.20 o                         
  14   3   5          3.47         12.44         5.01 o                         
  15   3   5          9.84         26.69         6.16 o                         
 -16   4   5         30.23         28.45         4.59 o                         
 -15   4   5          1.12          0.72         3.02 o                         
 -14   4   5          3.71          1.63         3.31 o                         
 -13   4   5         38.96         65.42        15.30 o                         
 -12   4   5         40.80         42.63         6.54 o                         
 -11   4   5          5.56          8.57         3.52 o                         
 -10   4   5        401.64        451.27        25.89 o                         
  -9   4   5         74.61         62.37         9.12 o                         
  -8   4   5        201.48        194.34        11.94 o                         
  -7   4   5        328.76        352.19        16.55 o                         
  -6   4   5        389.86        393.33        24.75 o                         
  -5   4   5        279.99        276.25        19.94 o                         
  -4   4   5          6.63         -0.73         2.58 o                         
  -3   4   5        317.09        359.92        16.75 o                         
  -2   4   5          0.43        136.75         9.43 o                         
  -1   4   5         71.68        165.60        10.09 o                         
   0   4   5        395.01        409.82        14.08 o                         
   1   4   5        584.34        592.64        15.01 o                         
   2   4   5        182.92        237.27        15.65 o                         
   3   4   5          9.02         14.05         2.56 o                         
   4   4   5         15.50         68.38         6.26 o                         
   5   4   5         23.15         85.00         8.23 o                         
   6   4   5         35.70         86.97         9.24 o                         
   7   4   5         23.41         62.77         7.04 o                         
   8   4   5          0.59          8.89         3.44 o                         
   9   4   5         98.85        160.97         9.31 o                         
  10   4   5          0.61          1.40         2.94 o                         
  11   4   5        124.72        105.68         6.60 o                         
  12   4   5         46.98         44.08         7.03 o                         
  13   4   5          0.02          1.02         3.61 o                         
  14   4   5          5.73          3.42         4.69 o                         
  15   4   5          0.20          2.23         7.80 o                         
 -16   5   5        128.34        145.23        13.30 o                         
 -15   5   5        179.51        232.65        14.59 o                         
 -14   5   5        290.38        354.05        26.74 o                         
 -13   5   5         75.12         96.34        13.82 o                         
 -12   5   5         22.16         71.90         9.80 o                         
 -11   5   5        709.46        800.75        27.33 o                         
 -10   5   5         39.95        132.91        13.55 o                         
  -9   5   5        128.16        207.46        28.64 o                         
  -8   5   5         82.52        187.64        14.10 o                         
  -7   5   5          0.19         77.29        12.04 o                         
  -6   5   5          5.94         12.87         5.75 o                         
  -5   5   5        238.08        229.40        12.81 o                         
  -4   5   5        114.57        102.51         9.89 o                         
  -3   5   5          8.52         13.61         2.71 o                         
  -2   5   5        273.21        245.51         9.36 o                         
  -1   5   5        102.55        142.60         9.92 o                         
   0   5   5        163.54        187.58        13.56 o                         
   1   5   5          8.69         66.42         8.52 o                         
   2   5   5         22.68         26.23         4.34 o                         
   3   5   5          2.90         27.91         3.70 o                         
   4   5   5         78.27        125.71         6.89 o                         
   5   5   5         60.38         54.99         4.82 o                         
   6   5   5        538.42        553.30        21.20 o                         
   7   5   5        624.56        624.15        21.93 o                         
   8   5   5        382.72        468.24        19.85 o                         
   9   5   5        539.51        573.99        30.40 o                         
  10   5   5        513.64        632.12        26.14 o                         
  11   5   5        372.69        331.39        18.60 o                         
  12   5   5         19.70         26.03         7.12 o                         
  13   5   5         54.74        102.57        12.66 o                         
  14   5   5         81.80        120.06        19.91 o                         
  15   5   5        112.43        118.70         9.36 o                         
 -16   6   5         26.89         26.00         5.35 o                         
 -15   6   5         74.58         79.38         8.08 o                         
 -14   6   5          7.64         20.71         4.91 o                         
 -13   6   5          4.98         -0.21         3.79 o                         
 -12   6   5        126.90        104.86        10.95 o                         
 -11   6   5        109.17         92.18        25.81 o                         
 -10   6   5        903.85        831.29        33.96 o                         
  -9   6   5        156.42        151.84        19.17 o                         
  -8   6   5         37.17         29.94         9.73 o                         
  -7   6   5         18.37         43.14         7.04 o                         
  -6   6   5          9.33         38.12         7.11 o                         
  -5   6   5          0.09          3.26         3.18 o                         
  -4   6   5          0.55          5.07         2.60 o                         
  -3   6   5         26.06         14.28         2.64 o                         
  -2   6   5          0.75         57.43         4.53 o                         
  -1   6   5        952.93        917.51        23.49 o                         
   0   6   5        374.75        520.25        23.33 o                         
   1   6   5        308.77        332.51        17.30 o                         
   2   6   5          4.86          4.80         2.57 o                         
   3   6   5         24.73         17.94         5.69 o                         
   4   6   5          2.85          2.95         2.35 o                         
   5   6   5        196.04        193.11         8.85 o                         
   6   6   5        119.75        114.59        12.09 o                         
   7   6   5          7.94         26.12         5.55 o                         
   8   6   5         13.66         36.34         6.73 o                         
   9   6   5         25.05        173.78        12.27 o                         
  10   6   5         56.72         84.65        11.19 o                         
  11   6   5         97.06        115.08        12.15 o                         
  12   6   5          7.88          6.95         5.49 o                         
  13   6   5         21.17         13.29         9.21 o                         
  14   6   5          0.09         15.45         6.17 o                         
  15   6   5          0.01          4.31         3.27 o                         
 -15   7   5        140.79        139.14        15.45 o                         
 -14   7   5        147.38        251.98        23.92 o                         
 -13   7   5          0.31         25.85         8.62 o                         
 -12   7   5         55.18         67.97        12.93 o                         
 -11   7   5          0.28         29.79        10.47 o                         
 -10   7   5         98.65        105.80        11.20 o                         
  -9   7   5          5.66         17.91         9.88 o                         
  -8   7   5        363.59        446.76        34.17 o                         
  -7   7   5        236.52        288.90        27.19 o                         
  -6   7   5         25.58         30.26         7.12 o                         
  -5   7   5        166.49        181.68        11.01 o                         
  -4   7   5        458.29        448.19        15.74 o                         
  -3   7   5         89.14         95.75         6.36 o                         
  -2   7   5        266.54        267.43        11.26 o                         
  -1   7   5        600.18        605.10        18.30 o                         
   0   7   5        219.21        333.29        16.37 o                         
   1   7   5         17.81         67.09         6.82 o                         
   2   7   5        100.14        110.12         7.35 o                         
   3   7   5         49.35        147.91         8.39 o                         
   4   7   5         75.60        103.57         7.03 o                         
   5   7   5          3.11          9.67         3.63 o                         
   6   7   5        184.31        214.86        21.16 o                         
   7   7   5        348.03        436.80        34.33 o                         
   8   7   5         81.63         68.93        10.30 o                         
   9   7   5         46.57         68.75        11.53 o                         
  10   7   5        270.48        283.65        18.74 o                         
  11   7   5        188.78        202.49        20.50 o                         
  12   7   5        122.96        127.38        15.29 o                         
  13   7   5        189.19        217.62        12.80 o                         
  14   7   5         71.58         81.27         9.88 o                         
 -15   8   5         13.96         18.94         6.69 o                         
 -14   8   5         19.47         22.06         7.87 o                         
 -13   8   5         20.15         29.39         6.53 o                         
 -12   8   5         46.87         60.10        11.59 o                         
 -11   8   5          4.22         -1.71         7.13 o                         
 -10   8   5         58.12         64.67         8.91 o                         
  -9   8   5        167.80        169.35        14.10 o                         
  -8   8   5        447.29        405.63        22.47 o                         
  -7   8   5       2000.59       1850.56        85.95 o                         
  -6   8   5         11.66         14.63         8.32 o                         
  -5   8   5        229.37        261.86        12.27 o                         
  -4   8   5        149.58        265.65        21.11 o                         
  -3   8   5         32.43         46.25         4.86 o                         
  -2   8   5        488.80        484.99        14.98 o                         
  -1   8   5         40.46        119.44         7.57 o                         
   0   8   5        350.22        321.65        13.12 o                         
   1   8   5          2.49         86.86        17.12 o                         
   2   8   5        103.99        119.17         9.10 o                         
   3   8   5        792.00        779.80        30.41 o                         
   4   8   5        296.10        323.12        18.10 o                         
   5   8   5          3.32          2.00         8.10 o                         
   6   8   5        557.26        807.23        57.20 o                         
   7   8   5         77.45        125.46        11.44 o                         
   8   8   5         69.91         85.58         9.79 o                         
   9   8   5         69.22         59.15         8.75 o                         
  10   8   5          2.45          3.34         7.64 o                         
  11   8   5         38.81         47.75        11.17 o                         
  12   8   5         32.21         44.88        14.67 o                         
  13   8   5          5.17          9.68         4.07 o                         
  14   8   5         18.52         12.70         4.38 o                         
 -14   9   5         23.02         22.11         4.30 o                         
 -13   9   5         18.46         22.29         8.84 o                         
 -12   9   5        142.34        147.67        12.80 o                         
 -11   9   5        114.51        121.46        15.97 o                         
 -10   9   5       1512.16       1428.74        47.99 o                         
  -9   9   5        612.10        532.77        25.50 o                         
  -8   9   5        460.10        459.62        24.01 o                         
  -7   9   5        144.42        153.03        13.71 o                         
  -6   9   5       2496.30       2431.71       105.71 o                         
  -5   9   5        108.08        191.45        14.46 o                         
  -4   9   5        987.33        905.29        30.77 o                         
  -3   9   5        401.97        523.60        16.87 o                         
  -2   9   5        372.06        655.57        39.67 o                         
  -1   9   5        651.41        832.19        41.08 o                         
   0   9   5       1327.20       1349.74        46.52 o                         
   1   9   5       1636.19       1713.98        54.92 o                         
   2   9   5        686.55        721.98        28.59 o                         
   3   9   5        220.92        342.67        24.20 o                         
   4   9   5        364.77        443.06        42.23 o                         
   5   9   5        893.11       1420.92       111.43 o                         
   6   9   5         75.66        100.92        18.46 o                         
   7   9   5        111.44        208.60        16.42 o                         
   8   9   5         45.94        142.13        18.04 o                         
   9   9   5         16.16        195.06        28.12 o                         
  10   9   5         10.54         13.15        11.37 o                         
  11   9   5         29.01         45.84        14.11 o                         
  12   9   5         64.38         69.78        10.92 o                         
  13   9   5          0.11          2.75         3.13 o                         
 -14  10   5         18.51         16.52         2.89 o                         
 -13  10   5         36.76         49.40         9.95 o                         
 -12  10   5         38.99         26.30         9.14 o                         
 -11  10   5         11.92         17.87         6.01 o                         
 -10  10   5          7.57          9.94         5.46 o                         
  -9  10   5          0.01          5.32         7.76 o                         
  -8  10   5          8.17         10.71         5.61 o                         
  -7  10   5        350.31        377.54        21.80 o                         
  -6  10   5          6.90          3.55         5.79 o                         
  -5  10   5        316.62        277.82        15.79 o                         
  -4  10   5        187.89        266.10        25.09 o                         
  -3  10   5        343.53        354.50        18.21 o                         
  -2  10   5          6.68         20.14         5.53 o                         
  -1  10   5         18.08         16.77         5.00 o                         
   0  10   5         27.33         22.62         4.88 o                         
   1  10   5         54.00         60.36         8.42 o                         
   2  10   5        159.53        198.91        18.65 o                         
   3  10   5        586.65        653.12        34.55 o                         
   4  10   5          0.02         62.68        12.35 o                         
   5  10   5          8.93         23.86         8.84 o                         
   6  10   5        327.20        408.54        41.30 o                         
   7  10   5          6.11          8.55         7.87 o                         
   8  10   5          4.22         17.53         9.52 o                         
   9  10   5          0.16          3.05         7.25 o                         
  10  10   5         30.10         27.23         8.95 o                         
  11  10   5          2.96         13.63         5.06 o                         
  12  10   5         10.65         12.48         5.42 o                         
  13  10   5         46.90         52.67         6.83 o                         
 -13  11   5         62.25         58.50         7.58 o                         
 -12  11   5        292.68        247.41        21.28 o                         
 -11  11   5        375.06        381.65        70.42 o                         
 -10  11   5        333.64        319.18        18.41 o                         
  -9  11   5        251.51        350.51        18.53 o                         
  -8  11   5        976.06        891.27        29.00 o                         
  -7  11   5        145.48        162.99        23.03 o                         
  -6  11   5        123.68        337.25        28.30 o                         
  -5  11   5       3188.12       3368.66        92.84 o                         
  -4  11   5       1782.08       2225.73        76.66 o                         
  -3  11   5        262.43        265.60        15.61 o                         
  -1  11   5       1333.25       1766.81        59.74 o                         
   0  11   5       2802.23       3017.12        74.70 o                         
   1  11   5       2374.46       2379.05        62.40 o                         
   2  11   5        213.26        244.32        20.75 o                         
   3  11   5       1690.61       2057.27        71.48 o                         
   4  11   5        878.94       1526.74        58.33 o                         
   5  11   5       1168.94       1172.77        48.92 o                         
   6  11   5        241.61        306.23        47.43 o                         
   7  11   5         24.82        183.94        16.74 o                         
   8  11   5        266.53        326.17        37.59 o                         
   9  11   5        147.36        197.29        15.22 o                         
  10  11   5        126.46        135.79        20.80 o                         
  11  11   5          3.51         53.56        15.19 o                         
  12  11   5          3.13         10.76         3.30 o                         
 -12  12   5         15.30         13.20         4.79 o                         
 -11  12   5         40.98         39.95         8.54 o                         
 -10  12   5        171.28        214.62        21.54 o                         
  -9  12   5        215.55        174.28        21.10 o                         
  -8  12   5        318.09        328.31        19.62 o                         
  -7  12   5         25.61         26.40         5.99 o                         
  -6  12   5         71.60         44.83         8.93 o                         
  -5  12   5        262.06        236.57        12.59 o                         
  -4  12   5        711.14        657.51        36.99 o                         
  -3  12   5        948.88        964.31        39.48 o                         
  -2  12   5        313.95        281.38        39.67 o                         
  -1  12   5        570.61        569.23        28.58 o                         
   0  12   5         49.43        166.77        15.18 o                         
   1  12   5          0.40         45.46         7.75 o                         
   2  12   5         91.97        234.19        19.08 o                         
   3  12   5          5.11        125.47        17.23 o                         
   4  12   5         27.84         67.35        28.04 o                         
   5  12   5         29.55         42.91        10.13 o                         
   6  12   5         45.95         54.20         9.91 o                         
   7  12   5          2.81         58.35         8.36 o                         
   8  12   5          7.63         36.32        14.86 o                         
   9  12   5        114.64        136.14         9.98 o                         
  10  12   5         43.89         52.22         9.08 o                         
  11  12   5          1.01         -2.21         4.38 o                         
 -11  13   5         51.20         77.24         7.24 o                         
 -10  13   5        196.91        173.79        11.84 o                         
  -9  13   5        119.81         94.29        11.18 o                         
  -8  13   5         16.75         48.31         7.82 o                         
  -7  13   5         80.92         93.25        10.87 o                         
  -6  13   5        414.09        382.47        22.87 o                         
  -5  13   5        103.32        124.89        12.38 o                         
  -4  13   5         46.17         50.05         6.92 o                         
  -3  13   5        597.89        667.21        31.77 o                         
  -2  13   5        886.27        939.65        31.13 o                         
  -1  13   5        675.01        648.20        30.60 o                         
   0  13   5        150.34        253.92        19.91 o                         
   1  13   5        144.17        280.71        18.75 o                         
   2  13   5        320.54        398.78        19.23 o                         
   3  13   5         65.08         64.79        11.87 o                         
   4  13   5         38.10         43.80         9.73 o                         
   5  13   5        172.55        190.55        28.67 o                         
   6  13   5        169.44        152.38        13.49 o                         
   7  13   5        262.18        232.17        13.82 o                         
   8  13   5          0.89         13.31         7.13 o                         
   9  13   5         11.25         40.04         6.08 o                         
  10  13   5        235.52        223.30        15.02 o                         
 -10  14   5          1.01         -0.89         3.42 o                         
  -9  14   5         17.54         22.68         6.91 o                         
  -8  14   5        122.49        111.42         9.98 o                         
  -7  14   5         91.06         93.27         9.95 o                         
  -6  14   5          4.75          1.78         4.32 o                         
  -5  14   5         40.60         57.59         8.78 o                         
  -4  14   5          7.76          5.79         3.80 o                         
  -3  14   5         57.10         46.41         6.42 o                         
  -2  14   5         13.00        105.63        10.59 o                         
  -1  14   5         16.18         13.17         4.47 o                         
   0  14   5          4.75         12.10         4.69 o                         
   1  14   5        648.18        650.24        28.55 o                         
   2  14   5          8.86         21.91         8.62 o                         
   3  14   5          9.01          9.85         3.79 o                         
   4  14   5        111.06        116.31         9.23 o                         
   5  14   5          0.75          2.19         3.12 o                         
   6  14   5         15.58         25.80         7.39 o                         
   7  14   5          4.46         21.88         6.10 o                         
   8  14   5         59.18         53.78         6.86 o                         
   9  14   5          2.35          2.34         2.15 o                         
  -8  15   5         28.48         32.76         7.13 o                         
  -7  15   5         42.91         48.06         9.21 o                         
  -6  15   5         97.60        104.08        13.52 o                         
  -5  15   5          2.74         10.70         6.46 o                         
  -4  15   5          3.95          1.63         5.05 o                         
  -3  15   5          0.36         -1.51         3.64 o                         
  -2  15   5          0.37          4.59         4.05 o                         
  -1  15   5        113.41        116.34        10.73 o                         
   0  15   5         37.18         47.10         7.32 o                         
   1  15   5          0.57         -0.53         3.72 o                         
   2  15   5          3.61          1.41         4.98 o                         
   3  15   5          1.50          0.01         3.42 o                         
   4  15   5         29.14         14.50         4.30 o                         
   5  15   5          0.12         19.76         7.21 o                         
   6  15   5         22.21         33.73         6.46 o                         
   7  15   5         62.21         55.34         7.43 o                         
  -6  16   5         30.24         35.21         6.83 o                         
  -5  16   5          0.20          3.34         4.16 o                         
  -4  16   5          1.53          8.54         5.20 o                         
  -3  16   5          1.14         18.05         6.17 o                         
  -2  16   5          0.40         12.11         4.04 o                         
  -1  16   5         41.85         39.19         9.66 o                         
   0  16   5         18.87         17.84         4.75 o                         
   1  16   5         85.05         76.07        10.85 o                         
   2  16   5         70.65         70.80        10.47 o                         
   3  16   5         44.27         40.86         8.02 o                         
   4  16   5         28.90         26.36         4.40 o                         
   5  16   5          0.16          3.58         2.51 o                         
  -1  17   5         48.07         41.45         6.98 o                         
   0  17   5         29.44         29.49         6.24 o                         
   1  17   5          3.22          6.91         4.23 o                         
   2  17   5          7.71          9.95         4.38 o                         
 -16   0   6        184.55        202.82        10.60 o                         
 -15   0   6          2.45          5.57         4.31 o                         
 -14   0   6         21.34         33.50         8.54 o                         
 -13   0   6         15.67         15.33         5.09 o                         
 -12   0   6         15.76         21.32         9.29 o                         
 -11   0   6          1.80          2.23         4.15 o                         
 -10   0   6        398.80        345.12        22.35 o                         
  -9   0   6       1828.74       1671.51        46.71 o                         
  -8   0   6         66.36         52.00         7.86 o                         
  -7   0   6        179.19        174.95        11.38 o                         
  -6   0   6         11.12         16.02         4.86 o                         
  -5   0   6       2331.79       2100.20        63.83 o                         
  -4   0   6          1.49          0.67         3.25 o                         
  -3   0   6       1463.20       1319.77        38.26 o                         
  -2   0   6        924.81        947.24        29.80 o                         
  -1   0   6        953.61        845.14        23.43 o                         
   0   0   6        847.57        811.44        32.24 o                         
   1   0   6       1528.89       1407.37        46.84 o                         
   2   0   6       2146.93       2009.07       126.99 o                         
   3   0   6       1067.32       1020.62        30.36 o                         
   4   0   6       2071.26       2302.68        98.62 o                         
   5   0   6       3626.96       3988.24       105.49 o                         
   6   0   6       4224.96       4751.69       102.14 o                         
   7   0   6        337.77        326.20        19.91 o                         
   8   0   6        804.71        721.78        25.34 o                         
   9   0   6        323.64        303.47        22.43 o                         
  10   0   6        321.57        252.69        14.83 o                         
  11   0   6         15.50          9.61         5.46 o                         
  12   0   6        248.67        183.84        18.10 o                         
  13   0   6        109.82         86.25        13.78 o                         
  14   0   6         99.59         81.27        15.67 o                         
 -16   1   6         58.39         70.91         6.94 o                         
 -15   1   6         14.03         10.40         3.41 o                         
 -14   1   6          0.16          1.90         2.77 o                         
 -13   1   6          1.75          1.08         2.91 o                         
 -12   1   6         32.05         30.12         4.98 o                         
 -11   1   6        143.52        111.24         8.77 o                         
 -10   1   6        331.04        316.18        13.01 o                         
  -9   1   6         39.04         39.02         5.25 o                         
  -8   1   6       1115.95       1102.62        24.77 o                         
  -7   1   6        158.04        138.47        10.42 o                         
  -6   1   6        282.38        270.33        10.11 o                         
  -5   1   6         19.02         33.71         4.14 o                         
  -4   1   6         14.23         16.47         3.38 o                         
  -3   1   6        433.13        402.39        13.91 o                         
  -2   1   6         15.44         14.78         2.83 o                         
  -1   1   6        168.35        142.52         6.96 o                         
   0   1   6         53.41         47.54         4.26 o                         
   1   1   6          7.87         10.28         2.35 o                         
   2   1   6          9.60         11.87         2.59 o                         
   3   1   6        225.56        253.32         9.25 o                         
   4   1   6        334.29        355.87        13.79 o                         
   5   1   6       2217.43       2448.14        38.32 o                         
   6   1   6        167.18        196.50        12.03 o                         
   7   1   6         67.95         72.13         5.64 o                         
   8   1   6        191.17        200.69         8.80 o                         
   9   1   6         38.64         35.37         4.57 o                         
  10   1   6          1.01          5.10         3.85 o                         
  11   1   6         43.53         30.25         5.00 o                         
  12   1   6         59.11         36.81         5.43 o                         
  13   1   6          3.48          4.11         4.73 o                         
  14   1   6         46.84         36.77        12.03 o                         
 -15   2   6         10.85         10.16         3.19 o                         
 -14   2   6         87.09        102.74         7.64 o                         
 -13   2   6          1.19          1.97         2.61 o                         
 -12   2   6         53.88         64.66         7.30 o                         
 -11   2   6        109.79        117.36         8.33 o                         
 -10   2   6          4.10          3.71         3.10 o                         
  -9   2   6        205.95        204.32        11.68 o                         
  -8   2   6        198.50        194.13        11.45 o                         
  -7   2   6        632.58        627.24        16.53 o                         
  -6   2   6        162.01        134.56         7.11 o                         
  -5   2   6       1033.50       1019.02        23.17 o                         
  -4   2   6        862.93        832.18        18.66 o                         
  -3   2   6        876.22        836.65        25.12 o                         
  -2   2   6          2.25          6.36         2.96 o                         
  -1   2   6       1341.60       1301.75        25.71 o                         
   0   2   6        508.97        454.58        12.89 o                         
   1   2   6        831.46        787.13        18.15 o                         
   2   2   6        718.55        687.01        16.47 o                         
   3   2   6        690.84        707.70        16.98 o                         
   4   2   6       1022.81       1121.47        28.23 o                         
   5   2   6         42.50         41.38         4.84 o                         
   6   2   6        140.21        153.26         8.03 o                         
   7   2   6       1643.58       1715.94        39.45 o                         
   8   2   6        601.70        628.86        16.75 o                         
   9   2   6        113.45        110.09         6.75 o                         
  10   2   6        124.81        120.20         7.79 o                         
  11   2   6         39.92         23.92         4.44 o                         
  12   2   6         98.24         72.67         7.72 o                         
  13   2   6         63.29         57.71         7.48 o                         
  14   2   6         29.86         13.22         6.17 o                         
 -15   3   6         17.22         11.45         7.13 o                         
 -14   3   6         24.54         23.24         3.86 o                         
 -13   3   6          3.16          4.17         2.96 o                         
 -12   3   6         10.91         10.59         4.06 o                         
 -11   3   6        206.98        180.00         9.03 o                         
 -10   3   6          0.63          2.75         3.03 o                         
  -9   3   6         77.41         81.30         7.57 o                         
  -8   3   6        317.04        350.50        24.11 o                         
  -7   3   6        346.95        376.51        15.90 o                         
  -6   3   6         38.59         41.84         3.68 o                         
  -5   3   6        751.18        703.49        17.04 o                         
  -4   3   6       1022.55       1038.42        28.73 o                         
  -3   3   6        468.42        455.17        16.85 o                         
  -2   3   6        276.81        212.45        10.88 o                         
  -1   3   6          9.58         11.08         2.48 o                         
   0   3   6          5.59          2.80         2.10 o                         
   1   3   6         27.18         37.10         3.79 o                         
   2   3   6        332.42        317.94        10.43 o                         
   3   3   6         22.88         29.13         3.80 o                         
   4   3   6        188.19        207.25        10.40 o                         
   5   3   6        346.43        382.26        12.32 o                         
   6   3   6         31.61         29.04         4.69 o                         
   7   3   6          3.61          6.94         4.00 o                         
   8   3   6         47.02         44.17         5.11 o                         
   9   3   6         23.43         19.49         4.42 o                         
  10   3   6          0.68         -3.34         3.34 o                         
  11   3   6          0.34         -0.12         3.44 o                         
  12   3   6         46.52         19.27         6.80 o                         
  13   3   6        107.93         97.86        10.11 o                         
  14   3   6          6.33          1.26         4.75 o                         
 -15   4   6         69.59         82.09        10.92 o                         
 -14   4   6        244.15        258.78        14.31 o                         
 -13   4   6        155.45        155.09        18.83 o                         
 -12   4   6        634.40        601.06        16.34 o                         
 -11   4   6        118.17        131.25         9.15 o                         
 -10   4   6        464.82        494.92        18.49 o                         
  -9   4   6          7.74          9.15         3.25 o                         
  -8   4   6        277.41        277.25        15.53 o                         
  -7   4   6        522.31        538.29        27.31 o                         
  -6   4   6        682.08        693.47        25.91 o                         
  -5   4   6        207.39        184.35        10.93 o                         
  -4   4   6        114.79         90.44         7.50 o                         
  -3   4   6        578.96        550.60        21.95 o                         
  -2   4   6       1336.26       1346.02        48.38 o                         
  -1   4   6          9.46          4.77         2.95 o                         
   0   4   6          2.34          3.58         2.81 o                         
   1   4   6        264.65        235.76        15.80 o                         
   2   4   6         62.69         62.83         8.04 o                         
   3   4   6         14.04         12.29         4.46 o                         
   4   4   6         76.04         86.24         7.96 o                         
   5   4   6         13.50         14.57         3.62 o                         
   6   4   6          0.02         -1.24         3.29 o                         
   7   4   6          5.75          9.00         3.14 o                         
   8   4   6         25.68         25.95         4.38 o                         
   9   4   6         17.46         15.30         3.86 o                         
  10   4   6         84.71         70.61         6.05 o                         
  11   4   6        229.29        199.76        14.33 o                         
  12   4   6          3.52          2.94         5.94 o                         
  13   4   6          3.90          4.75         5.13 o                         
  14   4   6          3.65         -1.11         3.94 o                         
 -15   5   6         30.26         37.89         7.35 o                         
 -14   5   6          9.42         11.14         4.83 o                         
 -13   5   6          0.46          1.54         2.24 o                         
 -12   5   6          1.00          3.72         2.53 o                         
 -11   5   6          0.02         -2.01         2.68 o                         
 -10   5   6        114.10        111.75         9.24 o                         
  -9   5   6         81.35         69.79         9.32 o                         
  -8   5   6        196.94        135.05        18.57 o                         
  -7   5   6         31.41         44.05        11.89 o                         
  -6   5   6          9.82          9.07         5.11 o                         
  -5   5   6          0.01          1.89         2.92 o                         
  -4   5   6          5.23          5.62         2.60 o                         
  -3   5   6          8.88          5.97         3.52 o                         
  -2   5   6        341.35        300.11        19.83 o                         
  -1   5   6        297.23        282.56        14.82 o                         
   0   5   6        546.73        510.29        24.83 o                         
   1   5   6        152.30        145.22        10.54 o                         
   2   5   6         49.88         49.62         5.42 o                         
   3   5   6         11.53          9.23         5.39 o                         
   4   5   6          1.62          2.42         3.06 o                         
   5   5   6         35.56         40.31         7.40 o                         
   6   5   6         36.41         44.69         7.03 o                         
   7   5   6          0.69         -3.25         4.05 o                         
   8   5   6         16.33         15.21         4.87 o                         
   9   5   6         69.67         61.10         9.95 o                         
  10   5   6         25.65         21.41         7.39 o                         
  11   5   6          0.86          2.84         6.69 o                         
  12   5   6         10.11          3.43         5.13 o                         
  13   5   6        162.18        140.13        15.38 o                         
 -14   6   6        511.96        635.01        36.03 o                         
 -13   6   6        554.82        600.94        22.80 o                         
 -12   6   6        239.74        241.76        11.59 o                         
 -11   6   6       1084.34       1061.57        30.60 o                         
 -10   6   6        865.52        778.63        25.89 o                         
  -9   6   6        817.40        741.98        45.02 o                         
  -8   6   6         46.28         34.54         9.95 o                         
  -7   6   6        176.13        138.77        19.46 o                         
  -6   6   6        138.76        117.15        17.75 o                         
  -5   6   6        140.07        147.07        17.27 o                         
  -4   6   6         11.88          8.12         3.22 o                         
  -3   6   6        131.19        142.32         8.43 o                         
  -2   6   6          3.30          7.94         3.19 o                         
  -1   6   6        417.79        400.46        18.34 o                         
   0   6   6        238.44        186.45        12.35 o                         
   1   6   6          0.08         -2.90         2.90 o                         
   2   6   6          1.24          3.03         3.15 o                         
   3   6   6          8.00         13.19         3.86 o                         
   4   6   6         33.86         29.03         5.04 o                         
   5   6   6          2.57          1.78         3.15 o                         
   6   6   6         10.62         11.48         5.05 o                         
   7   6   6         88.22        102.17        10.09 o                         
   8   6   6         91.87         84.62        13.46 o                         
   9   6   6         27.75         23.47         6.07 o                         
  10   6   6         19.11         22.30         5.86 o                         
  11   6   6          1.35         -1.93         7.73 o                         
  12   6   6         29.96         36.85         9.73 o                         
  13   6   6         20.97         20.83         9.10 o                         
 -14   7   6          4.98          4.88         4.27 o                         
 -13   7   6          0.25          1.50         2.91 o                         
 -12   7   6         15.29         20.73         7.50 o                         
 -11   7   6         28.29         26.35         4.61 o                         
 -10   7   6          4.08         -0.14         4.21 o                         
  -9   7   6         34.22         26.23        14.08 o                         
  -8   7   6         18.42         17.90         8.84 o                         
  -7   7   6        124.07        115.51        13.13 o                         
  -6   7   6         50.86         53.89        14.75 o                         
  -5   7   6        722.82        627.33        31.14 o                         
  -4   7   6        439.10        388.50        23.51 o                         
  -3   7   6        897.68        826.59        24.43 o                         
  -2   7   6        136.75        131.26        10.30 o                         
  -1   7   6        221.14        195.57        17.49 o                         
   0   7   6        218.44        209.01        18.05 o                         
   1   7   6        116.52        110.46        11.54 o                         
   2   7   6         18.33         24.30         4.95 o                         
   3   7   6         88.16         95.61         8.11 o                         
   4   7   6          7.02          3.68         3.52 o                         
   5   7   6          4.94          8.30         4.67 o                         
   6   7   6          2.45          3.24         3.79 o                         
   7   7   6          0.11          1.48         4.49 o                         
   8   7   6          8.71         10.65         4.55 o                         
   9   7   6         36.70         43.04         9.38 o                         
  10   7   6         33.77         30.55         7.95 o                         
  11   7   6         12.72         11.84         6.28 o                         
  12   7   6          3.75         -1.78         3.35 o                         
  13   7   6          0.50          3.79         3.12 o                         
 -13   8   6          1.22          3.63         2.72 o                         
 -12   8   6         87.90         85.80         6.78 o                         
 -11   8   6        141.08        135.36        10.52 o                         
 -10   8   6         75.34         66.23         7.18 o                         
  -9   8   6         90.90         94.86         8.70 o                         
  -8   8   6        101.72        107.73         9.80 o                         
  -7   8   6        564.32        463.37        54.23 o                         
  -6   8   6         61.74         73.77        11.19 o                         
  -5   8   6        125.00        114.61        17.90 o                         
  -4   8   6        162.03        182.96        16.13 o                         
  -3   8   6         33.83         35.24         6.43 o                         
  -2   8   6         88.27         87.44         8.81 o                         
  -1   8   6        146.15        139.35        13.46 o                         
   0   8   6        421.77        434.76        23.55 o                         
   1   8   6        164.46        172.58        14.54 o                         
   2   8   6         70.82         67.62         7.42 o                         
   3   8   6         14.25         11.31         3.83 o                         
   4   8   6        618.27        675.67        23.54 o                         
   5   8   6        137.52        143.48        16.24 o                         
   6   8   6        299.31        344.12        23.41 o                         
   7   8   6        246.71        259.94        17.65 o                         
   8   8   6        218.46        277.37        20.38 o                         
   9   8   6          2.50          7.94         5.95 o                         
  10   8   6        123.03        123.91        12.87 o                         
  11   8   6        100.71        104.74        16.94 o                         
  12   8   6         28.80         34.17         6.98 o                         
 -13   9   6         52.40         57.95         5.69 o                         
 -12   9   6          6.31          4.77         2.22 o                         
 -11   9   6         13.73         14.99         2.78 o                         
 -10   9   6         84.96         85.56         6.91 o                         
  -9   9   6         76.55         66.44         7.04 o                         
  -8   9   6         65.40         39.78         8.87 o                         
  -7   9   6        184.96        163.57        11.68 o                         
  -6   9   6        207.98        180.95        17.72 o                         
  -5   9   6        103.16         89.46        29.83 o                         
  -4   9   6         14.54         15.72         5.12 o                         
  -3   9   6        128.57        147.29        11.50 o                         
  -2   9   6        193.20        151.56        11.55 o                         
  -1   9   6        172.46        175.20        18.50 o                         
   0   9   6         71.79         74.06        15.90 o                         
   1   9   6         12.09         11.28         5.51 o                         
   2   9   6        100.97         91.60        17.16 o                         
   3   9   6        316.92        341.14        43.61 o                         
   4   9   6         64.42         64.46        11.73 o                         
   5   9   6          6.24          4.56         7.35 o                         
   6   9   6         23.16         23.73         7.56 o                         
   7   9   6         88.53         86.01        10.72 o                         
   8   9   6          6.40          8.17         5.75 o                         
   9   9   6          6.63         -4.31         5.21 o                         
  10   9   6          2.61          8.25         8.91 o                         
  11   9   6         18.75         10.83         4.11 o                         
  12   9   6         19.88         15.45         4.68 o                         
 -12  10   6         18.18         14.83         2.93 o                         
 -11  10   6          1.90          1.14         2.07 o                         
 -10  10   6         19.98         16.67         3.30 o                         
  -9  10   6         29.27         20.87         3.81 o                         
  -8  10   6         59.52         50.60         6.44 o                         
  -7  10   6        373.52        364.58        19.57 o                         
  -6  10   6         82.65         89.57        11.87 o                         
  -5  10   6       1109.29       1069.81        42.89 o                         
  -4  10   6        209.08        199.60        13.57 o                         
  -3  10   6       1121.34       1132.99        35.48 o                         
  -2  10   6        111.12        113.48        10.87 o                         
  -1  10   6        772.09        795.03        45.50 o                         
   0  10   6        460.84        461.92        50.07 o                         
   1  10   6        618.49        639.98        44.87 o                         
   2  10   6        238.16        259.26        27.26 o                         
   3  10   6        782.75        931.93        54.90 o                         
   4  10   6       1126.50       1189.20        49.57 o                         
   5  10   6        560.04        620.32        33.18 o                         
   6  10   6        503.13        508.79        88.85 o                         
   7  10   6        192.01        209.11        15.14 o                         
   8  10   6        466.41        496.73        39.51 o                         
   9  10   6        104.58         75.18        14.86 o                         
  10  10   6        165.08        140.77        18.05 o                         
  11  10   6          9.81          9.95         4.09 o                         
 -11  11   6          7.60          5.36         2.87 o                         
 -10  11   6          1.25          3.24         2.49 o                         
  -9  11   6         21.73         26.32         3.69 o                         
  -8  11   6          0.38         -0.07         4.67 o                         
  -7  11   6        165.76        166.38        14.00 o                         
  -6  11   6         44.09         43.13         8.06 o                         
  -5  11   6          0.49         -2.12         5.75 o                         
  -4  11   6         79.12         73.33        10.63 o                         
  -3  11   6        847.50        870.23        29.64 o                         
  -2  11   6        128.11        123.44        13.51 o                         
  -1  11   6          5.03          9.95         8.54 o                         
   0  11   6        219.35        218.02        16.92 o                         
   1  11   6        157.47        144.24        13.88 o                         
   2  11   6         26.75         27.56        12.11 o                         
   3  11   6         49.34         34.84        11.59 o                         
   4  11   6          1.01          1.93         8.54 o                         
   5  11   6         30.27         29.30        14.86 o                         
   6  11   6          4.95          8.49         6.60 o                         
   7  11   6          0.17         -1.55         4.18 o                         
   8  11   6         22.92         17.35         8.13 o                         
   9  11   6          5.33          8.77         7.21 o                         
  10  11   6          3.13         -5.65         6.17 o                         
 -10  12   6         26.36         23.56         4.01 o                         
  -9  12   6         26.18         11.22         6.98 o                         
  -8  12   6        163.85        164.40        18.57 o                         
  -7  12   6         15.38         11.14         7.58 o                         
  -6  12   6        277.73        248.79        24.89 o                         
  -5  12   6         66.80         63.22        14.49 o                         
  -4  12   6        282.25        242.32        26.30 o                         
  -3  12   6        175.45        182.66        15.34 o                         
  -2  12   6        542.22        488.79        25.18 o                         
  -1  12   6        353.42        335.30        20.63 o                         
   0  12   6        190.21        194.16        15.56 o                         
   1  12   6        371.86        368.23        21.20 o                         
   2  12   6       1017.09       1125.75        59.43 o                         
   3  12   6        686.83        655.73        41.60 o                         
   4  12   6        107.67        125.62        17.16 o                         
   5  12   6        241.48        242.32        22.95 o                         
   6  12   6        110.28        129.41        16.64 o                         
   7  12   6         83.99         46.95         8.25 o                         
   8  12   6         91.35         76.92         7.37 o                         
   9  12   6        213.98        185.72        18.05 o                         
  -9  13   6         34.67         26.07         6.24 o                         
  -8  13   6          1.09         -1.26         4.38 o                         
  -7  13   6        107.08         76.22        12.41 o                         
  -6  13   6        180.48        178.88        19.24 o                         
  -5  13   6        326.22        323.07        27.26 o                         
  -4  13   6        330.33        307.85        27.26 o                         
  -3  13   6          2.54          9.25         4.80 o                         
  -2  13   6        148.18        164.35        13.34 o                         
  -1  13   6         12.04         15.78        10.92 o                         
   0  13   6         72.89         90.48        10.19 o                         
   1  13   6          3.57          5.88         4.74 o                         
   2  13   6        141.37        131.23        11.52 o                         
   3  13   6        163.73        178.07        19.31 o                         
   4  13   6         38.58         37.89         9.88 o                         
   5  13   6         24.79         12.66         4.60 o                         
   6  13   6          0.27         -2.90         4.16 o                         
   7  13   6          8.65          4.01         3.86 o                         
   8  13   6          8.53          7.35         3.27 o                         
  -7  14   6        258.73        238.98        18.65 o                         
  -6  14   6          4.82          1.26         5.13 o                         
  -5  14   6         27.02         20.80         7.21 o                         
  -4  14   6         15.41         16.19         7.35 o                         
  -3  14   6         45.97         39.67         9.66 o                         
  -2  14   6         40.43         35.64         6.30 o                         
  -1  14   6         56.81         56.41         7.60 o                         
   0  14   6         10.29         11.75         4.78 o                         
   1  14   6         44.56         34.48         6.14 o                         
   2  14   6          4.03          3.67         2.78 o                         
   3  14   6          4.58          4.09         3.53 o                         
   4  14   6          5.52         -2.94         2.94 o                         
   5  14   6          0.05         -0.89         3.34 o                         
   6  14   6         34.83         27.56         5.50 o                         
  -4  15   6          2.62          5.20         4.61 o                         
  -3  15   6          0.80          5.50         4.38 o                         
  -2  15   6         31.01         31.79         7.80 o                         
  -1  15   6          2.89          6.83         4.98 o                         
   0  15   6         53.24         38.18         7.87 o                         
   1  15   6          0.77         -1.04         3.64 o                         
   2  15   6          0.28          3.05         4.09 o                         
   3  15   6         24.03         14.78         4.61 o                         
   4  15   6         84.30         47.77         6.83 o                         
 -14   1   7         18.84         22.43         3.74 o                         
 -13   1   7         23.20         17.90         5.79 o                         
 -12   1   7         15.88         24.19         4.30 o                         
 -11   1   7          5.87          3.13         2.69 o                         
 -10   1   7        242.73        204.82        12.38 o                         
  -9   1   7          0.10          0.87         2.81 o                         
  -8   1   7        100.72        110.88         8.95 o                         
  -7   1   7          2.41         -0.14         3.58 o                         
  -6   1   7        180.74        170.78        14.66 o                         
  -5   1   7         10.05          7.58         4.67 o                         
  -4   1   7         63.08         59.88        12.41 o                         
  -3   1   7         63.88         58.82         6.95 o                         
  -2   1   7         59.86         40.65         5.12 o                         
  -1   1   7          4.67          0.60         3.27 o                         
   0   1   7          0.40          0.48         2.82 o                         
   1   1   7         14.95          9.85         3.43 o                         
   2   1   7        177.66        175.78        10.48 o                         
   3   1   7        318.05        342.33        13.95 o                         
   4   1   7        382.18        445.11        16.40 o                         
   5   1   7        260.00        285.01        19.36 o                         
   6   1   7        277.83        336.27        28.44 o                         
   7   1   7        565.11        570.58        17.93 o                         
   8   1   7        524.02        486.83        19.00 o                         
   9   1   7        344.99        329.00        16.83 o                         
  10   1   7         48.15         39.48         5.51 o                         
  11   1   7         63.74         49.33         5.67 o                         
  12   1   7         52.19         14.11         7.06 o                         
 -14   2   7        113.31         99.62         9.81 o                         
 -13   2   7         56.09         53.86         8.91 o                         
 -12   2   7          6.08          4.59         3.86 o                         
 -11   2   7        102.96         91.49         6.62 o                         
 -10   2   7        374.13        319.70        13.44 o                         
  -9   2   7        468.56        473.81        22.33 o                         
  -8   2   7         97.21         86.47        14.26 o                         
  -7   2   7        127.83        121.91        17.31 o                         
  -6   2   7        224.30        184.60        21.77 o                         
  -5   2   7         76.49         63.14        12.93 o                         
  -4   2   7        179.63        195.52        21.39 o                         
  -3   2   7        238.53        234.21        13.47 o                         
  -2   2   7        936.91        841.47        23.87 o                         
  -1   2   7         51.82         51.47         7.93 o                         
   0   2   7        408.43        409.86        15.25 o                         
   1   2   7        131.92        133.80         8.56 o                         
   2   2   7        126.73        116.44         7.99 o                         
   3   2   7         41.21         51.35         5.78 o                         
   4   2   7         27.21         30.75         4.66 o                         
   5   2   7         10.70         12.84         4.57 o                         
   6   2   7        102.33        124.66         9.09 o                         
   7   2   7         34.25         23.32         5.14 o                         
   8   2   7          2.75          2.05         3.82 o                         
   9   2   7        294.34        242.05        14.88 o                         
  10   2   7         33.76         27.09         5.84 o                         
  11   2   7          6.21         14.49         4.49 o                         
  12   2   7         30.90         11.14         6.17 o                         
 -13   3   7        309.09        261.49        18.50 o                         
 -12   3   7         96.58         88.79         7.90 o                         
 -11   3   7        233.04        208.43        10.73 o                         
 -10   3   7        638.95        572.92        21.11 o                         
  -9   3   7        661.18        600.66        48.29 o                         
  -8   3   7          2.98          0.99         5.20 o                         
  -7   3   7        551.35        497.84        57.09 o                         
  -6   3   7        632.14        588.11        28.44 o                         
  -5   3   7        274.30        261.50        34.25 o                         
  -4   3   7        372.36        399.81        31.79 o                         
  -3   3   7        843.14        789.44        23.07 o                         
  -2   3   7        937.21        890.54        24.75 o                         
  -1   3   7        406.12        399.18        21.69 o                         
   0   3   7        384.02        385.60        19.55 o                         
   1   3   7        361.24        417.27        15.30 o                         
   2   3   7        981.53       1060.29        37.74 o                         
   3   3   7        117.66        125.85         8.40 o                         
   4   3   7         71.07         74.67         7.09 o                         
   5   3   7          1.15          3.38         3.16 o                         
   6   3   7        126.68        113.18         8.62 o                         
   7   3   7          0.11          0.02         3.48 o                         
   8   3   7         43.59         29.87         5.32 o                         
   9   3   7         15.52         13.58         3.98 o                         
  10   3   7         73.94         66.91         6.39 o                         
  11   3   7         54.33         50.96        11.96 o                         
  12   3   7         74.86         63.96        11.14 o                         
 -13   4   7         15.81         20.21         5.50 o                         
 -12   4   7          9.10          9.77         3.06 o                         
 -11   4   7         24.90         20.92         4.01 o                         
 -10   4   7          1.14          2.84         3.57 o                         
  -9   4   7        286.24        271.01        51.37 o                         
  -8   4   7          0.19          3.94         4.50 o                         
  -7   4   7         42.72         40.22         7.71 o                         
  -6   4   7        164.50        160.65        14.39 o                         
  -5   4   7         58.75         36.82        11.33 o                         
  -4   4   7         41.23         39.83         6.39 o                         
  -3   4   7         67.11         46.97         5.41 o                         
  -2   4   7          2.80         -0.37         3.40 o                         
  -1   4   7        303.05        286.70        14.46 o                         
   0   4   7         30.06         25.89         5.10 o                         
   1   4   7          0.85         -0.18         2.67 o                         
   2   4   7          2.27          2.69         3.17 o                         
   3   4   7        105.11        100.44         7.54 o                         
   4   4   7          0.54          1.05         2.76 o                         
   5   4   7          0.36         -1.90         3.44 o                         
   6   4   7          8.53          7.94         3.74 o                         
   7   4   7          4.33          6.52         3.74 o                         
   8   4   7          0.77          4.32         3.44 o                         
   9   4   7         15.98         13.77         6.27 o                         
  10   4   7         12.10          5.32         3.82 o                         
  11   4   7         34.07         78.37        15.67 o                         
  12   4   7          1.43          1.26         4.61 o                         
 -13   5   7        169.43        164.14        10.36 o                         
 -12   5   7        170.03        154.61         8.10 o                         
 -11   5   7        406.61        379.54        14.57 o                         
 -10   5   7        350.51        351.88        15.22 o                         
  -9   5   7        527.48        524.96        64.59 o                         
  -8   5   7       1860.32       1637.70        79.45 o                         
  -7   5   7        774.49        726.99        38.70 o                         
  -6   5   7       1063.66       1000.53        39.26 o                         
  -5   5   7        489.40        495.50        25.48 o                         
  -4   5   7        490.17        417.08        22.25 o                         
  -3   5   7        247.51        219.22        22.29 o                         
  -2   5   7        351.57        359.10        28.60 o                         
  -1   5   7        460.11        441.64        32.24 o                         
   0   5   7        844.99        916.48        50.22 o                         
   1   5   7        314.04        330.45        19.33 o                         
   2   5   7         68.30         66.62         9.01 o                         
   3   5   7         39.28         35.68         7.13 o                         
   4   5   7         43.75         50.23         9.03 o                         
   5   5   7         44.72         51.78        11.22 o                         
   6   5   7          0.02          0.99         4.82 o                         
   7   5   7          0.97         -0.83         4.52 o                         
   8   5   7         22.06          8.79         5.64 o                         
   9   5   7          0.25          2.14         4.87 o                         
  10   5   7          5.65         -5.35         7.35 o                         
  11   5   7          1.29          2.97         6.24 o                         
  12   5   7          1.43         -1.11         4.31 o                         
 -13   6   7         37.00         39.88         4.58 o                         
 -12   6   7         17.02         16.46         2.84 o                         
 -11   6   7         13.73         16.14         3.47 o                         
 -10   6   7          8.02          4.76         2.81 o                         
  -9   6   7        425.69        388.89        20.24 o                         
  -8   6   7         72.59         59.31        23.51 o                         
  -7   6   7         78.66         61.21         9.08 o                         
  -6   6   7         65.34         58.07         8.74 o                         
  -5   6   7         32.42         26.48         5.47 o                         
  -4   6   7         70.50         58.47         8.75 o                         
  -3   6   7         18.65         19.76         8.39 o                         
  -2   6   7         78.25         67.38        12.55 o                         
  -1   6   7         24.91         31.57         9.29 o                         
   0   6   7        163.05        137.58        17.31 o                         
   1   6   7        261.13        262.10        23.66 o                         
   2   6   7         22.12         22.44         5.02 o                         
   3   6   7         15.06         18.37         6.07 o                         
   4   6   7         53.67         50.44         6.65 o                         
   5   6   7          1.27          1.02         4.66 o                         
   6   6   7         57.48         44.43         8.77 o                         
   7   6   7          9.89          8.02         5.36 o                         
   8   6   7          1.53         -0.08         4.60 o                         
   9   6   7          0.06         -2.51         4.01 o                         
  10   6   7         13.95         14.63         7.43 o                         
  11   6   7          9.30         13.00         6.76 o                         
 -12   7   7        188.52        192.42         8.31 o                         
 -11   7   7        453.81        434.48        19.82 o                         
 -10   7   7        392.20        418.07        15.59 o                         
  -9   7   7        189.73        196.25        10.90 o                         
  -8   7   7         69.49         68.65         8.56 o                         
  -7   7   7        658.84        560.31        26.11 o                         
  -6   7   7        291.25        280.50        14.42 o                         
  -5   7   7        583.55        569.70        38.33 o                         
  -4   7   7        168.96        144.77        13.02 o                         
  -3   7   7        263.74        264.44        17.97 o                         
  -2   7   7        289.15        285.57        29.42 o                         
  -1   7   7        200.12        202.51        15.76 o                         
   0   7   7         51.61         48.54         7.03 o                         
   1   7   7        162.47        177.32        13.94 o                         
   2   7   7        172.24        187.75        11.82 o                         
   3   7   7        448.45        517.23        20.54 o                         
   4   7   7        299.62        310.25        19.06 o                         
   5   7   7         55.82         61.76         8.88 o                         
   6   7   7        177.27        160.37        17.49 o                         
   7   7   7        135.51        136.18        16.71 o                         
   8   7   7        106.73         97.36        10.26 o                         
   9   7   7          0.27          0.00         3.96 o                         
  10   7   7         10.02         14.26         7.50 o                         
  11   7   7         26.48         28.43         4.38 o                         
 -12   8   7         51.26         50.29         6.46 o                         
 -11   8   7         44.97         37.71         3.92 o                         
 -10   8   7         63.72         47.20         5.96 o                         
  -9   8   7          0.20         -0.63         3.54 o                         
  -8   8   7         49.10         38.40         5.16 o                         
  -7   8   7         60.23         55.14         5.72 o                         
  -6   8   7        405.92        364.73        16.85 o                         
  -5   8   7        440.10        416.39        18.49 o                         
  -4   8   7        197.36        192.77        12.32 o                         
  -3   8   7         14.31         14.37         5.28 o                         
  -2   8   7         17.69         25.62         6.24 o                         
  -1   8   7         13.94         18.57         5.94 o                         
   0   8   7         79.76         79.88         8.00 o                         
   1   8   7         24.92         21.59         4.87 o                         
   2   8   7         56.43         60.91         9.28 o                         
   3   8   7          0.68          1.70         3.45 o                         
   4   8   7         10.57         14.96         8.62 o                         
   5   8   7         24.22         40.55         7.44 o                         
   6   8   7         29.64         17.83         5.69 o                         
   7   8   7          3.55          1.56         4.08 o                         
   8   8   7        123.59        126.14        16.34 o                         
   9   8   7          1.78          4.46         5.87 o                         
  10   8   7          2.32          1.19         4.09 o                         
 -11   9   7          9.00         13.77         2.91 o                         
 -10   9   7         14.59          6.90         3.15 o                         
  -9   9   7         22.32         21.78         3.49 o                         
  -8   9   7         51.29         42.25         4.50 o                         
  -7   9   7          2.12          1.91         3.14 o                         
  -6   9   7         46.59         38.68         5.64 o                         
  -5   9   7          6.97         13.83         5.65 o                         
  -4   9   7         78.98         67.18         9.52 o                         
  -3   9   7        231.43        246.36        17.56 o                         
  -2   9   7        107.77        139.51        19.98 o                         
  -1   9   7        139.26        125.34        12.21 o                         
   0   9   7        241.44        215.57        28.67 o                         
   1   9   7         70.12         80.30         7.67 o                         
   2   9   7        137.87        143.57         9.86 o                         
   3   9   7         24.45         31.78         6.57 o                         
   4   9   7        353.66        332.51        28.38 o                         
   5   9   7        568.81        624.16        40.26 o                         
   6   9   7         99.80        105.99        10.92 o                         
   7   9   7         27.89         33.87         9.14 o                         
   8   9   7         13.27         11.66         6.98 o                         
   9   9   7        252.42        229.25        19.09 o                         
 -10  10   7          4.66          3.63         2.12 o                         
  -9  10   7          3.05          0.96         1.77 o                         
  -8  10   7         72.73         58.72         5.50 o                         
  -7  10   7         13.76         11.40         4.58 o                         
  -6  10   7          0.62          1.78         4.37 o                         
  -5  10   7          3.16          4.54         4.99 o                         
  -4  10   7        154.44        129.41        12.11 o                         
  -3  10   7         67.64         80.68        10.03 o                         
  -2  10   7         76.92         63.44        13.67 o                         
  -1  10   7        149.54        135.48        18.24 o                         
   0  10   7         31.94         23.45         5.74 o                         
   1  10   7          5.07         17.31         9.36 o                         
   2  10   7          4.17          3.71         7.13 o                         
   3  10   7          1.55          1.78         6.17 o                         
   4  10   7        102.48        115.29        16.34 o                         
   5  10   7          8.86         16.34         8.17 o                         
   6  10   7          0.23         -1.49         5.42 o                         
   7  10   7         23.03         13.82         6.31 o                         
   8  10   7         43.88         38.26         7.95 o                         
  -8  11   7         16.06         15.45         5.79 o                         
  -7  11   7          1.06          2.82         5.42 o                         
  -6  11   7         16.28         23.77         7.95 o                         
  -5  11   7        329.18        284.00        24.59 o                         
  -4  11   7         44.34         37.66        10.33 o                         
  -3  11   7        341.47        316.76        27.11 o                         
  -2  11   7         46.75         40.86        11.29 o                         
  -1  11   7         16.72         14.63         7.95 o                         
   0  11   7        858.19        907.27        50.59 o                         
   1  11   7          8.70         10.47         7.35 o                         
   2  11   7         30.24         20.21         8.69 o                         
   3  11   7          8.62         11.29         7.35 o                         
   4  11   7         75.68         73.62        13.37 o                         
   5  11   7          3.13          4.31         6.39 o                         
   6  11   7        157.29        136.61        14.78 o                         
   7  11   7         88.41         73.21        21.17 o                         
  -7  12   7         28.48         26.45         6.83 o                         
  -6  12   7         17.67         23.10         7.50 o                         
  -5  12   7          6.56         11.37         6.02 o                         
  -4  12   7         27.31         18.35         7.43 o                         
  -3  12   7        164.01        156.97        18.27 o                         
  -2  12   7          4.98          9.58         6.17 o                         
  -1  12   7         49.65         31.94         9.43 o                         
   0  12   7        158.40        173.61        19.17 o                         
   1  12   7        383.59        441.71        30.61 o                         
   2  12   7        403.52        412.37        28.90 o                         
   3  12   7          8.47          8.32         6.17 o                         
   4  12   7         34.09         39.15         9.36 o                         
   5  12   7         76.10         79.64        10.92 o                         
   6  12   7         48.63         37.07         4.68 o                         
  -5  13   7         40.09         32.46         7.21 o                         
  -4  13   7        106.65        123.54        13.59 o                         
  -3  13   7        190.45        168.63        16.71 o                         
  -2  13   7        260.99        247.60        20.50 o                         
  -1  13   7         11.45         14.34         6.61 o                         
   0  13   7         14.97         23.10         7.73 o                         
   1  13   7         13.84          8.77         5.94 o                         
   2  13   7        402.55        379.01        25.48 o                         
   3  13   7          0.58          1.45         2.97 o                         
   4  13   7         79.45         72.71        16.53 o                         
 -12   0   8         57.15         57.18         5.35 o                         
 -11   0   8         29.91         39.13         5.39 o                         
 -10   0   8         87.54         78.97        11.22 o                         
  -9   0   8        126.14        133.64        15.23 o                         
  -8   0   8          3.68          1.56         5.35 o                         
  -7   0   8        700.26        619.04        26.70 o                         
  -6   0   8         41.83         35.66        10.55 o                         
  -5   0   8         87.02         91.08        14.86 o                         
  -4   0   8        916.29       1027.91        54.97 o                         
  -3   0   8          2.95          1.86         6.54 o                         
  -2   0   8        137.28        156.52        19.31 o                         
  -1   0   8         64.43         59.65        12.70 o                         
   0   0   8        162.01        176.21        20.28 o                         
   1   0   8         20.47         21.54         8.62 o                         
   2   0   8         39.71         37.81        10.62 o                         
   3   0   8          3.20         -1.78         5.65 o                         
   4   0   8          8.71          5.42         6.24 o                         
   5   0   8        100.18        106.01        16.12 o                         
   6   0   8          1.09         -1.78         6.76 o                         
   7   0   8        508.12        429.54        47.58 o                         
   8   0   8          3.76          4.68         7.13 o                         
   9   0   8        635.36        399.66        28.01 o                         
  10   0   8        111.45         87.51        11.37 o                         
 -12   1   8          2.83          4.72         1.64 o                         
 -11   1   8         13.56          7.67         2.28 o                         
 -10   1   8         30.55         40.19        10.47 o                         
  -9   1   8         11.41          4.23         5.20 o                         
  -8   1   8        198.43        195.24        13.70 o                         
  -7   1   8         34.43         30.91         5.23 o                         
  -6   1   8        785.00        781.03        25.82 o                         
  -5   1   8        138.50        147.41        10.29 o                         
  -4   1   8          0.70         -0.36         3.14 o                         
  -3   1   8         59.15         56.29         7.14 o                         
  -2   1   8         79.27         71.23         7.47 o                         
  -1   1   8          2.03         -2.77         3.57 o                         
   0   1   8         32.03         26.82         5.07 o                         
   1   1   8          0.01         -1.44         3.21 o                         
   2   1   8         15.44         17.35         6.23 o                         
   3   1   8          7.44         10.26         3.78 o                         
   4   1   8          0.12          0.58         3.64 o                         
   5   1   8         42.17         36.99         5.84 o                         
   6   1   8          0.10          7.64         4.03 o                         
   7   1   8         69.48         63.78        10.44 o                         
   8   1   8          2.17          2.05         3.55 o                         
   9   1   8        143.34        118.01        10.42 o                         
  10   1   8         36.77         27.59         8.28 o                         
 -11   2   8         66.28         59.04         4.33 o                         
 -10   2   8        138.94        124.18         7.81 o                         
  -9   2   8          0.61          2.37         2.94 o                         
  -8   2   8        151.04        144.59         9.62 o                         
  -7   2   8         14.19         16.13         3.73 o                         
  -6   2   8        336.53        338.71        15.62 o                         
  -5   2   8          4.73          9.44         3.85 o                         
  -4   2   8         45.20         55.53         6.72 o                         
  -3   2   8          8.49          6.04         3.51 o                         
  -2   2   8          8.42         10.50         4.68 o                         
  -1   2   8        111.47        111.86         7.72 o                         
   0   2   8        103.11        126.56         8.29 o                         
   1   2   8         92.41        105.89         8.16 o                         
   2   2   8          1.69          1.13         2.93 o                         
   3   2   8         19.68         17.78         4.20 o                         
   4   2   8          1.71          5.07         3.64 o                         
   5   2   8          7.78          8.91         3.78 o                         
   6   2   8          0.94          1.87         4.08 o                         
   7   2   8        704.06        633.29        22.26 o                         
   8   2   8          5.17          7.71         3.63 o                         
   9   2   8         23.22         12.38         3.66 o                         
  10   2   8          0.30          1.11         4.38 o                         
 -11   3   8         61.38         60.74         4.16 o                         
 -10   3   8         49.87         40.71         3.85 o                         
  -9   3   8         81.56         68.18         5.30 o                         
  -8   3   8        100.71        106.28         6.23 o                         
  -7   3   8          9.19          8.95         2.76 o                         
  -6   3   8         33.10         33.07         4.21 o                         
  -5   3   8        269.83        253.29        11.61 o                         
  -4   3   8        136.31        140.45        11.65 o                         
  -3   3   8         36.69         22.72         4.80 o                         
  -2   3   8         76.63         68.32         6.25 o                         
  -1   3   8         79.30         73.33         6.45 o                         
   0   3   8         55.50         49.98         5.47 o                         
   1   3   8        337.05        386.24        14.57 o                         
   2   3   8         90.77         92.42         7.09 o                         
   3   3   8          0.19         -0.03         3.04 o                         
   4   3   8         19.17         12.31         4.23 o                         
   5   3   8         23.77         23.28         5.00 o                         
   6   3   8          1.78          1.56         3.43 o                         
   7   3   8          9.93          6.60         3.37 o                         
   8   3   8          0.27         -2.12         2.88 o                         
   9   3   8          4.65          5.05         3.05 o                         
  10   3   8          5.95          2.23         4.68 o                         
 -11   4   8         97.05         89.08         5.49 o                         
 -10   4   8        160.50        149.79        12.51 o                         
  -9   4   8        350.04        320.99        13.31 o                         
  -8   4   8        458.07        405.28        13.76 o                         
  -7   4   8        623.44        555.89        17.26 o                         
  -6   4   8        134.47        131.88         7.50 o                         
  -5   4   8        295.19        292.94        15.99 o                         
  -4   4   8        176.33        191.89        11.32 o                         
  -3   4   8        484.36        504.81        22.58 o                         
  -2   4   8        436.42        499.39        16.68 o                         
  -1   4   8        106.50        111.59         7.66 o                         
   0   4   8         28.61         29.34         5.92 o                         
   1   4   8        353.61        389.12        14.46 o                         
   2   4   8        296.12        333.69        13.30 o                         
   3   4   8        441.10        531.40        22.74 o                         
   4   4   8        327.01        334.56        15.29 o                         
   5   4   8        263.00        321.30        13.18 o                         
   6   4   8        345.28        397.10        17.11 o                         
   7   4   8         77.02         67.62         8.57 o                         
   8   4   8        115.89         99.75        13.82 o                         
   9   4   8         30.56         26.67         7.65 o                         
 -11   5   8         23.23         23.95         3.48 o                         
 -10   5   8         14.24         18.08         2.58 o                         
  -9   5   8         27.53         18.68         3.07 o                         
  -8   5   8         32.57         26.48         4.23 o                         
  -7   5   8         16.54         14.04         3.68 o                         
  -6   5   8         12.90          4.69         3.34 o                         
  -5   5   8          0.91         -1.17         4.72 o                         
  -4   5   8          0.17         -1.63         6.02 o                         
  -3   5   8         15.03         11.37         7.43 o                         
  -2   5   8          0.02         -1.63         4.17 o                         
  -1   5   8          0.25         -3.17         4.59 o                         
   0   5   8         17.83         14.22         4.93 o                         
   1   5   8        148.27        158.77        12.76 o                         
   2   5   8         38.48         39.08         6.99 o                         
   3   5   8        149.17        161.87        18.35 o                         
   4   5   8         17.09         23.62         7.87 o                         
   5   5   8          0.37          0.07         4.19 o                         
   6   5   8          0.54          3.13         4.46 o                         
   7   5   8          4.24          2.99         4.00 o                         
   8   5   8         11.73         13.71         4.53 o                         
   9   5   8         16.62         19.61         7.06 o                         
 -10   6   8        170.64        155.35         6.38 o                         
  -9   6   8         73.03         61.97         4.51 o                         
  -8   6   8        111.44        101.54         6.22 o                         
  -7   6   8        200.78        167.56         9.89 o                         
  -6   6   8       1001.45       1006.84        28.89 o                         
  -5   6   8        638.20        626.54        37.22 o                         
  -4   6   8        490.05        429.53        29.94 o                         
  -3   6   8        752.87        714.86        40.93 o                         
  -2   6   8        674.58        690.81        28.28 o                         
  -1   6   8        866.22        845.34        32.25 o                         
   0   6   8        593.13        654.91        27.29 o                         
   1   6   8        385.83        418.72        20.88 o                         
   2   6   8        500.19        543.49        24.27 o                         
   3   6   8        413.24        439.56        30.09 o                         
   4   6   8        249.15        243.94        18.53 o                         
   5   6   8        365.65        379.94        19.94 o                         
   6   6   8        179.00        183.88        13.13 o                         
   7   6   8         50.64         43.76         6.78 o                         
   8   6   8         47.96         51.37         6.44 o                         
  -9   7   8        142.89        130.59         6.00 o                         
  -8   7   8         96.69         88.45         5.33 o                         
  -7   7   8         57.23         46.67         4.54 o                         
  -6   7   8         20.91         26.35         5.31 o                         
  -5   7   8         43.91         44.87         9.29 o                         
  -4   7   8        126.63        132.68        15.38 o                         
  -3   7   8        186.63        180.35        13.63 o                         
  -2   7   8         50.43         46.83         7.10 o                         
  -1   7   8         52.68         46.28         7.80 o                         
   0   7   8         14.36         12.18         4.63 o                         
   1   7   8          0.79         -2.13         3.83 o                         
   2   7   8          1.13          0.08         3.62 o                         
   3   7   8          8.95          2.75         5.57 o                         
   4   7   8          0.10          0.01         3.89 o                         
   5   7   8          1.90          1.35         3.83 o                         
   6   7   8          3.51          5.18         3.40 o                         
   7   7   8          0.63          0.02         3.01 o                         
   8   7   8          0.07         -0.75         2.68 o                         
  -9   8   8          0.41         -0.82         3.12 o                         
  -8   8   8         61.66         51.37         4.43 o                         
  -7   8   8         50.27         43.82         4.49 o                         
  -6   8   8        161.79        127.56         7.76 o                         
  -5   8   8          9.41         11.89         5.27 o                         
  -4   8   8        167.59        164.84        16.34 o                         
  -3   8   8          0.40          1.34         3.15 o                         
  -2   8   8        165.09        157.27        11.55 o                         
  -1   8   8        105.79        107.15        13.82 o                         
   0   8   8        153.07        138.89        10.95 o                         
   1   8   8         79.80         96.80         8.96 o                         
   2   8   8         24.17         23.79         6.24 o                         
   3   8   8         49.55         55.51         7.26 o                         
   4   8   8         60.52         57.52         6.01 o                         
   5   8   8         17.26         24.13         5.13 o                         
   6   8   8          0.87          4.04         3.26 o                         
   7   8   8         50.51         54.68         9.29 o                         
  -7   9   8         21.72         17.90         5.42 o                         
  -6   9   8        106.09         92.41        11.14 o                         
  -5   9   8        231.47        246.86        18.79 o                         
  -4   9   8         61.69         61.29         9.73 o                         
  -3   9   8          6.02          9.43         5.27 o                         
  -2   9   8         30.21         22.54         4.02 o                         
  -1   9   8          3.68          4.55         2.58 o                         
   0   9   8         41.28         39.04         4.72 o                         
   1   9   8          2.48          1.85         3.22 o                         
   2   9   8         18.51         18.07         4.49 o                         
   3   9   8          5.48          5.39         3.75 o                         
   4   9   8         21.94         19.07         4.22 o                         
   5   9   8         77.50         84.09        11.81 o                         
   6   9   8          0.52          6.83         5.35 o                         
  -6  10   8          0.00         -1.56         2.75 o                         
  -5  10   8         60.06         56.16         8.02 o                         
  -4  10   8          0.72          1.53         2.64 o                         
  -3  10   8          1.10          4.95         3.02 o                         
  -2  10   8          1.54          1.68         2.86 o                         
  -1  10   8         45.21         48.43         6.09 o                         
   0  10   8          3.02          1.11         2.84 o                         
   1  10   8         16.74         15.56         4.07 o                         
   2  10   8         21.64         21.10         7.21 o                         
   3  10   8          8.46         14.19         6.31 o                         
   4  10   8         80.08         80.60        10.92 o                         
   5  10   8         15.65         30.38         7.13 o                         
  -3  11   8         98.94         75.92        10.40 o                         
  -2  11   8         15.72         11.89         5.27 o                         
  -1  11   8          0.43          1.11         4.53 o                         
   0  11   8          0.46          2.23         3.94 o                         
   1  11   8         45.44         33.58         7.58 o                         
   2  11   8          2.30          3.12         4.38 o                         
   3  11   8          0.16         -0.97         3.27 o                         
  -8   1   9        494.93        508.28        19.07 o                         
  -7   1   9        180.96        210.15        11.90 o                         
  -6   1   9         43.59         41.14         5.70 o                         
  -5   1   9        118.17        130.92        10.29 o                         
  -4   1   9         25.92         40.14         9.92 o                         
  -3   1   9         72.54        110.48         9.93 o                         
  -2   1   9          0.33         -3.43         4.28 o                         
  -1   1   9         46.89         66.82        18.20 o                         
   0   1   9          6.59          8.16         4.44 o                         
   1   1   9        103.75        130.26        10.83 o                         
   2   1   9          3.04          4.11         4.30 o                         
   3   1   9         22.78         45.60         6.77 o                         
   4   1   9          0.32          2.61         3.39 o                         
   5   1   9          2.92         22.88         5.28 o                         
   6   1   9         15.24         41.40        16.38 o                         
  -8   2   9          0.23          0.93         1.59 o                         
  -7   2   9         16.09         12.01         2.81 o                         
  -6   2   9         18.95         23.75         3.44 o                         
  -5   2   9         75.34         93.33         6.83 o                         
  -4   2   9        328.02        382.81        15.02 o                         
  -3   2   9         43.39         58.16         8.49 o                         
  -2   2   9        229.72        319.11        13.59 o                         
  -1   2   9        260.45        377.15        14.99 o                         
   0   2   9        218.34        315.56        18.45 o                         
   1   2   9         26.21         31.98         6.31 o                         
   2   2   9         62.79        126.70        10.85 o                         
   3   2   9         16.02         27.70         5.74 o                         
   4   2   9          0.38          4.38         3.07 o                         
   5   2   9         28.63         28.69         4.19 o                         
   6   2   9         12.67          6.62         2.89 o                         
  -8   3   9          1.69          4.86         3.08 o                         
  -7   3   9         48.21         53.56         4.66 o                         
  -6   3   9        142.69        162.16         8.35 o                         
  -5   3   9         35.17         43.63         4.78 o                         
  -4   3   9        241.34        320.75        13.05 o                         
  -3   3   9        127.06        153.35         8.97 o                         
  -2   3   9        176.46        198.81        10.41 o                         
  -1   3   9         94.15        136.55         8.80 o                         
   0   3   9         64.43         90.78         6.40 o                         
   1   3   9         28.65         61.49         9.65 o                         
   2   3   9        153.14        207.68        13.90 o                         
   3   3   9         95.33        109.40         7.62 o                         
   4   3   9         57.06         67.52         7.58 o                         
   5   3   9         92.82         91.80         6.64 o                         
   6   3   9        175.09        112.02         8.35 o                         
  -7   4   9         40.54         31.57         6.09 o                         
  -6   4   9        118.99        115.29        12.03 o                         
  -5   4   9          0.85          8.54         5.13 o                         
  -4   4   9          0.86         -1.11         3.71 o                         
  -3   4   9          0.47          2.74         3.02 o                         
  -2   4   9          1.08          0.50         3.13 o                         
  -1   4   9         16.54          7.52         3.37 o                         
   0   4   9          0.28          0.43         3.27 o                         
   1   4   9         18.60         20.35         6.24 o                         
   2   4   9          0.82         -2.38         4.38 o                         
   3   4   9          8.43          6.91         4.75 o                         
   4   4   9         29.63         32.02         7.28 o                         
   5   4   9          1.64          1.04         3.64 o                         
  -7   5   9         22.77         29.70        10.77 o                         
  -6   5   9          3.39         12.14         3.36 o                         
  -5   5   9         61.78         79.36         7.00 o                         
  -4   5   9         50.17         57.59         6.25 o                         
  -3   5   9        141.13        163.85        10.68 o                         
  -2   5   9        121.57        152.43        17.23 o                         
  -1   5   9        134.08        166.80        11.08 o                         
   0   5   9        137.06        162.86        11.05 o                         
   1   5   9        143.31        161.50        15.38 o                         
   2   5   9         79.35         88.40        11.37 o                         
   3   5   9        145.42        151.77        14.71 o                         
   4   5   9        190.17        170.41        15.15 o                         
   5   5   9        271.68        258.44        18.20 o                         
  -6   6   9         38.93         43.61         6.69 o                         
  -5   6   9          0.19          2.13         2.28 o                         
  -4   6   9        161.89        146.07         9.99 o                         
  -3   6   9         34.17         36.78         5.10 o                         
  -2   6   9         78.37         81.65         7.33 o                         
  -1   6   9         11.77          8.74         3.28 o                         
   0   6   9         28.39         55.20         8.91 o                         
   1   6   9         29.45         34.69         7.28 o                         
   2   6   9         73.72         91.60        11.37 o                         
   3   6   9          7.24         13.82         4.90 o                         
   4   6   9          4.20          5.50         4.46 o                         
  -4   7   9          0.26          8.98         3.75 o                         
  -3   7   9         34.74         51.00         9.43 o                         
  -2   7   9        227.16        246.26        20.91 o                         
  -1   7   9         64.58        103.70        11.37 o                         
   0   7   9         41.29         67.68         9.51 o                         
   1   7   9         94.19        105.41        11.37 o                         
   2   7   9        128.83        122.05        11.89 o                         
   3   7   9         83.08         85.06         9.73 o                         
  -2   8   9         80.58        103.78        10.33 o                         
  -1   8   9         20.57         32.69         6.02 o                         
   0   8   9         38.12         53.12         7.65 o                         
                                                                                
